# Supplementary material for: Combining Genome-Wide Gene Expression Analysis (RNA-seq) and a Gene Editing Platform (CRISPR-Cas9) to Uncover the Selectively Pro-oxidant Activity of Aurone Compounds Against Candida albicans
Source: Front Microbiol. 2021 Jul 15;12:708267. doi: 10.3389/fmicb.2021.708267 (PMC8319688; doi:10.3389/fmicb.2021.708267)
Supplement: Supplementary Table 2 — Gene expression analysis of SH1009. [file Table_2.xlsx]

## Sheet: limma-voom_SH1009-Untreated
GeneID	logFC	AveExpr	t	P.Value	adj.P.Val	B
RBT5	2.99468	7.03325	58.7092	3.26684e-16	2.02707e-12	26.1043
FTR1	2.17808	5.38561	37.0385	8.27438e-14	2.56713e-10	21.6765
FRE10	1.64998	7.31432	29.8663	1.08485e-12	2.24383e-09	19.5679
CAALFM_C406910WA	5.08129	2.56481	26.3821	4.75272e-12	7.37265e-09	15.4062
SEF1	1.60323	5.51622	24.8879	9.49841e-12	1.17875e-08	17.4292
CRD2	-3.03178	5.32746	-23.7586	1.64714e-11	1.70341e-08	16.7933
HEM14	-1.47489	4.92943	-21.807	4.53762e-11	4.02228e-08	15.9192
UPC2	-1.23689	5.92276	-21.3633	5.78289e-11	4.48535e-08	15.7307
SIT1	1.68541	6.86355	20.8796	7.57414e-11	5.22195e-08	15.4746
CFL2	3.18506	2.52411	20.1821	1.1297e-10	6.41403e-08	14.7437
CAALFM_C500390CA	-2.49428	5.19297	-20.1709	1.13706e-10	6.41403e-08	15.002
FCR1	-2.05155	6.4714	-19.6506	1.54569e-10	7.28429e-08	14.7655
FRP1	1.52792	4.22036	19.5687	1.62332e-10	7.28429e-08	14.6685
PGA7	1.82742	4.4459	19.5481	1.64351e-10	7.28429e-08	14.6685
SNQ2	1.3638	7.40379	19.3787	1.82025e-10	7.52978e-08	14.6021
PDE2	1.41472	5.54853	17.9012	4.60394e-10	1.72503e-07	13.6793
CAALFM_C110360CA	-1.64857	6.8006	-17.8611	4.72611e-10	1.72503e-07	13.6479
FTR2	-1.35746	6.84466	-17.6664	5.37046e-10	1.82647e-07	13.5123
FET34	0.978993	7.74564	17.6051	5.59274e-10	1.82647e-07	13.4521
IFE2	-1.70032	6.46513	-17.3066	6.82585e-10	2.11772e-07	13.282
CAALFM_C100540CA	1.32164	4.99929	16.8035	9.61983e-10	2.84243e-07	12.9476
MET3	1.04685	5.19676	16.6486	1.07121e-09	3.02131e-07	12.8179
MET1	2.2502	3.84977	16.5284	1.1652e-09	3.09195e-07	12.6938
CAF16	-1.36164	5.5119	-16.4856	1.20085e-09	3.09195e-07	12.722
CAALFM_C101140CA	-1.91687	5.33102	-16.4335	1.24575e-09	3.09195e-07	12.6908
CAALFM_C505200CA	-1.4977	4.99856	-16.0024	1.69504e-09	3.88581e-07	12.3829
GSY1	-1.46481	7.5085	-15.919	1.80067e-09	3.88581e-07	12.2713
CAALFM_C603440WA	1.97903	4.09341	15.9104	1.81195e-09	3.88581e-07	12.293
CAALFM_C107790CA	1.44063	5.02956	15.9073	1.81609e-09	3.88581e-07	12.3151
GPH1	-1.58829	7.16998	-15.7225	2.07874e-09	4.17159e-07	12.1307
PNG2	-0.997464	6.50068	-15.719	2.08412e-09	4.17159e-07	12.1496
CAALFM_C402740WA	1.52917	5.01324	15.5449	2.37024e-09	4.57988e-07	12.0462
DAK2	-1.34976	8.62348	-15.5017	2.44767e-09	4.57988e-07	11.929
CMK1	-1.4491	6.8198	-15.4682	2.50953e-09	4.57988e-07	11.9482
MAF1	-1.95273	5.0268	-15.2832	2.88306e-09	5.11126e-07	11.8575
CAALFM_C306860CA	-1.78268	4.45734	-15.2155	3.03442e-09	5.23016e-07	11.8072
CCC2	1.10359	5.30658	15.1103	3.28688e-09	5.41575e-07	11.7019
CAALFM_C403340CA	3.47793	0.719965	15.0985	3.31666e-09	5.41575e-07	10.5274
MUP1	1.16447	7.93914	15.0202	3.52112e-09	5.4685e-07	11.5703
QDR2	1.21908	5.42571	15.0187	3.52522e-09	5.4685e-07	11.6405
SRR1	1.55665	4.84149	14.9387	3.74865e-09	5.67326e-07	11.5925
MAE1	-1.66581	4.61149	-14.7658	4.28528e-09	6.331e-07	11.4613
CAALFM_C601040CA	1.25595	5.77061	14.6975	4.51995e-09	6.5224e-07	11.3718
CAALFM_C209710CA	-1.48318	5.03508	-14.5932	4.90498e-09	6.91713e-07	11.3168
CAALFM_C306520CA	1.68813	3.03556	14.5438	5.09941e-09	7.00021e-07	11.2062
CAALFM_C110500WA	-1.12109	4.3561	-14.4364	5.55214e-09	7.00021e-07	11.1965
FRP6	-1.07414	5.7634	-14.4241	5.60669e-09	7.00021e-07	11.1496
OSM1	-1.25071	7.87297	-14.398	5.72407e-09	7.00021e-07	11.0688
TPS1	-1.20212	5.97064	-14.3884	5.7682e-09	7.00021e-07	11.1125
PHO87	0.989807	6.87432	14.3816	5.79952e-09	7.00021e-07	11.0821
GZF3	0.88243	5.78043	14.3762	5.82424e-09	7.00021e-07	11.1129
CAALFM_C301950CA	-1.80491	4.83097	-14.3672	5.86641e-09	7.00021e-07	11.1489
CAALFM_CR09920WA	1.42344	4.72269	14.3248	6.06853e-09	7.10476e-07	11.1162
CAALFM_C307550CA	1.5666	4.50286	14.2642	6.37043e-09	7.3201e-07	11.07
RSM22	1.93829	5.01919	14.4474	6.63099e-09	7.48096e-07	11.0337
CDR4	-2.74702	7.15797	-17.6628	6.85942e-09	7.60048e-07	11.1397
NOP14	1.32127	6.89022	14.0916	7.32233e-09	7.96833e-07	10.8409
CAALFM_C104710CA	1.3841	4.89658	14.0706	7.44824e-09	7.96833e-07	10.8995
CAALFM_CR01710WA	1.30875	4.69726	14.0219	7.74935e-09	8.14995e-07	10.8663
UTP22	1.07552	7.34679	13.9388	8.29411e-09	8.44177e-07	10.6988
MSS116	1.02408	7.34748	13.9381	8.29892e-09	8.44177e-07	10.6998
CAALFM_C103750WA	-1.40379	4.56089	-13.8932	8.61063e-09	8.61757e-07	10.7628
DOT4	1.08985	6.92366	13.8625	8.83038e-09	8.68066e-07	10.6469
NCE103	1.82849	5.86935	14.5457	8.95346e-09	8.68066e-07	10.7281
RRN11	1.8569	4.27715	13.8237	9.11752e-09	8.68412e-07	10.715
CAALFM_C304510WA	1.55029	5.28547	13.808	9.23693e-09	8.68412e-07	10.6668
FTH1	1.86105	2.75426	13.7752	9.49071e-09	8.78953e-07	10.607
CAALFM_C209590CA	-1.68747	5.40059	-13.7299	9.90484e-09	9.03817e-07	10.6009
CAALFM_C305800WA	1.12531	4.2798	13.6463	1.0564e-08	9.49995e-07	10.5648
GAP6	1.24086	7.57813	13.58	1.11668e-08	9.86718e-07	10.4017
ECM21	-1.85874	3.64578	-13.5461	1.14892e-08	9.86718e-07	10.4668
AAH1	1.31169	6.39517	13.5434	1.15154e-08	9.86718e-07	10.3884
NOP8	1.29644	5.97231	13.5339	1.16084e-08	9.86718e-07	10.3961
CAALFM_C703880CA	1.20232	3.61727	13.4381	1.25849e-08	1.04495e-06	10.3963
GLK1	-1.01426	7.10523	-13.4339	1.26304e-08	1.04495e-06	10.2739
PET127	1.27317	5.32111	13.3421	1.36541e-08	1.10548e-06	10.2607
CAALFM_C200740CA	-1.49701	4.82857	-13.3366	1.37183e-08	1.10548e-06	10.286
SNG3	-1.23262	5.18133	-13.2701	1.45198e-08	1.15339e-06	10.192
MSU1	1.76536	4.24473	13.2569	1.46846e-08	1.15339e-06	10.2405
RRP8	1.23379	6.52985	13.2063	1.53372e-08	1.18959e-06	10.0862
CAALFM_C201750CA	1.19429	4.09339	13.1098	1.66677e-08	1.27683e-06	10.1174
ROD1	0.836578	6.06045	13.0884	1.69797e-08	1.28487e-06	10.0023
CYS3	0.887542	8.95097	13.053	1.75087e-08	1.30662e-06	9.86122
CAALFM_C207440CA	-1.41432	5.14998	-13.0284	1.7888e-08	1.30662e-06	10.0024
ARE2	-1.04053	5.81455	-13.0276	1.78989e-08	1.30662e-06	9.9683
BUB3	-1.45779	4.70583	-12.9746	1.87457e-08	1.35252e-06	9.97676
PSA2	-1.40056	3.4031	-12.9252	1.95733e-08	1.38312e-06	9.95327
CAALFM_C203500WA	-1.0785	5.39661	-12.9227	1.96155e-08	1.38312e-06	9.88581
SLD1	-1.0054	6.3203	-12.8653	2.06307e-08	1.43836e-06	9.789
SKN1	1.2459	4.83606	12.8479	2.09481e-08	1.44426e-06	9.84522
HSM3	-1.61502	4.3025	-12.8234	2.14056e-08	1.45958e-06	9.86206
FRE7	1.30056	4.83429	12.7904	2.20377e-08	1.48634e-06	9.7895
SUL2	2.20432	1.22912	12.7359	2.31287e-08	1.53788e-06	9.36728
CAALFM_C105930CA	1.03291	4.53032	12.7277	2.32975e-08	1.53788e-06	9.75124
RHD1	-0.894133	7.15152	-12.6972	2.39376e-08	1.5635e-06	9.60091
NAG3	-1.03027	3.37026	-12.652	2.49204e-08	1.61074e-06	9.71477
MTG1	1.04166	4.73374	12.6125	2.58166e-08	1.63381e-06	9.63949
TBF1	0.993355	5.89631	12.6101	2.58727e-08	1.63381e-06	9.56531
MIG1	0.826102	6.97661	12.6017	2.60672e-08	1.63381e-06	9.52949
CAALFM_C109320CA	1.38134	5.69791	12.5672	2.68868e-08	1.66832e-06	9.56534
FHL1	1.04506	5.41465	12.5007	2.85445e-08	1.75365e-06	9.49145
HBR2	-0.868245	4.71132	-12.4839	2.89799e-08	1.76295e-06	9.51881
CAALFM_C503510CA	-2.07565	4.53758	-12.794	2.95564e-08	1.78056e-06	9.56994
CAALFM_C604480CA	-0.95929	5.00456	-12.4385	3.01947e-08	1.80152e-06	9.45183
CAALFM_C105540CA	-1.26777	5.17447	-12.4065	3.10845e-08	1.83695e-06	9.4375
PHO15	-1.05269	6.03914	-12.378	3.18997e-08	1.84269e-06	9.33958
CAALFM_C601780CA	-1.54403	3.60059	-12.3731	3.20418e-08	1.84269e-06	9.46281
NAN1	1.08136	7.07681	12.372	3.20726e-08	1.84269e-06	9.30205
UGP1	-0.849908	6.63201	-12.3433	3.29227e-08	1.87388e-06	9.28343
CAALFM_CR06450WA	1.24526	4.05012	12.3299	3.33289e-08	1.87388e-06	9.41685
CAALFM_C602290CA	1.14074	5.62108	12.3236	3.35215e-08	1.87388e-06	9.31501
EFG1	-1.28988	6.29002	-12.285	3.47241e-08	1.88066e-06	9.24059
GAD1	-1.03038	7.10299	-12.2836	3.47687e-08	1.88066e-06	9.21322
PZF1	1.36852	4.40562	12.2764	3.49979e-08	1.88066e-06	9.34951
CAALFM_C306670CA	-1.64992	2.1369	-12.2728	3.51157e-08	1.88066e-06	9.30194
CAALFM_C701650WA	-0.913357	6.90989	-12.2635	3.54143e-08	1.88066e-06	9.20032
CAALFM_C204700CA	1.48926	4.1368	12.2621	3.54613e-08	1.88066e-06	9.35801
MDH1-3	-1.00049	4.80587	-12.2348	3.63599e-08	1.91198e-06	9.28309
GPM2	-1.58637	5.57582	-12.5101	3.78384e-08	1.973e-06	9.24083
CAALFM_C110840CA	-0.956975	6.23889	-12.142	3.96092e-08	2.03247e-06	9.10788
CAALFM_C307430WA	-0.838676	5.07983	-12.1277	4.01358e-08	2.03247e-06	9.17991
HGT10	0.98685	4.46363	12.1189	4.04642e-08	2.03247e-06	9.18365
DAP1	-1.27022	5.43015	-12.1175	4.05179e-08	2.03247e-06	9.13527
SMF3	-0.902543	5.5025	-12.1148	4.06166e-08	2.03247e-06	9.11245
CAALFM_C405390WA	-1.10556	5.66541	-12.104	4.10248e-08	2.03647e-06	9.11308
PEA2	0.909786	4.59381	12.088	4.16383e-08	2.0409e-06	9.14961
MDH1	-1.18351	5.29419	-12.0799	4.19551e-08	2.0409e-06	9.10418
CNT	0.895158	7.80655	12.0663	4.24879e-08	2.0409e-06	8.98801
LEU1	-1.26423	6.51887	-12.0555	4.29158e-08	2.0409e-06	9.02766
PST1	-1.12052	4.49336	-12.0541	4.29731e-08	2.0409e-06	9.15291
DIP5	0.780209	6.88803	12.0512	4.30875e-08	2.0409e-06	9.00249
ALS1	0.976253	9.26647	11.9953	4.5394e-08	2.10846e-06	8.88344
CAALFM_C703590CA	0.868079	5.80018	11.9905	4.55988e-08	2.10846e-06	8.98076
CAALFM_C505210WA	-1.06421	4.20691	-11.9891	4.56593e-08	2.10846e-06	9.07922
CAALFM_C403600CA	-1.14991	4.10014	-11.9735	4.63284e-08	2.10846e-06	9.08748
CAALFM_C602940CA	-1.50457	5.43986	-12.1281	4.6595e-08	2.10846e-06	9.01872
ADAEC	-1.22285	7.01284	-11.9513	4.73026e-08	2.10846e-06	8.9009
CAALFM_C210090CA	1.55686	4.86197	11.9889	4.73266e-08	2.10846e-06	9.02285
CAALFM_C205830CA	1.22733	4.5105	11.9435	4.76497e-08	2.10846e-06	9.02897
CAALFM_C209880CA	3.01813	3.18842	11.9392	4.78416e-08	2.10846e-06	8.8137
CAALFM_CR08990CA	-1.74215	4.37886	-11.9343	4.82826e-08	2.10846e-06	9.04379
LIG1	0.798255	5.64163	11.9167	4.88662e-08	2.10846e-06	8.92033
OPT7	1.19327	3.0848	11.912	4.90827e-08	2.10846e-06	9.04284
CAALFM_C106980CA	0.955031	4.62064	11.9107	4.91411e-08	2.10846e-06	8.96282
HMS1	-1.32644	4.83116	-11.9079	4.92711e-08	2.10846e-06	8.9768
CTR1	0.740977	6.69048	11.8868	5.02576e-08	2.13595e-06	8.84806
AAT22	-0.863175	5.21347	-11.8709	5.1019e-08	2.15356e-06	8.89089
GUT2	0.642919	8.22364	11.8133	5.38723e-08	2.24218e-06	8.73192
STB3	-2.6035	2.73102	-11.811	5.39888e-08	2.24218e-06	8.89273
CAALFM_C405440CA	-1.61386	3.97338	-11.8068	5.42026e-08	2.24218e-06	8.94248
SUV3	1.0981	5.60791	11.7928	5.49282e-08	2.25355e-06	8.80635
ITR1	-1.3107	3.83403	-11.7875	5.52038e-08	2.25355e-06	8.90834
MTG2	1.19396	4.98072	11.7696	5.61504e-08	2.27721e-06	8.83111
RPC53	0.906732	5.61801	11.7601	5.6659e-08	2.28168e-06	8.77011
CAALFM_C504410CA	-1.05382	3.82473	-11.7539	5.6996e-08	2.28168e-06	8.8751
RNR3	1.01109	3.75493	11.7012	5.99287e-08	2.3837e-06	8.84481
TPS2	-1.35107	7.34236	-12.148	6.06315e-08	2.39387e-06	8.68423
CAALFM_C504870WA	-1.84605	3.07024	-11.6834	6.0956e-08	2.39387e-06	8.83126
GYP1	-1.03495	4.57998	-11.6666	6.19408e-08	2.41725e-06	8.7416
CCP1	-1.46024	7.28797	-12.3053	6.23544e-08	2.41818e-06	8.68133
FDH3	-1.07966	8.55072	-11.6514	6.28527e-08	2.42237e-06	8.53937
IHD1	1.13327	4.27117	11.6375	6.36914e-08	2.43954e-06	8.70229
CAALFM_C207360WA	0.80018	4.8375	11.6156	6.50444e-08	2.44897e-06	8.67844
HAP43	1.10362	4.82253	11.6116	6.52967e-08	2.44897e-06	8.66742
CAALFM_CR03660CA	1.43269	3.52065	11.6108	6.53501e-08	2.44897e-06	8.766
NDT80	0.945187	6.87748	11.6081	6.55163e-08	2.44897e-06	8.56663
HGT7	-1.17917	11.1276	-12.2345	6.68733e-08	2.47856e-06	8.46432
CAALFM_CR07750CA	0.848073	6.0335	11.5832	6.71069e-08	2.47856e-06	8.57014
IML2	-1.24898	5.93228	-11.5545	6.89868e-08	2.53292e-06	8.56971
CAALFM_C504290CA	0.836544	6.5813	11.5466	6.9516e-08	2.53733e-06	8.51092
CAALFM_C301310WA	1.60968	3.18455	11.5301	7.06334e-08	2.55464e-06	8.6931
SYG1	-1.14865	4.35426	-11.5274	7.08136e-08	2.55464e-06	8.60433
CAALFM_C700330CA	1.49213	4.76863	11.4935	7.31756e-08	2.62459e-06	8.57932
COQ6	-0.713704	6.55099	-11.4263	7.81123e-08	2.78556e-06	8.38619
CAALFM_C200770WA	-2.26501	2.92124	-11.4072	7.95815e-08	2.82173e-06	8.54726
CAALFM_C106660WA	-0.834263	5.91328	-11.3594	8.33913e-08	2.94002e-06	8.3475
CAALFM_C306710WA	-0.952875	4.17936	-11.3485	8.42837e-08	2.95469e-06	8.44013
CHR1	1.45904	6.39582	11.8732	8.74162e-08	3.04729e-06	8.35585
CAALFM_C112750CA	0.970318	3.68988	11.2751	9.05797e-08	3.13993e-06	8.42325
CAALFM_C106440CA	1.07687	4.77583	11.2524	9.26356e-08	3.19335e-06	8.32214
RPS42	0.689948	7.48049	11.2443	9.33768e-08	3.20112e-06	8.17905
CAALFM_C400810CA	1.7966	3.64494	11.2362	9.41296e-08	3.20616e-06	8.3968
HXK2	-0.787538	9.9515	-11.2316	9.45573e-08	3.20616e-06	8.0595
CAALFM_C305450CA	-1.38282	3.51545	-11.2188	9.57567e-08	3.22919e-06	8.36362
STV1	-0.828474	5.61686	-11.1696	1.0054e-07	3.35052e-06	8.16799
CYC3	0.915226	5.42748	11.1681	1.00692e-07	3.35052e-06	8.19403
TLO34	-0.732748	5.38878	-11.1653	1.00975e-07	3.35052e-06	8.17606
BLP1	-2.78024	1.71616	-11.1399	1.03554e-07	3.41003e-06	7.83103
CAALFM_C114180WA	-2.26197	2.43284	-11.1369	1.03867e-07	3.41003e-06	8.24025
MNN22	-0.799116	6.21956	-11.1242	1.05183e-07	3.43505e-06	8.09663
CAALFM_C703210WA	1.12222	3.7469	11.1133	1.06335e-07	3.4545e-06	8.26361
SEO1	1.12358	3.36223	11.1024	1.07496e-07	3.46515e-06	8.23461
CAALFM_C110880WA	0.860346	6.84657	11.0988	1.07882e-07	3.46515e-06	8.04077
CAALFM_C603370WA	-1.78162	5.75723	-11.9661	1.09112e-07	3.46515e-06	8.22994
CAALFM_C102450CA	1.09958	5.60516	11.0862	1.09249e-07	3.46515e-06	8.09721
SET6	1.0704	4.91024	11.0843	1.09455e-07	3.46515e-06	8.15106
DBP8	0.860394	6.3394	11.0605	1.12096e-07	3.53075e-06	8.02231
CTA24	-0.751514	6.08002	-11.0342	1.15088e-07	3.57998e-06	7.99965
CAALFM_C200410CA	1.70318	6.80928	12.2356	1.15177e-07	3.57998e-06	8.13517
CAALFM_C404520WA	1.29497	5.90336	11.173	1.1539e-07	3.57998e-06	8.03742
TPO4	0.741853	5.8422	11.0131	1.17545e-07	3.62868e-06	7.99906
CAALFM_C702850WA	-0.764533	4.59324	-10.9826	1.21205e-07	3.71491e-06	8.04739
TPS3	-1.30749	6.57684	-11.3633	1.21535e-07	3.71491e-06	7.97747
CAALFM_CR07030CA	1.0826	5.17061	10.9695	1.22823e-07	3.73587e-06	7.99885
HGT6	-1.07577	7.63922	-10.9575	1.24315e-07	3.76281e-06	7.87188
CAR1	0.649464	6.14105	10.9394	1.26612e-07	3.81371e-06	7.90773
CAALFM_C209980WA	-1.44329	4.38534	-10.9206	1.29035e-07	3.86794e-06	8.02438
CAALFM_C106190CA	-0.725654	5.25129	-10.8949	1.32432e-07	3.9175e-06	7.90455
CAALFM_C114160WA	0.989252	5.10323	10.8859	1.33649e-07	3.9175e-06	7.91323
CAALFM_C603320WA	-1.09389	4.81696	-10.8848	1.33801e-07	3.9175e-06	7.93933
BAS1	0.868418	5.88546	10.8839	1.33926e-07	3.9175e-06	7.85748
TLO9	-0.802963	4.64207	-10.8802	1.3443e-07	3.9175e-06	7.93726
CAALFM_C404860WA	-0.991189	4.52954	-10.8798	1.34477e-07	3.9175e-06	7.93243
CAALFM_CR03200CA	0.71569	5.38124	10.8669	1.36253e-07	3.92481e-06	7.87203
CAALFM_CR03840CA	0.99491	3.63064	10.8643	1.3662e-07	3.92481e-06	8.01969
CAALFM_CR00290WA	0.934709	5.27078	10.8642	1.36625e-07	3.92481e-06	7.88584
SFL1	0.719932	5.81213	10.8374	1.40407e-07	4.00867e-06	7.81937
DIM1	1.00646	5.8562	10.8321	1.41162e-07	4.00867e-06	7.8067
CAALFM_CR03260WA	-1.55593	3.18011	-10.8299	1.41483e-07	4.00867e-06	8.0084
FRE30	1.46085	3.70233	10.8063	1.44918e-07	4.08735e-06	7.9486
HRT2	-0.674101	6.21678	-10.8006	1.45777e-07	4.09296e-06	7.74527
CAALFM_C109430WA	0.813329	5.11205	10.792	1.47062e-07	4.11044e-06	7.7927
SEF2	-2.20772	2.08236	-10.777	1.49332e-07	4.15517e-06	7.91729
MET15	0.595435	5.83712	10.7693	1.50513e-07	4.16934e-06	7.68145
CAALFM_CR10470CA	0.818666	6.63426	10.7508	1.53389e-07	4.23012e-06	7.68049
CAALFM_C700430WA	1.38468	5.10067	10.7849	1.54734e-07	4.24835e-06	7.79134
SDH12	-0.557686	8.27303	-10.7277	1.57058e-07	4.29315e-06	7.60053
CAALFM_C109060CA	-1.06208	3.23735	-10.7206	1.58209e-07	4.30565e-06	7.88924
CAALFM_C405400CA	1.07921	4.1957	10.7143	1.5924e-07	4.31478e-06	7.85569
CAALFM_CR02030CA	1.24386	5.0337	10.7009	1.61442e-07	4.35543e-06	7.74231
CIRT4B	-2.30824	2.55552	-10.6541	1.69424e-07	4.51579e-06	7.80603
CAALFM_CR06680CA	0.802686	6.03076	10.654	1.6945e-07	4.51579e-06	7.60323
KRE6	0.697015	6.3221	10.6533	1.6957e-07	4.51579e-06	7.59241
ISN1	-1.12583	5.28075	-10.6383	1.72223e-07	4.56685e-06	7.64588
ENP2	1.2137	6.63416	10.8661	1.75371e-07	4.63053e-06	7.57946
CAALFM_C703850WA	1.40537	6.83757	11.2685	1.76596e-07	4.64313e-06	7.62147
BMT5	-0.826295	4.42288	-10.6024	1.78736e-07	4.67688e-06	7.66088
CAALFM_C111850WA	-3.05283	5.03914	-12.8025	1.79387e-07	4.67688e-06	7.9254
ZCF30	1.05106	3.8512	10.5692	1.84991e-07	4.77137e-06	7.69474
COI1	0.637681	5.86353	10.5681	1.85208e-07	4.77137e-06	7.50466
RNH1	-0.711669	5.53184	-10.5675	1.85318e-07	4.77137e-06	7.54875
MET10	0.952403	6.04428	10.562	1.86391e-07	4.77916e-06	7.50155
CAALFM_C101360CA	-0.727955	6.35131	-10.5545	1.87857e-07	4.79692e-06	7.47658
CAALFM_C502590CA	2.28385	4.66246	11.9806	1.94402e-07	4.94371e-06	7.7607
RNR22	-0.733449	7.55769	-10.5119	1.96372e-07	4.97342e-06	7.39277
SMM1	1.68064	4.41075	10.7464	1.97554e-07	4.98302e-06	7.63494
MAK16	1.3614	7.12822	11.1207	2.0262e-07	5.04142e-06	7.46777
CTA2	-0.869337	4.78754	-10.4786	2.03329e-07	5.04142e-06	7.49928
CAALFM_C200840WA	0.685938	5.00254	10.4779	2.03472e-07	5.04142e-06	7.48974
SLN1	0.809737	5.38528	10.4721	2.04714e-07	5.04142e-06	7.45263
CAALFM_CR07310WA	1.03767	4.56226	10.4697	2.05238e-07	5.04142e-06	7.51996
CAALFM_C110970WA	1.00893	7.20765	10.469	2.05379e-07	5.04142e-06	7.35429
CAALFM_C204850CA	-0.827246	6.45304	-10.4681	2.05576e-07	5.04142e-06	7.38629
CAALFM_C500100CA	-1.02355	5.00336	-10.4644	2.06369e-07	5.04142e-06	7.48508
CAALFM_C114580CA	-0.815528	3.98143	-10.4576	2.07845e-07	5.05757e-06	7.54627
CAALFM_C111410CA	2.22413	2.42523	10.4427	2.11125e-07	5.11731e-06	7.58387
LPG20	-0.950397	4.84926	-10.4265	2.1475e-07	5.18491e-06	7.55945
CAALFM_C307650CA	1.34567	3.45886	10.4068	2.19241e-07	5.27283e-06	7.54798
CAALFM_C402260CA	1.20246	5.63974	10.4146	2.24245e-07	5.37237e-06	7.34868
RMP1	1.49196	3.09438	10.3754	2.26611e-07	5.38752e-06	7.53637
CAALFM_CR00600CA	-1.30614	3.19141	-10.3754	2.26615e-07	5.38752e-06	7.53263
CAALFM_C504910WA	0.867793	5.71876	10.3654	2.29014e-07	5.42378e-06	7.30883
NAR1	0.784302	5.0269	10.3403	2.35172e-07	5.54844e-06	7.34586
SCS7	-0.832414	7.65785	-10.3325	2.37126e-07	5.57335e-06	7.19598
SPE2	0.711574	5.40759	10.3181	2.40775e-07	5.63777e-06	7.27221
TPK1	0.69946	5.65639	10.3017	2.44986e-07	5.7148e-06	7.25213
SOK1	0.752972	6.42492	10.297	2.46227e-07	5.72224e-06	7.20654
WSC4	-0.975687	5.19712	-10.2617	2.55636e-07	5.89158e-06	7.23492
CAALFM_C109000WA	-1.16253	3.8464	-10.2609	2.55851e-07	5.89158e-06	7.37799
MIS12	0.678864	8.59009	10.259	2.56362e-07	5.89158e-06	7.06899
GRF10	0.867308	4.98836	10.2343	2.63202e-07	6.02645e-06	7.22403
CAALFM_C107130CA	0.76638	4.98225	10.2169	2.68145e-07	6.11706e-06	7.20239
MUM2	-0.931586	4.77887	-10.2132	2.69202e-07	6.11867e-06	7.21733
CAALFM_C300420WA	0.808464	5.93055	10.201	2.72752e-07	6.1483e-06	7.11253
CAALFM_C503810CA	1.30451	2.07082	10.1995	2.7319e-07	6.1483e-06	7.36116
CAALFM_C501290CA	-0.671429	5.34003	-10.1985	2.73478e-07	6.1483e-06	7.13915
SOD3	1.10056	3.12345	10.1947	2.74578e-07	6.15075e-06	7.347
CBP1	-0.720673	6.37529	-10.1909	2.75691e-07	6.15346e-06	7.08282
POP4	1.0873	3.88386	10.1836	2.77871e-07	6.17989e-06	7.27608
UTP18	0.811693	7.36644	10.1697	2.82039e-07	6.18038e-06	7.01631
CAALFM_C201930CA	-0.663854	4.41686	-10.1694	2.82116e-07	6.18038e-06	7.19198
CAALFM_C205840WA	1.0256	5.29017	10.1686	2.82362e-07	6.18038e-06	7.12542
CAALFM_C109650WA	-0.870328	4.04083	-10.1673	2.82777e-07	6.18038e-06	7.24002
DES1	-0.901143	7.81434	-10.1668	2.82907e-07	6.18038e-06	6.99486
CAALFM_C503480CA	-0.693636	5.31762	-10.1637	2.83869e-07	6.18038e-06	7.08063
CAALFM_C602650CA	-0.862589	4.32677	-10.1538	2.86893e-07	6.22438e-06	7.17913
CAALFM_C108540CA	-0.750413	6.14503	-10.1378	2.91874e-07	6.31037e-06	7.03694
CAALFM_C703260CA	-1.36124	3.38943	-10.1321	2.93663e-07	6.327e-06	7.25703
HCA4	0.965989	7.43356	10.1289	2.94682e-07	6.327e-06	6.96672
UTP21	0.867139	7.35421	10.1141	2.99415e-07	6.40645e-06	6.95242
CAALFM_C601890CA	0.861766	7.03364	10.1074	3.01576e-07	6.43051e-06	6.95807
CAALFM_C504840CA	1.19509	4.02733	10.103	3.02995e-07	6.43865e-06	7.18127
TRM2	0.769351	5.59471	10.0983	3.04537e-07	6.44933e-06	7.0131
CAALFM_C209160WA	0.722814	4.87581	10.0883	3.07855e-07	6.49741e-06	7.06863
CNS1	1.02044	5.96537	10.0725	3.13148e-07	6.58673e-06	6.96612
PCK1	-1.72642	4.93537	-10.6278	3.15702e-07	6.618e-06	7.17189
CAALFM_C102060WA	-0.839563	4.47286	-10.0514	3.20371e-07	6.69326e-06	7.06355
CAALFM_C112440WA	1.34955	3.93247	10.0286	3.28396e-07	6.83791e-06	7.1096
SGD1	0.837854	6.42627	10.0227	3.30503e-07	6.85181e-06	6.88443
BMT6	-0.607742	5.75618	-10.0205	3.31272e-07	6.85181e-06	6.91456
MNN21	-0.641908	5.29183	-10.0129	3.34026e-07	6.88583e-06	6.94762
CAALFM_C602030CA	-1.45521	3.36258	-10.0051	3.36867e-07	6.90873e-06	7.12698
RPP1	1.12242	4.12356	10.0037	3.37364e-07	6.90873e-06	7.05604
CAALFM_C101390CA	0.847299	4.33324	9.99706	3.39825e-07	6.92685e-06	7.00631
DDI1	-0.838596	5.57244	-9.99529	3.40482e-07	6.92685e-06	6.90867
CAALFM_C306490WA	-1.06691	3.62327	-9.99105	3.42053e-07	6.93607e-06	7.09121
CAALFM_C109850CA	-0.740716	6.22089	-9.97783	3.47012e-07	7.0137e-06	6.84472
DIP2	0.886569	7.41469	9.95989	3.53859e-07	7.12887e-06	6.77627
KTI11	1.85214	1.63877	9.942	3.60836e-07	7.24591e-06	6.99484
CAALFM_C701400CA	0.824765	4.34793	9.91505	3.71621e-07	7.43662e-06	6.91907
GCV1	-0.523324	6.00674	-9.91233	3.7273e-07	7.43662e-06	6.7678
CAALFM_C208530CA	1.38606	3.59458	9.90851	3.74292e-07	7.44384e-06	6.99863
CAALFM_C111510CA	1.18634	3.19261	9.90178	3.7706e-07	7.47495e-06	7.03779
LEU3	0.727896	5.35306	9.89084	3.81611e-07	7.54107e-06	6.80373
CAALFM_C502620CA	0.920048	5.02564	9.88418	3.84407e-07	7.5722e-06	6.81194
FGR24	-0.756972	4.21618	-9.87474	3.88408e-07	7.61215e-06	6.88058
CAALFM_CR05710CA	-1.47753	1.77966	-9.8716	3.8975e-07	7.61215e-06	6.99229
PEL1	0.693648	5.90488	9.87075	3.90115e-07	7.61215e-06	6.73639
CAALFM_C302040CA	0.952559	6.628	9.84348	4.01989e-07	7.7975e-06	6.674
CSO99	-1.21065	2.77629	-9.84317	4.02127e-07	7.7975e-06	6.97143
OXR1	-1.07365	3.41637	-9.82748	4.09137e-07	7.9087e-06	6.90905
CAALFM_CR04110WA	0.878427	5.99578	9.81671	4.14024e-07	7.97832e-06	6.67175
CDC6	1.31036	2.72183	9.79609	4.23552e-07	8.13666e-06	6.90552
CAALFM_C206480WA	0.745795	5.12809	9.76122	4.40215e-07	8.42015e-06	6.67018
CAN3	-0.799149	3.68875	-9.75956	4.41023e-07	8.42015e-06	6.78241
CAALFM_C100580WA	-1.26035	2.44331	-9.74926	4.46092e-07	8.48732e-06	6.87788
RPO41	0.872647	7.20164	9.74686	4.47277e-07	8.48732e-06	6.53842
CWC22	1.075	3.94697	9.73471	4.53351e-07	8.57636e-06	6.76889
SPB4	1.04839	5.57645	9.73118	4.55132e-07	8.58387e-06	6.60195
CAALFM_C107960WA	1.18163	4.39115	9.72156	4.60025e-07	8.64986e-06	6.71176
ADH1	-0.436238	13.035	-9.71881	4.61431e-07	8.65009e-06	6.22139
CAALFM_C103960CA	-0.97919	3.34934	-9.71053	4.65699e-07	8.7038e-06	6.77168
SPB1	1.0165	7.79002	9.83475	4.761e-07	8.8709e-06	6.47402
PGA52	-0.608719	7.32056	-9.68794	4.77562e-07	8.8709e-06	6.4706
NDE1	-0.827919	8.76462	-9.68538	4.78928e-07	8.8709e-06	6.40227
CAALFM_CR03360WA	0.8629	6.32964	9.66782	4.88404e-07	9.01948e-06	6.48088
YMX6	0.67557	4.68503	9.64894	4.98814e-07	9.1844e-06	6.6385
CAALFM_C703040WA	-1.52902	1.75734	-9.63653	5.05792e-07	9.28532e-06	6.73999
SUR2	-0.808313	7.55226	-9.62277	5.13642e-07	9.38118e-06	6.3832
GLC3	-0.94184	5.44321	-9.62209	5.14037e-07	9.38118e-06	6.48922
CAALFM_CR05460WA	-1.4528	3.51748	-9.61781	5.16509e-07	9.39865e-06	6.6759
CAALFM_C203000CA	0.671467	4.91586	9.5982	5.27997e-07	9.57959e-06	6.4974
CAALFM_C503920CA	0.89594	5.52385	9.57484	5.42044e-07	9.79353e-06	6.43166
CAALFM_C303430CA	-1.3449	2.78707	-9.57336	5.42945e-07	9.79353e-06	6.67522
CAT2	-0.793613	4.30808	-9.57008	5.4495e-07	9.8012e-06	6.52583
RGA2	-0.796443	5.10231	-9.56102	5.50539e-07	9.84863e-06	6.43155
CAALFM_C303230CA	-1.00579	3.31605	-9.56066	5.50762e-07	9.84863e-06	6.59119
UTP13	0.565876	7.26247	9.55264	5.55761e-07	9.90948e-06	6.3054
PRP5	0.648294	5.70017	9.54872	5.58225e-07	9.91409e-06	6.37472
RME1	-1.90474	4.02341	-9.95	5.59783e-07	9.91409e-06	6.65812
PEX5	-1.05027	4.9094	-9.54461	5.60813e-07	9.91409e-06	6.45034
CAALFM_C209360WA	1.0978	3.60299	9.53774	5.65177e-07	9.96285e-06	6.57467
CKA2	0.63719	5.13891	9.53347	5.67912e-07	9.97647e-06	6.40033
CAALFM_C403000CA	-1.80702	3.06187	-9.53076	5.69649e-07	9.97647e-06	6.6268
ERG1	-0.772251	8.38877	-9.52901	5.70773e-07	9.97647e-06	6.22086
YDC1	-1.16945	4.47401	-9.52477	5.73512e-07	9.98352e-06	6.49416
CAALFM_C101750WA	-0.870745	4.00115	-9.52341	5.74394e-07	9.98352e-06	6.50067
ABC1	0.609856	6.24433	9.51757	5.78203e-07	1.00216e-05	6.31474
GLK4	-0.933749	5.66243	-9.50558	5.86094e-07	1.01301e-05	6.34332
CAALFM_C209500WA	0.706909	5.97584	9.48682	5.98675e-07	1.03188e-05	6.28643
ERB1	0.60366	7.3163	9.48394	6.00633e-07	1.03239e-05	6.22014
GRE2	-1.22134	3.25232	-9.48019	6.03189e-07	1.03392e-05	6.57937
CAALFM_C101290CA	-1.29336	2.92945	-9.47021	6.10055e-07	1.04138e-05	6.54209
CAALFM_C501530CA	-0.699544	4.41834	-9.469	6.10897e-07	1.04138e-05	6.36719
ZCF3	1.39596	4.89847	9.76909	6.19289e-07	1.05279e-05	6.41603
CRG1	-2.18141	3.97634	-10.3714	6.23553e-07	1.05714e-05	6.58957
DAP2	-0.660235	4.93084	-9.44072	6.30844e-07	1.06659e-05	6.2957
CAALFM_CR02420WA	0.764182	5.96046	9.41608	6.48789e-07	1.09395e-05	6.20373
CAALFM_C407150WA	1.54208	4.4882	9.77496	6.72438e-07	1.12813e-05	6.38568
CAALFM_C602900CA	1.18186	3.66625	9.38437	6.72697e-07	1.12813e-05	6.39728
CAALFM_C209680WA	-1.08774	4.39016	-9.37827	6.77403e-07	1.13053e-05	6.31363
BRF1	0.589797	5.70948	9.37723	6.78212e-07	1.13053e-05	6.17065
CAALFM_C112570CA	0.979485	5.67057	9.37404	6.8069e-07	1.13053e-05	6.1814
CAALFM_C602230WA	0.824947	7.00894	9.37169	6.8252e-07	1.13053e-05	6.09946
CAALFM_C114380CA	0.720232	4.0977	9.37078	6.83236e-07	1.13053e-05	6.317
CAALFM_C114560CA	-0.69353	5.05303	-9.36656	6.8654e-07	1.13297e-05	6.20496
BUD22	0.935093	5.90228	9.36238	6.89833e-07	1.13539e-05	6.1469
CAALFM_C500090CA	-0.617476	6.10596	-9.35931	6.92264e-07	1.13638e-05	6.12816
CAALFM_CR06470WA	-0.762869	4.73233	-9.35547	6.95317e-07	1.13838e-05	6.22337
CAALFM_C102780WA	-0.638669	5.72568	-9.35288	6.97384e-07	1.13876e-05	6.13849
CAALFM_C402860WA	-0.721379	5.33132	-9.34939	7.00179e-07	1.14032e-05	6.16914
CAALFM_C111140WA	-0.820418	4.13101	-9.34236	7.05844e-07	1.14653e-05	6.26731
NOC4	0.750637	6.6991	9.3317	7.14527e-07	1.15761e-05	6.06579
YWP1	-0.747442	8.92953	-9.32441	7.20536e-07	1.1643e-05	5.95998
CAALFM_C107090CA	0.630366	6.41804	9.31598	7.27548e-07	1.17258e-05	6.05564
CAALFM_C501430CA	0.755674	4.60062	9.30111	7.40093e-07	1.18971e-05	6.18717
CAALFM_C113190WA	-0.808137	6.39398	-9.27861	7.5952e-07	1.21486e-05	6.01666
LYS142	-0.909989	3.65171	-9.27846	7.59654e-07	1.21486e-05	6.25255
CAALFM_C701210CA	0.867223	5.27712	9.27066	7.66516e-07	1.22268e-05	6.0804
UBC8	-1.00446	4.5888	-9.26236	7.73893e-07	1.23128e-05	6.15038
PDR16	-0.842949	5.52336	-9.25919	7.76729e-07	1.23263e-05	6.16419
CDL1	0.807011	4.42543	9.23949	7.94621e-07	1.25781e-05	6.12527
IFR2	-0.676663	6.02744	-9.23498	7.98771e-07	1.26116e-05	5.98115
CEF1	0.709141	5.17181	9.22232	8.10566e-07	1.27534e-05	6.03265
SRP40	0.767692	7.0868	9.22095	8.11858e-07	1.27534e-05	5.91549
CAALFM_C101710WA	-1.186	4.13578	-9.21023	8.22e-07	1.28801e-05	6.1705
CAALFM_CR07200WA	0.887121	3.92013	9.20743	8.24681e-07	1.28895e-05	6.15869
REI1	0.831932	7.22426	9.20015	8.31673e-07	1.29662e-05	5.8847
CAALFM_C209820WA	-1.0848	4.06355	-9.19342	8.38196e-07	1.30351e-05	6.09948
XKS1	-0.970303	5.0654	-9.18128	8.50098e-07	1.31871e-05	6.01537
CAALFM_C700580CA	-1.24296	3.51872	-9.17845	8.52898e-07	1.31976e-05	6.16612
CAALFM_C110440WA	0.665776	5.22801	9.17394	8.57379e-07	1.32339e-05	5.95788
CAALFM_C301430WA	1.07454	4.95767	9.16993	8.61388e-07	1.32536e-05	6.00117
SCH9	0.688431	5.415	9.1684	8.62924e-07	1.32536e-05	5.94782
ACO1	-0.45991	8.85555	-9.15258	8.78972e-07	1.34667e-05	5.75976
CAALFM_CR09460CA	-0.727226	5.57176	-9.14646	8.85264e-07	1.35297e-05	5.9221
RRN3	1.00547	5.83528	9.14253	8.89326e-07	1.35584e-05	5.88337
CAALFM_C204280WA	-0.654509	5.65518	-9.13221	9.00099e-07	1.3689e-05	5.88638
CAALFM_C700260CA	-0.987798	3.67512	-9.12193	9.10967e-07	1.38204e-05	6.0568
CAALFM_C203260WA	-1.0918	4.30387	-9.11385	9.19608e-07	1.39175e-05	5.99785
CAALFM_C104040CA	0.564134	6.92698	9.09573	9.39304e-07	1.41215e-05	5.76362
RIM11	-0.682508	5.40032	-9.09566	9.39385e-07	1.41215e-05	5.86411
CAALFM_C109790CA	0.758768	5.54538	9.09517	9.39915e-07	1.41215e-05	5.83992
CAALFM_C210870WA	-0.78782	4.03481	-9.09034	9.4525e-07	1.41673e-05	5.98981
RFG1	-0.840962	5.1496	-9.08798	9.47864e-07	1.41723e-05	5.85146
CAALFM_C304230WA	1.02143	4.20928	9.08524	9.50916e-07	1.41837e-05	5.97653
RIB3	-0.86781	6.13982	-9.06728	9.7115e-07	1.44508e-05	5.77075
CAALFM_C305320WA	0.600306	5.41575	9.05923	9.80376e-07	1.45532e-05	5.80846
SRD1	-1.15308	2.88066	-9.05301	9.87558e-07	1.46248e-05	6.04341
CAALFM_CR07600WA	0.68059	6.16832	9.0432	9.99012e-07	1.47592e-05	5.74014
CAALFM_CR01700CA	0.819483	5.28187	9.03774	1.00545e-06	1.4819e-05	5.79836
SSF1	0.647697	6.91102	9.02886	1.01601e-06	1.49392e-05	5.68477
NSA1	0.666617	6.86819	9.02294	1.02312e-06	1.50082e-05	5.67855
CAALFM_C206200CA	0.653139	4.54071	9.01915	1.02769e-06	1.50397e-05	5.85049
CAALFM_C406790WA	0.689791	6.24451	9.0078	1.04154e-06	1.52064e-05	5.70083
CAALFM_C302350WA	0.575107	7.34537	8.98418	1.07099e-06	1.55997e-05	5.61181
ERG3	-0.707547	6.22535	-8.97124	1.08751e-06	1.58032e-05	5.63276
ELF1	0.49888	8.46981	8.96092	1.10087e-06	1.596e-05	5.5387
CAALFM_C103120WA	-0.96626	4.89289	-8.95422	1.10964e-06	1.6035e-05	5.74198
HBR3	0.730476	7.06528	8.95125	1.11355e-06	1.6035e-05	5.58397
CIC1	0.750126	6.65878	8.95106	1.11379e-06	1.6035e-05	5.59687
CAALFM_C109220WA	-0.842284	3.79767	-8.93917	1.12961e-06	1.6225e-05	5.82511
CAALFM_C504360CA	-0.878729	5.30718	-8.92925	1.14299e-06	1.63793e-05	5.68605
CAALFM_CR06780WA	-0.634361	4.93935	-8.92203	1.15282e-06	1.64822e-05	5.68425
PIR1	-0.834772	8.28198	-8.91696	1.1598e-06	1.65438e-05	5.49901
SOF1	0.602657	6.90976	8.91427	1.1635e-06	1.65586e-05	5.5416
CAALFM_C114190CA	-2.8985	3.82921	-10.1754	1.16627e-06	1.656e-05	6.05609
CAALFM_C113820CA	1.44087	4.81034	9.37835	1.17369e-06	1.66272e-05	5.77337
PDX3	-0.605706	7.33232	-8.88219	1.20879e-06	1.70855e-05	5.49017
CAALFM_C600690WA	0.767179	3.7238	8.87841	1.21425e-06	1.71237e-05	5.76969
FYV5	1.26066	4.19697	8.87187	1.22376e-06	1.72187e-05	5.73087
GLE1	0.758532	5.27836	8.8668	1.2312e-06	1.72841e-05	5.58363
MTO1	1.26252	3.00563	8.86348	1.23607e-06	1.72892e-05	5.83646
CAALFM_CR01630CA	1.37551	1.23904	8.86277	1.23713e-06	1.72892e-05	5.86564
IFM1	0.662174	5.00925	8.85749	1.24496e-06	1.73595e-05	5.60122
RRP15	0.667743	6.56027	8.85495	1.24874e-06	1.73732e-05	5.48423
CAALFM_C601550CA	0.717065	4.25085	8.84802	1.25912e-06	1.74783e-05	5.65618
FRE9	2.18609	0.67778	8.8376	1.27492e-06	1.76113e-05	5.62507
OPT8	1.00467	4.45779	8.83639	1.27677e-06	1.76113e-05	5.65348
CAALFM_C301560WA	0.775423	7.36032	8.83609	1.27721e-06	1.76113e-05	5.42686
CAALFM_C700420CA	-1.01379	3.27481	-8.82318	1.29711e-06	1.7846e-05	5.7428
ENP1	0.62967	6.97153	8.81241	1.31397e-06	1.8038e-05	5.41186
CAALFM_C105520WA	-1.18725	2.50911	-8.80245	1.32976e-06	1.82144e-05	5.79439
CAALFM_C209420WA	-0.987314	3.5589	-8.79329	1.34446e-06	1.83753e-05	5.66118
CTM1	-0.701822	6.35764	-8.78662	1.35528e-06	1.84825e-05	5.4044
PHR1	0.476448	8.19734	8.78237	1.36222e-06	1.85364e-05	5.33145
CAALFM_C505440CA	-0.684285	6.30001	-8.77936	1.36715e-06	1.85628e-05	5.41054
PFK1	-0.737756	9.34352	-8.76903	1.38426e-06	1.87448e-05	5.25297
ZCF35	0.950589	4.2034	8.76762	1.3866e-06	1.87448e-05	5.59514
CAALFM_C700350CA	-2.7077	5.19973	-11.2738	1.42337e-06	1.92e-05	5.90261
MRPL3	0.610562	6.3684	8.73802	1.43697e-06	1.93414e-05	5.34352
STE3	1.14287	2.04603	8.73428	1.44347e-06	1.93868e-05	5.72759
CAS5	0.593497	5.3266	8.72728	1.4557e-06	1.9509e-05	5.41309
HFL2	0.550324	6.04636	8.71402	1.47922e-06	1.97814e-05	5.33159
ERG24	-0.577157	6.15541	-8.69693	1.51013e-06	2.01037e-05	5.29155
CAALFM_C202630WA	1.00189	3.94901	8.69676	1.51044e-06	2.01037e-05	5.52777
MET4	0.740757	3.19082	8.69534	1.51304e-06	2.01037e-05	5.52382
CAALFM_C503740WA	-0.793589	3.92634	-8.68931	1.52415e-06	2.01826e-05	5.50075
ROA1	0.812608	6.80534	8.68777	1.52699e-06	2.01826e-05	5.27095
SET2	0.643036	5.13719	8.68392	1.53414e-06	2.01826e-05	5.35987
CAALFM_C602350CA	0.600811	6.14151	8.68383	1.5343e-06	2.01826e-05	5.28716
CAALFM_CR01020CA	0.857354	3.21291	8.68332	1.53524e-06	2.01826e-05	5.58095
CAALFM_C101510WA	1.97537	3.9809	9.37623	1.54075e-06	2.02122e-05	5.66881
ACS1	-0.639876	5.32213	-8.64746	1.60357e-06	2.09918e-05	5.2894
CAALFM_CR04160CA	0.522313	6.55141	8.64469	1.60899e-06	2.10184e-05	5.21601
CAALFM_C113010WA	0.702478	4.69351	8.6351	1.62787e-06	2.12205e-05	5.35384
CAALFM_C306830CA	0.60082	5.77152	8.63138	1.63526e-06	2.12721e-05	5.24135
HRK1	-0.522759	6.55663	-8.61753	1.66309e-06	2.15888e-05	5.18196
CAALFM_C603460WA	0.503084	6.01993	8.60298	1.69288e-06	2.19297e-05	5.19109
PWP2	0.62394	7.252	8.59849	1.70219e-06	2.20044e-05	5.12722
CAALFM_C602380WA	0.483492	7.66283	8.58733	1.72556e-06	2.22188e-05	5.09765
AYR2	-0.840994	4.33412	-8.58715	1.72594e-06	2.22188e-05	5.33984
CAALFM_C602370CA	0.619418	5.90179	8.58104	1.73888e-06	2.2339e-05	5.1678
CAALFM_C208180CA	0.599135	7.05488	8.57872	1.74382e-06	2.23561e-05	5.10962
CAALFM_C604530CA	0.618804	7.09527	8.56319	1.77729e-06	2.27014e-05	5.09009
CAALFM_C403150WA	0.717267	5.13487	8.56284	1.77806e-06	2.27014e-05	5.21178
TPO3	-3.72197	6.17635	-12.9578	1.79128e-06	2.27917e-05	5.81397
IFF3	-0.655496	4.1778	-8.55625	1.79248e-06	2.27917e-05	5.29887
IMP4	0.744577	6.83227	8.52995	1.85127e-06	2.3491e-05	5.05922
SDH2	-0.713894	6.86985	-8.52391	1.86505e-06	2.36177e-05	5.04821
THI13	-1.16824	2.04332	-8.52028	1.8734e-06	2.36365e-05	5.47258
MDM34	0.742889	3.81284	8.51946	1.87529e-06	2.36365e-05	5.31663
CAALFM_C305060WA	1.00061	2.44089	8.5183	1.87797e-06	2.36365e-05	5.45695
YTH1	-1.30154	4.91426	-8.83662	1.88344e-06	2.36554e-05	5.26674
CAALFM_C102850WA	0.510756	5.70755	8.51436	1.8871e-06	2.36554e-05	5.10034
CAALFM_C109710CA	0.929565	6.76342	8.59488	1.8973e-06	2.37354e-05	5.05285
CAALFM_C102090CA	0.665233	4.55325	8.50495	1.90905e-06	2.38344e-05	5.20091
CAALFM_C302840WA	0.894344	3.30331	8.50267	1.91443e-06	2.38535e-05	5.35526
CAALFM_C700310CA	-1.31331	4.24364	-8.65792	1.92056e-06	2.38819e-05	5.28224
CAALFM_C207420WA	-0.540167	6.75368	-8.49428	1.93433e-06	2.39714e-05	5.01754
CAALFM_CR08550WA	-0.64193	5.03582	-8.49379	1.93549e-06	2.39714e-05	5.13639
CAALFM_C306610WA	-0.658351	4.5191	-8.48472	1.95724e-06	2.41435e-05	5.18451
VCX1	-0.55252	5.38657	-8.48317	1.96099e-06	2.41435e-05	5.05278
CAALFM_C305860CA	0.687393	4.77546	8.48315	1.96105e-06	2.41435e-05	5.14628
SAS10	0.906474	7.11136	8.56218	1.9687e-06	2.41768e-05	4.99898
POS5	-0.688339	3.97947	-8.47882	1.97155e-06	2.41768e-05	5.23954
CAALFM_C113270WA	-0.868096	4.11462	-8.47263	1.98667e-06	2.42666e-05	5.22662
SLK19	-0.622338	7.77562	-8.47262	1.9867e-06	2.42666e-05	4.94114
MSN4	-1.25592	5.11267	-8.78145	2.00625e-06	2.44573e-05	5.17783
CAALFM_CR03350CA	0.684977	5.17979	8.45068	2.04129e-06	2.48357e-05	5.06655
CAALFM_C307660WA	0.755199	4.11422	8.44548	2.05449e-06	2.49473e-05	5.18197
CAALFM_C306140WA	-0.803555	2.91973	-8.44131	2.06512e-06	2.50086e-05	5.31877
CAALFM_C113840WA	-0.718407	5.01844	-8.44034	2.06759e-06	2.50086e-05	5.07016
SKO1	0.781728	4.93006	8.43767	2.07443e-06	2.50425e-05	5.07866
CAALFM_C306740WA	0.544963	4.84074	8.43078	2.09221e-06	2.52081e-05	5.07046
CAALFM_C504120CA	0.953923	3.01883	8.4292	2.09631e-06	2.52085e-05	5.29616
CAALFM_C301100WA	-0.968887	3.95641	-8.42179	2.11567e-06	2.53921e-05	5.13339
RIX7	0.76637	6.55058	8.4192	2.12248e-06	2.54247e-05	4.927
MNN14	0.703153	4.90953	8.41638	2.1299e-06	2.54644e-05	5.07052
CAALFM_C108340CA	-1.4379	2.46045	-8.40451	2.16152e-06	2.57173e-05	5.31853
CAALFM_C108800WA	-0.794377	4.47361	-8.40335	2.16463e-06	2.57173e-05	5.07311
CAALFM_C110410WA	-0.819931	3.54459	-8.40269	2.16641e-06	2.57173e-05	5.21675
CAALFM_C114200WA	-0.840487	4.34852	-8.40072	2.17172e-06	2.57173e-05	5.10461
CAALFM_C501420WA	-0.676839	4.96531	-8.4007	2.17178e-06	2.57173e-05	5.03265
FLC1	0.641535	5.81305	8.39139	2.19705e-06	2.5967e-05	4.9419
CAALFM_C602810CA	0.503048	5.18246	8.38921	2.20301e-06	2.5988e-05	4.96946
TLO10	-0.635034	5.48751	-8.38754	2.20759e-06	2.59926e-05	4.94026
SIR2	0.887036	3.27289	8.37549	2.24095e-06	2.63354e-05	5.19496
GAP1	0.899859	6.51772	8.39742	2.2526e-06	2.64222e-05	4.87421
MAK5	0.537348	7.24899	8.35503	2.29882e-06	2.68849e-05	4.81051
CAALFM_C400690CA	1.06736	3.58185	8.35437	2.30071e-06	2.68849e-05	5.14387
CAALFM_C209660WA	0.602398	6.845	8.34176	2.33722e-06	2.72484e-05	4.81287
POX1-3	-0.733778	5.21691	-8.3406	2.3406e-06	2.72484e-05	4.90708
CAALFM_C206800CA	0.873066	3.21439	8.33098	2.3689e-06	2.74877e-05	5.15745
CAALFM_C306630WA	0.967766	2.4063	8.3306	2.37002e-06	2.74877e-05	5.21452
ERG26	-0.505813	6.32368	-8.32659	2.38195e-06	2.75689e-05	4.80993
PRP3	0.655347	4.19594	8.32526	2.3859e-06	2.75689e-05	5.00891
CAALFM_C300410CA	1.00546	3.91026	8.32173	2.39645e-06	2.76393e-05	5.05266
CAALFM_C700590WA	-1.15161	4.07591	-8.31857	2.40595e-06	2.76974e-05	5.02924
PCL7	-0.786155	5.31065	-8.31583	2.41422e-06	2.77412e-05	4.87677
SMC4	0.538528	5.70785	8.30912	2.43458e-06	2.78746e-05	4.83088
MOB1	-0.661014	4.66868	-8.30904	2.43482e-06	2.78746e-05	4.90622
CAALFM_C208390WA	-0.987093	3.57131	-8.30566	2.44517e-06	2.79416e-05	5.09045
UTP15	0.56852	6.48463	8.30381	2.45082e-06	2.79439e-05	4.77779
RAT1	0.782385	6.65682	8.30064	2.46059e-06	2.79439e-05	4.76595
CAALFM_C110460WA	-0.761583	4.01986	-8.29984	2.46306e-06	2.79439e-05	4.98278
CAALFM_C502690WA	-1.20694	1.96335	-8.29973	2.46339e-06	2.79439e-05	5.21015
MRV2	-1.79698	-0.132419	-8.29537	2.47691e-06	2.80461e-05	4.97567
CAALFM_C104010CA	-1.34854	4.42157	-8.29174	2.48819e-06	2.81224e-05	5.13932
HSP104	-1.2642	6.60168	-9.02671	2.50227e-06	2.82302e-05	4.89462
CAALFM_C113130CA	0.61896	6.16273	8.27828	2.53059e-06	2.84978e-05	4.75599
CAALFM_C206120CA	0.743672	3.41984	8.26467	2.57422e-06	2.89217e-05	5.02811
FET31	0.486116	6.55116	8.26365	2.57755e-06	2.89217e-05	4.70578
CAALFM_C203110WA	-1.83881	3.74334	-8.58779	2.58554e-06	2.8959e-05	5.13922
ZCF39	-0.736259	7.11183	-8.25133	2.6178e-06	2.92291e-05	4.68682
CAALFM_C401280CA	0.74569	4.91832	8.25094	2.61908e-06	2.92291e-05	4.82272
CAALFM_C105360CA	0.734161	5.93628	8.24707	2.63189e-06	2.93193e-05	4.73303
FAL1	0.643154	5.74202	8.24356	2.64352e-06	2.93933e-05	4.73978
PTC4	-1.16001	3.31314	-8.24222	2.64801e-06	2.93933e-05	5.02528
BIG1	-0.729988	4.29529	-8.23665	2.66665e-06	2.95474e-05	4.86746
MCM1	-0.542095	6.05179	-8.23317	2.67838e-06	2.96245e-05	4.69474
CAALFM_C207640WA	-1.16077	5.39175	-8.52289	2.68941e-06	2.96936e-05	4.84848
SPC98	0.768797	3.79089	8.20963	2.75914e-06	3.04093e-05	4.90736
CAALFM_C103400WA	-0.585306	5.28031	-8.20056	2.79095e-06	3.07054e-05	4.72171
CAALFM_C113720WA	0.700808	5.98155	8.19711	2.80315e-06	3.07851e-05	4.66385
CRH12	-0.756382	4.62156	-8.19452	2.81233e-06	3.08313e-05	4.76184
CAALFM_C403370CA	-1.12071	3.83862	-8.19299	2.8178e-06	3.08368e-05	4.95445
TOP1	0.741285	6.71946	8.19021	2.82772e-06	3.08909e-05	4.61743
CAALFM_C703270WA	0.746365	6.92888	8.18297	2.85374e-06	3.11068e-05	4.59511
RVS162	-1.08811	3.5241	-8.18193	2.85752e-06	3.11068e-05	4.92606
ATO2	-1.70536	4.88923	-9.23786	2.89427e-06	3.14518e-05	4.94867
HSP70	-1.70443	6.35644	-9.95187	2.90379e-06	3.15001e-05	4.93223
COX15	-0.652483	6.74734	-8.15018	2.9749e-06	3.22151e-05	4.56539
ATG15	-1.05448	4.15454	-8.14144	3.00813e-06	3.25182e-05	4.78439
CAALFM_C703160WA	-0.596726	5.00426	-8.13895	3.01765e-06	3.25644e-05	4.66382
PUS7	0.503546	6.49333	8.13757	3.02295e-06	3.2565e-05	4.55564
CAALFM_C502440CA	0.901009	3.96242	8.1211	3.08697e-06	3.31969e-05	4.79207
CAALFM_C111000CA	0.736041	6.38595	8.11426	3.11399e-06	3.34296e-05	4.5353
CAALFM_C201240CA	0.973206	3.88493	8.10831	3.13765e-06	3.36255e-05	4.76824
CAALFM_C101630WA	-1.36676	5.36226	-8.77045	3.16981e-06	3.39115e-05	4.72892
CAALFM_C603050CA	-2.10264	1.52503	-8.09859	3.17682e-06	3.3928e-05	4.94796
CAALFM_C106540CA	0.692205	5.18601	8.08766	3.22142e-06	3.43452e-05	4.58689
CRP1	-2.93318	6.98659	-12.0283	3.37931e-06	3.59668e-05	5.06352
FPG1	-0.618495	4.40539	-8.04795	3.38929e-06	3.60113e-05	4.62727
CAALFM_C602200CA	-2.1639	0.0959513	-8.04443	3.40462e-06	3.60889e-05	4.63874
AMO2	-0.864459	3.15291	-8.0436	3.40823e-06	3.60889e-05	4.79057
CAALFM_C404820CA	0.572752	5.7037	8.01453	3.53782e-06	3.73973e-05	4.43708
CAALFM_C304920CA	-1.09791	3.89912	-8.0046	3.58324e-06	3.7813e-05	4.65633
NAT4	-0.826254	4.32166	-7.99576	3.62426e-06	3.81808e-05	4.56984
MSN5	-0.670083	6.77306	-7.98326	3.68307e-06	3.87035e-05	4.33718
CAALFM_C502640WA	-1.05926	2.92047	-7.98257	3.68634e-06	3.87035e-05	4.7168
SNF1	-0.505166	6.21364	-7.96789	3.75683e-06	3.93595e-05	4.34109
HGC1	-1.09044	2.47607	-7.96692	3.76151e-06	3.93595e-05	4.76059
CAALFM_C100210CA	-0.443337	7.10185	-7.95638	3.81305e-06	3.98316e-05	4.28493
PST2	-0.797358	4.14827	-7.95423	3.82367e-06	3.98754e-05	4.61756
CAALFM_C108630WA	0.650107	4.95087	7.95034	3.84295e-06	4.00092e-05	4.43567
MHP1	-0.738593	4.92509	-7.94597	3.86472e-06	4.01685e-05	4.42058
CTA26	-0.909631	3.91714	-7.93914	3.89899e-06	4.04569e-05	4.52013
SEN2	0.943738	5.12254	7.94889	3.93602e-06	4.07729e-05	4.37459
CAALFM_C302920WA	-1.4356	4.78856	-8.53229	3.99252e-06	4.12849e-05	4.55202
AYR1	-0.526624	4.81047	-7.91963	3.99874e-06	4.12849e-05	4.38048
CAALFM_CR04710WA	0.809953	3.44756	7.91507	4.02248e-06	4.1461e-05	4.5801
CAALFM_C113530WA	-0.772789	4.27051	-7.91329	4.03177e-06	4.14878e-05	4.45348
CAALFM_C208830WA	-1.03472	3.81281	-7.90913	4.05359e-06	4.16433e-05	4.52741
POM152	0.584141	5.69526	7.90764	4.06143e-06	4.1646e-05	4.28662
CAALFM_CR03540WA	0.537712	4.40562	7.90653	4.06728e-06	4.1646e-05	4.42235
CAALFM_C502130WA	0.733873	4.84971	7.90424	4.07936e-06	4.17009e-05	4.37403
CAALFM_C205750WA	0.774149	7.09674	7.90138	4.09455e-06	4.17873e-05	4.20898
CAALFM_C108240CA	-0.611779	4.2665	-7.89804	4.11236e-06	4.19001e-05	4.44286
CAALFM_C703310WA	1.798	1.29182	7.89398	4.13408e-06	4.20524e-05	4.6584
UTP5	0.588944	7.47214	7.87905	4.21511e-06	4.28065e-05	4.1651
CAALFM_C107160CA	-2.67659	2.89899	-8.84581	4.28739e-06	4.34694e-05	4.77027
CPY1	-0.473955	7.28584	-7.86417	4.2975e-06	4.34998e-05	4.15619
CAALFM_C502740WA	0.639779	4.40287	7.86294	4.30441e-06	4.34998e-05	4.37284
CAALFM_CR07480WA	-1.0015	4.65069	-7.85801	4.33214e-06	4.37089e-05	4.4178
CAALFM_C208950WA	-1.26639	2.19379	-7.8472	4.39363e-06	4.42573e-05	4.63131
GDS1	0.542835	6.81739	7.84132	4.42749e-06	4.4526e-05	4.13926
CAALFM_C601620WA	-0.827613	3.83123	-7.83868	4.44274e-06	4.46071e-05	4.40856
RSN1	-0.930247	3.28977	-7.83673	4.45409e-06	4.46489e-05	4.47593
CAALFM_C208240WA	-0.567849	5.53911	-7.83388	4.47069e-06	4.47429e-05	4.19351
CAALFM_CR00670CA	0.816631	3.83855	7.83198	4.4818e-06	4.47819e-05	4.41433
CDC24	-0.508312	5.39433	-7.83032	4.49152e-06	4.48069e-05	4.20788
ZCF21	0.711776	4.73915	7.82766	4.50714e-06	4.48905e-05	4.29827
CAALFM_CR10800CA	-0.541609	5.43353	-7.82382	4.52983e-06	4.50442e-05	4.18812
CAALFM_C106760CA	0.691713	6.75564	7.81655	4.57313e-06	4.5402e-05	4.10901
CAALFM_C600910CA	-0.764367	5.75465	-7.81275	4.59586e-06	4.55548e-05	4.16652
CAALFM_C401970WA	-0.700204	3.43137	-7.80997	4.61265e-06	4.56323e-05	4.43544
CAALFM_C104220CA	-0.795698	4.25172	-7.80893	4.61893e-06	4.56323e-05	4.31217
CAALFM_C100510WA	-0.476158	4.99298	-7.80729	4.62887e-06	4.56323e-05	4.20342
CAALFM_CR06290CA	-1.12838	3.67963	-7.80659	4.63309e-06	4.56323e-05	4.40998
CAALFM_C104700CA	-1.25012	4.38107	-8.06444	4.65993e-06	4.57689e-05	4.36679
CAALFM_C205080CA	0.597749	4.50154	7.80189	4.66171e-06	4.57689e-05	4.2776
TPK2	-0.589176	6.00788	-7.79764	4.68773e-06	4.59516e-05	4.11632
CAALFM_CR06250WA	-1.00175	2.09789	-7.79194	4.72289e-06	4.61364e-05	4.54981
BCK1	0.56603	4.34517	7.78983	4.73597e-06	4.61364e-05	4.28108
GPI13	0.788982	4.18542	7.78978	4.73624e-06	4.61364e-05	4.29697
CIT1	-0.639497	7.2592	-7.78977	4.73633e-06	4.61364e-05	4.05928
RMS1	0.668329	5.68122	7.78203	4.78462e-06	4.65049e-05	4.12141
GIN4	0.561091	5.84482	7.78022	4.796e-06	4.65049e-05	4.10595
CAALFM_C401500WA	0.84041	4.95026	7.78012	4.79664e-06	4.65049e-05	4.19911
CAALFM_C401420WA	0.77182	3.62253	7.77838	4.80762e-06	4.65386e-05	4.36092
SFU1	-0.896392	3.78254	-7.77628	4.8209e-06	4.65945e-05	4.3567
POL5	0.705041	5.76648	7.77116	4.85338e-06	4.67653e-05	4.10131
CAALFM_C101890CA	-0.675536	5.61522	-7.77112	4.85364e-06	4.67653e-05	4.12126
CAALFM_C702340CA	0.631138	5.96288	7.76592	4.88693e-06	4.70131e-05	4.07995
XOG1	0.630195	4.59573	7.75453	4.96066e-06	4.76032e-05	4.21968
MSO1	-1.1627	3.41365	-7.75407	4.96362e-06	4.76032e-05	4.3735
CAALFM_CR04490CA	-1.09581	2.47673	-7.75186	4.97809e-06	4.76342e-05	4.47209
CAALFM_C101130WA	0.473359	6.20218	7.75123	4.98221e-06	4.76342e-05	4.05735
CAALFM_C404980WA	-1.03897	2.22573	-7.74414	5.02896e-06	4.80072e-05	4.45965
CAALFM_C603800CA	-0.920861	4.63168	-7.74142	5.04698e-06	4.81052e-05	4.17639
ADH5	-0.507408	7.24062	-7.7381	5.06912e-06	4.82422e-05	3.9981
IML1	0.881434	4.6589	7.73203	5.10978e-06	4.84667e-05	4.16235
CAALFM_C600700CA	-0.940891	2.87758	-7.73115	5.11571e-06	4.84667e-05	4.40651
LCB4	-0.677192	3.82126	-7.73109	5.11615e-06	4.84667e-05	4.29068
CAALFM_C405380CA	-0.531196	4.14031	-7.72912	5.12941e-06	4.85183e-05	4.22441
ABP140	0.507639	5.49219	7.7245	5.16076e-06	4.87405e-05	4.05423
SEN1	0.495769	5.65318	7.72306	5.17059e-06	4.87501e-05	4.03742
KAR9	-0.630063	3.69182	-7.72204	5.17757e-06	4.87501e-05	4.24723
RIM2	0.802	5.3951	7.7209	5.18534e-06	4.87501e-05	4.06955
FAD3	0.482372	6.32695	7.71694	5.2125e-06	4.88338e-05	3.98555
PLC2	-0.571454	5.28985	-7.71645	5.21589e-06	4.88338e-05	4.10234
YTM1	0.519459	7.44553	7.71616	5.21786e-06	4.88338e-05	3.93963
YHB1	-0.8096	5.7559	-7.70551	5.29174e-06	4.94507e-05	4.01471
HRQ2	1.11288	2.27191	7.7017	5.31843e-06	4.95125e-05	4.45166
HEM3	0.674742	5.68391	7.70121	5.32194e-06	4.95125e-05	4.02603
CAALFM_C301940CA	-0.787867	4.74894	-7.70023	5.32877e-06	4.95125e-05	4.10594
CAALFM_C304130WA	-0.702529	4.10429	-7.70002	5.33027e-06	4.95125e-05	4.1737
RCL1	0.629532	7.09603	7.69229	5.38502e-06	4.99463e-05	3.92393
HIT1	1.30703	2.9629	7.68675	5.42467e-06	5.01872e-05	4.34237
PGA27	1.15393	1.95558	7.6864	5.42718e-06	5.01872e-05	4.42531
PLB4.5	-0.484294	6.68307	-7.68322	5.45005e-06	5.03238e-05	3.90116
NUP60	0.61624	5.16025	7.67822	5.48623e-06	5.05142e-05	4.02423
ARF3	-1.29971	4.24064	-8.01806	5.48696e-06	5.05142e-05	4.2037
MEF2	0.642963	5.19175	7.66918	5.55237e-06	5.10407e-05	4.01899
BMS1	0.688929	7.73997	7.66374	5.59253e-06	5.13338e-05	3.85566
CAALFM_C305140CA	0.595753	5.78673	7.66165	5.60803e-06	5.13548e-05	3.94762
KRE5	0.586031	4.74706	7.6612	5.61137e-06	5.13548e-05	4.05782
ARD	0.506821	7.77866	7.65368	5.66768e-06	5.17937e-05	3.85916
CAALFM_C504470CA	-1.01491	3.57372	-7.6472	5.71661e-06	5.20951e-05	4.23757
DOG1	-0.653253	5.00475	-7.64678	5.71979e-06	5.20951e-05	4.00596
GPR1	-0.766382	4.26397	-7.64599	5.72584e-06	5.20951e-05	4.11809
DUG3	-0.843209	3.8276	-7.64114	5.76282e-06	5.23547e-05	4.15005
RRP6	0.613925	6.98379	7.63127	5.83892e-06	5.29686e-05	3.84077
CAALFM_C108040WA	-1.38235	2.84037	-7.62978	5.85054e-06	5.29692e-05	4.29612
CAALFM_C301420CA	-0.708152	3.86582	-7.62907	5.85607e-06	5.29692e-05	4.10307
GPD2	0.642177	9.28209	7.62435	5.89291e-06	5.32249e-05	3.74677
CFL4	2.8577	-2.21471	7.62002	5.92701e-06	5.34354e-05	3.50344
UTP8	0.441999	7.07382	7.6192	5.93344e-06	5.34354e-05	3.81957
CAALFM_CR05010WA	0.826036	3.02792	7.60967	6.00923e-06	5.40395e-05	4.21868
QDR1	-1.28266	8.10665	-8.68631	6.0518e-06	5.43436e-05	4.00617
CAALFM_C500790CA	0.420585	7.13648	7.5949	6.12873e-06	5.49549e-05	3.77766
CAALFM_C702160WA	0.957656	2.79612	7.59272	6.14661e-06	5.49786e-05	4.21643
CAALFM_C307350WA	-0.770213	4.01287	-7.59181	6.1541e-06	5.49786e-05	4.03666
LIP6	-0.979397	2.71954	-7.59134	6.15796e-06	5.49786e-05	4.20221
CAALFM_CR02800CA	-1.46522	0.978633	-7.57951	6.25594e-06	5.56355e-05	4.28808
CAALFM_C305160CA	0.630446	7.33792	7.57872	6.26259e-06	5.56355e-05	3.75223
CAALFM_C206600WA	0.894617	4.5494	7.57868	6.26295e-06	5.56355e-05	3.97302
CAALFM_C111610CA	0.642535	3.59821	7.57814	6.2674e-06	5.56355e-05	4.02541
HDA1	0.431086	6.16475	7.56443	6.38338e-06	5.65841e-05	3.78478
CAALFM_C208620WA	-0.624735	4.38195	-7.55673	6.44952e-06	5.70888e-05	3.9837
CAALFM_C114060WA	-0.547381	5.90035	-7.55405	6.47271e-06	5.72125e-05	3.79901
SNF2	0.443558	6.6562	7.55227	6.48813e-06	5.72672e-05	3.74045
CAALFM_C602020CA	-0.855111	2.83651	-7.54542	6.54795e-06	5.7683e-05	4.14761
CAALFM_C406090CA	0.5921	4.60108	7.54475	6.55383e-06	5.7683e-05	3.90619
CAALFM_CR08580CA	0.758289	3.21898	7.54121	6.58496e-06	5.78749e-05	4.09604
ZCF18	-0.770337	3.23653	-7.53736	6.61904e-06	5.80552e-05	4.07046
CAALFM_C206850WA	0.733818	4.84135	7.53678	6.62419e-06	5.80552e-05	3.87028
CAALFM_C704090CA	0.60566	7.24249	7.53563	6.63446e-06	5.80632e-05	3.74811
PUT1	0.879508	4.92511	7.53379	6.65083e-06	5.81245e-05	3.83306
PRD1	-0.649404	6.64484	-7.52521	6.72789e-06	5.87153e-05	3.70559
CAALFM_CR03940WA	0.578979	6.18381	7.52084	6.76742e-06	5.89745e-05	3.72714
CAALFM_C701460CA	0.66385	3.29578	7.51984	6.7766e-06	5.89745e-05	4.03109
TFS1	-0.510334	6.37181	-7.5168	6.80428e-06	5.91324e-05	3.71712
CAALFM_C501610WA	0.654318	5.51258	7.49997	6.96002e-06	6.04013e-05	3.73876
SFL2	0.874836	3.58542	7.49852	6.9736e-06	6.04069e-05	3.95729
CAALFM_C100310WA	-0.466004	4.83536	-7.49528	7.00413e-06	6.04069e-05	3.76539
CAALFM_C603200WA	0.546001	5.88614	7.49526	7.0043e-06	6.04069e-05	3.70493
YML6	0.487314	5.3412	7.49474	7.00921e-06	6.04069e-05	3.74686
NRG1	-0.697264	6.8793	-7.49472	7.00934e-06	6.04069e-05	3.66553
DOS2	-0.607911	4.56253	-7.4885	7.06836e-06	6.0831e-05	3.84119
AKR1	-0.559338	5.33525	-7.48015	7.14835e-06	6.14342e-05	3.7418
CAALFM_C109610WA	-0.472813	5.08338	-7.47767	7.17225e-06	6.15543e-05	3.75077
CAALFM_C204120CA	0.443703	7.37058	7.47384	7.20942e-06	6.17879e-05	3.60335
CAALFM_C208920WA	-0.920603	3.88088	-7.47197	7.22756e-06	6.18579e-05	3.95654
CAALFM_C101840CA	-0.850325	2.45401	-7.46585	7.28751e-06	6.21958e-05	4.11502
WOR2	-1.34747	3.57106	-7.7096	7.28934e-06	6.21958e-05	3.96838
ECM1	0.691601	6.05989	7.46488	7.2971e-06	6.21958e-05	3.6566
CAALFM_C601590WA	0.65509	5.77049	7.46365	7.30924e-06	6.22137e-05	3.66912
CAALFM_C110820CA	-0.40425	6.79491	-7.45394	7.40566e-06	6.29481e-05	3.59559
CAALFM_C111080WA	0.617987	6.69588	7.4517	7.42812e-06	6.30526e-05	3.6243
PPS1	-1.28862	1.596	-7.44948	7.45043e-06	6.31556e-05	4.12988
ISA1	-0.692738	5.04238	-7.43327	7.61563e-06	6.44679e-05	3.73053
CAALFM_C501090CA	0.503863	5.68968	7.42524	7.6989e-06	6.50631e-05	3.6249
CAALFM_C300660WA	0.752462	5.13605	7.42447	7.70691e-06	6.50631e-05	3.66741
CAALFM_C114550CA	-1.06259	3.35498	-7.41827	7.772e-06	6.55234e-05	3.91196
CAALFM_C103510CA	-0.558287	7.65351	-7.40906	7.86958e-06	6.62561e-05	3.5019
CAALFM_C105200CA	-0.757073	3.54283	-7.3877	8.10124e-06	6.81141e-05	3.82834
CAALFM_CR10510WA	0.70746	3.41147	7.38608	8.11908e-06	6.81481e-05	3.85776
RCH1	-0.855136	3.90052	-7.38534	8.12725e-06	6.81481e-05	3.81339
CAALFM_C600310WA	-0.59356	5.08243	-7.38033	8.18286e-06	6.85218e-05	3.61639
ABZ1	0.545173	5.82007	7.37606	8.23047e-06	6.88276e-05	3.5465
CAALFM_C504030WA	1.6729	4.25429	8.04583	8.25026e-06	6.89002e-05	3.92904
ZCF29	-0.515495	5.46776	-7.36966	8.30247e-06	6.92143e-05	3.56096
CAALFM_C201370CA	0.858116	6.28009	7.4864	8.31017e-06	6.92143e-05	3.53481
CAALFM_CR09440CA	-0.543102	4.93573	-7.36718	8.33059e-06	6.92212e-05	3.60539
CAALFM_C206530WA	1.36383	2.02678	7.36662	8.33694e-06	6.92212e-05	4.01067
CAALFM_C501710CA	1.60803	3.26311	7.67733	8.34448e-06	6.92212e-05	3.93375
ERG4	-0.529886	6.00414	-7.35108	8.51535e-06	7.05444e-05	3.4919
GDH2	-1.46742	7.75546	-8.90945	8.5578e-06	7.08016e-05	3.75187
CAALFM_C603110CA	1.2381	2.73288	7.34173	8.6247e-06	7.126e-05	3.90044
PHO84	0.919511	9.06719	7.82429	8.69729e-06	7.17642e-05	3.45191
CAALFM_C701940CA	-0.622883	5.86817	-7.33047	8.75835e-06	7.2069e-05	3.49535
CAALFM_C503980WA	-0.556686	4.19589	-7.33027	8.76077e-06	7.2069e-05	3.64958
CAALFM_C400490WA	0.973855	3.23123	7.32951	8.76991e-06	7.2069e-05	3.81146
SDA1	0.490857	8.19366	7.32861	8.78069e-06	7.2069e-05	3.36017
CAALFM_C105120WA	-0.813791	4.14099	-7.32392	8.83711e-06	7.24363e-05	3.64802
CAALFM_C109390WA	0.818996	3.19698	7.32272	8.85164e-06	7.24597e-05	3.80963
FRP2	0.611456	3.55447	7.32005	8.88407e-06	7.26293e-05	3.71181
CAALFM_C603960WA	-0.541967	6.59024	-7.31735	8.91684e-06	7.28013e-05	3.41147
CAALFM_CR07320CA	0.500828	5.73317	7.31344	8.96476e-06	7.30964e-05	3.45962
ISW2	0.702953	5.22623	7.31156	8.98776e-06	7.31878e-05	3.49627
SLU7	0.773864	3.1036	7.30783	9.03382e-06	7.33871e-05	3.7789
CAALFM_C306640WA	0.94194	2.08332	7.30766	9.03589e-06	7.33871e-05	3.90324
CAALFM_C602950CA	-1.80469	-0.202627	-7.29654	9.17465e-06	7.43952e-05	3.70871
CAALFM_C206520CA	0.828037	3.22977	7.29517	9.19191e-06	7.43952e-05	3.75288
CAALFM_C111670WA	-0.749362	7.18749	-7.30917	9.19599e-06	7.43952e-05	3.36052
CAALFM_C700780WA	0.651897	5.22035	7.29249	9.22567e-06	7.45381e-05	3.46409
CAALFM_C114330WA	1.07599	3.51277	7.28444	9.32805e-06	7.52673e-05	3.71862
CDR1	0.406815	8.59371	7.27871	9.40174e-06	7.57633e-05	3.33593
CAALFM_CR01600CA	1.00658	3.25962	7.27496	9.45028e-06	7.60558e-05	3.70927
NCR1	-0.731739	4.13674	-7.26798	9.54128e-06	7.66886e-05	3.58165
ELP3	0.684393	5.63804	7.25562	9.7048e-06	7.79021e-05	3.38767
CAALFM_C504900CA	0.562403	5.90283	7.25409	9.72525e-06	7.79653e-05	3.36028
RFX1	0.840495	2.54789	7.24823	9.8041e-06	7.8496e-05	3.7891
CAALFM_C600550WA	0.430126	6.08317	7.24449	9.85471e-06	7.87996e-05	3.33463
CAN1	0.822438	3.8726	7.2407	9.90622e-06	7.91095e-05	3.70666
GCN2	0.709413	3.63743	7.2397	9.91988e-06	7.91139e-05	3.62508
CAALFM_C703970CA	-0.715926	3.86847	-7.23879	9.93227e-06	7.91139e-05	3.57908
CAALFM_C104510WA	0.907875	3.61277	7.22937	1.00621e-05	8.00452e-05	3.62005
CAALFM_C305280CA	0.524861	6.51401	7.22843	1.00751e-05	8.00464e-05	3.29282
HGT3	-1.25171	1.31086	-7.22262	1.01563e-05	8.05877e-05	3.8359
PGA4	-0.559944	6.92156	-7.21904	1.02065e-05	8.08832e-05	3.25152
CAALFM_C502280CA	0.6826	5.02183	7.21004	1.03342e-05	8.17901e-05	3.38636
CAALFM_C200510WA	-0.670975	3.23277	-7.20438	1.04153e-05	8.2327e-05	3.62717
PGM2	-0.728046	6.50065	-7.20251	1.04422e-05	8.2435e-05	3.25229
CAALFM_CR10440WA	0.790464	3.34106	7.19485	1.05535e-05	8.32076e-05	3.59285
HGT8	0.380194	9.04057	7.18798	1.06543e-05	8.38958e-05	3.12552
NMD5	0.656705	6.58515	7.18537	1.06928e-05	8.4092e-05	3.22238
HSK3	-1.1653	2.64298	-7.18089	1.07594e-05	8.45087e-05	3.6579
NOG2	1.42835	7.60439	8.61973	1.0823e-05	8.47905e-05	3.50527
CAALFM_C100530CA	-0.566499	4.52837	-7.17578	1.08357e-05	8.47905e-05	3.39474
CTA9	-1.0116	4.07987	-7.18958	1.08362e-05	8.47905e-05	3.44614
CAALFM_C403200CA	-0.975871	3.84195	-7.17408	1.08613e-05	8.48798e-05	3.49719
CAALFM_CR08940WA	0.493156	5.5595	7.16709	1.09671e-05	8.55982e-05	3.25829
CAALFM_C306270CA	-1.13655	3.4283	-7.15444	1.11613e-05	8.7005e-05	3.53251
CAALFM_C109330WA	0.573972	5.36029	7.15255	1.11905e-05	8.7049e-05	3.25821
POT1	-0.597848	4.31238	-7.15226	1.1195e-05	8.7049e-05	3.37376
CAALFM_CR04770CA	-0.738225	3.95815	-7.13855	1.14104e-05	8.86123e-05	3.3818
PHHB	-0.826174	3.60143	-7.13701	1.14348e-05	8.86911e-05	3.5074
CAALFM_C303440CA	-0.959868	1.95609	-7.13529	1.14622e-05	8.87924e-05	3.6455
SEC20	-0.684224	3.58331	-7.13137	1.15249e-05	8.91668e-05	3.45845
CAALFM_C306150WA	0.577559	4.23553	7.12865	1.15687e-05	8.93942e-05	3.35767
CAALFM_C110090CA	-0.536791	5.27788	-7.11894	1.17261e-05	9.04982e-05	3.21562
CAALFM_C404010WA	-0.835845	3.5295	-7.11538	1.17843e-05	9.08346e-05	3.44995
ROB1	-0.699001	7.58941	-7.11233	1.18629e-05	9.13266e-05	3.06083
CAALFM_C109240CA	-1.53291	0.799852	-7.10805	1.19054e-05	9.15403e-05	3.68287
CAALFM_C306530WA	0.940423	3.52289	7.10603	1.19389e-05	9.16843e-05	3.44898
CAALFM_CR09530CA	-0.631962	3.61568	-7.09053	1.22e-05	9.35737e-05	3.4164
CAALFM_C303210WA	-0.822296	3.22523	-7.08838	1.22367e-05	9.37388e-05	3.49253
IDP2	-1.01756	2.40088	-7.08696	1.22609e-05	9.38091e-05	3.56747
SDS24	-0.506924	6.3391	-7.08573	1.2282e-05	9.38544e-05	3.09502
CAALFM_C108490WA	-0.562359	5.03512	-7.08305	1.23281e-05	9.39977e-05	3.18604
CAALFM_CR09670CA	-0.634222	5.66742	-7.08288	1.2331e-05	9.39977e-05	3.12468
CAALFM_C200180CA	-0.914245	2.39732	-7.07671	1.24379e-05	9.46743e-05	3.56852
CAALFM_C103830CA	0.544428	5.42945	7.07599	1.24503e-05	9.46743e-05	3.13003
CAALFM_C407130WA	0.507658	6.49673	7.07183	1.25231e-05	9.5111e-05	3.05962
LEM3	-0.417841	6.09198	-7.06274	1.26833e-05	9.61026e-05	3.07535
YVH1	0.57128	5.27356	7.0626	1.26858e-05	9.61026e-05	3.13988
SNG4	-0.545479	4.46877	-7.06179	1.27001e-05	9.61026e-05	3.20745
CAALFM_C111090CA	0.625724	4.77764	7.05221	1.28718e-05	9.71804e-05	3.17473
CAALFM_CR02550CA	0.601263	5.29093	7.05209	1.28739e-05	9.71804e-05	3.12601
CAALFM_C106090CA	0.449835	5.14872	7.04744	1.29581e-05	9.76973e-05	3.1218
CAALFM_C110200CA	0.500096	5.89785	7.04391	1.30223e-05	9.79637e-05	3.05154
CAALFM_C403960WA	-0.878494	4.92268	-7.04377	1.3025e-05	9.79637e-05	3.1817
FMP27	-0.777349	5.15843	-7.04185	1.306e-05	9.8108e-05	3.10674
CAALFM_CR08300CA	-0.62039	6.24517	-7.03601	1.31674e-05	9.8743e-05	3.01792
CAALFM_C210680WA	-0.557216	4.64992	-7.03553	1.31763e-05	9.8743e-05	3.17059
PFK2	-0.702404	10.1464	-7.23317	1.34058e-05	0.000100341	2.87058
CAALFM_C701360CA	0.905622	2.25646	7.02073	1.34531e-05	0.000100574	3.49333
CAALFM_C201690WA	-0.699168	6.47908	-7.0195	1.34763e-05	0.000100626	2.98774
RAD16	-0.564775	4.84332	-7.01811	1.35027e-05	0.000100702	3.11951
CAALFM_CR08650CA	-0.546332	4.37205	-7.01653	1.35326e-05	0.000100804	3.18068
CAALFM_C400420CA	-0.418057	6.63777	-7.0125	1.36097e-05	0.000101257	2.96846
PDC2	0.555192	4.05772	7.00655	1.3724e-05	0.000101985	3.21786
ATC1	-0.601832	4.38344	-7.00529	1.37483e-05	0.000102043	3.16621
CAALFM_C400880WA	0.473828	5.21139	7.00387	1.37759e-05	0.000102126	3.05257
CAALFM_C602210WA	-0.722217	2.7755	-6.99845	1.38814e-05	0.000102766	3.35215
CAALFM_CR07830CA	-0.912845	6.48993	-7.24369	1.38953e-05	0.000102766	3.03007
CAALFM_C110250CA	1.15753	2.6076	6.99563	1.39367e-05	0.000102949	3.43321
CAALFM_C205560WA	-0.653415	3.30353	-6.98391	1.41687e-05	0.000104539	3.28249
SIS1	-0.437715	6.90082	-6.9683	1.44842e-05	0.000106739	2.88543
TLO1	-0.575873	3.65761	-6.96191	1.46156e-05	0.00010758	3.18926
CAALFM_C209670CA	-0.645054	5.83433	-6.92763	1.5342e-05	0.000112793	2.8978
MRP7	0.422423	6.00014	6.92579	1.5382e-05	0.000112953	2.87453
GYP7	-0.769029	4.89667	-6.91701	1.55748e-05	0.000114145	2.99292
NPR1	-0.795907	4.98023	-6.91603	1.55964e-05	0.000114145	2.96774
NOC2	0.391107	8.34487	6.91568	1.56041e-05	0.000114145	2.74502
GLO2	-0.540441	4.92928	-6.91506	1.56179e-05	0.000114145	2.96705
CAALFM_C404360WA	1.57146	0.504584	6.91385	1.56447e-05	0.000114206	3.40887
SNU114	0.755203	4.72514	6.91291	1.56656e-05	0.000114225	2.97397
CAALFM_CR09140CA	-0.682344	4.76169	-6.91053	1.57186e-05	0.000114356	2.97543
CAALFM_C301820WA	-0.739489	2.80662	-6.91026	1.57246e-05	0.000114356	3.22386
CAALFM_C703820CA	-0.79568	3.12801	-6.90832	1.57681e-05	0.000114356	3.19392
CAALFM_C704150WA	0.662847	4.0245	6.90665	1.58055e-05	0.000114356	3.07359
TRS20	-1.00953	3.10066	-6.90604	1.58192e-05	0.000114356	3.19123
NOP6	0.515571	6.74013	6.90581	1.58243e-05	0.000114356	2.8028
GRP1	-0.486628	4.0458	-6.90561	1.58288e-05	0.000114356	3.06894
NMA111	0.5089	7.47738	6.90551	1.58311e-05	0.000114356	2.76994
CAALFM_C111430WA	0.630074	3.78945	6.89418	1.6088e-05	0.000116077	3.06104
CAALFM_CR03120WA	-0.818859	4.21751	-6.89023	1.61786e-05	0.000116471	3.05881
ABP2	-1.09608	1.41524	-6.8893	1.62e-05	0.000116471	3.36129
CFL1	0.61592	3.06994	6.88923	1.62017e-05	0.000116471	3.13985
UTP4	0.600077	7.35446	6.88853	1.62177e-05	0.000116471	2.75063
CAALFM_C109280WA	0.815757	3.73414	6.88693	1.62547e-05	0.000116602	3.09239
CAALFM_C500760WA	-0.688992	3.83393	-6.88002	1.64153e-05	0.000117546	3.05108
CAALFM_C104630CA	0.576763	4.58777	6.87964	1.64242e-05	0.000117546	2.94432
CAALFM_C306280WA	-0.413979	6.17079	-6.87485	1.65366e-05	0.000118124	2.78869
CAALFM_CR01410CA	0.530371	5.74725	6.87383	1.65607e-05	0.000118124	2.81281
CAALFM_C207040WA	0.543996	4.78815	6.87377	1.65621e-05	0.000118124	2.91179
CAALFM_C602790CA	-1.56815	1.71977	-6.86676	1.67282e-05	0.000119172	3.34543
CAALFM_C304420WA	-0.556015	4.64604	-6.86429	1.67873e-05	0.000119455	2.90407
CAALFM_C504960WA	-0.725637	4.07144	-6.85857	1.69247e-05	0.000120296	2.987
CAALFM_C201420CA	0.766984	3.7069	6.8575	1.69506e-05	0.000120342	3.03416
BGL22	-0.929303	2.91184	-6.85438	1.70263e-05	0.000120741	3.16616
UBP13	-0.692485	4.54469	-6.85235	1.70756e-05	0.000120952	2.91688
TEC1	0.601406	4.21019	6.84975	1.7139e-05	0.000121263	2.95602
CAALFM_C603300CA	-0.592879	3.93807	-6.84766	1.71903e-05	0.000121487	2.99554
CAALFM_C402110WA	-0.85416	4.48241	-6.83944	1.73932e-05	0.000122782	2.91365
CAALFM_CR08470WA	0.64093	3.58296	6.83544	1.74929e-05	0.00012331	3.03251
CAALFM_C203570CA	-1.32904	2.09965	-6.83484	1.75079e-05	0.00012331	3.23981
CAALFM_CR07120CA	-0.702964	3.04324	-6.83402	1.75284e-05	0.000123315	3.05755
IFF5	-0.695394	3.19968	-6.82615	1.77268e-05	0.00012457	3.06336
CAALFM_CR06260WA	-0.96253	2.51652	-6.82142	1.78472e-05	0.000125274	3.15411
CAALFM_C202390WA	-0.801001	4.12429	-6.81489	1.80149e-05	0.000126308	2.93264
CAALFM_C100570CA	0.529047	4.08763	6.81242	1.80787e-05	0.000126587	2.91598
CAALFM_C404810CA	0.58948	5.73297	6.81177	1.80956e-05	0.000126587	2.72111
MDH1-1	-0.497621	8.26692	-6.8088	1.81726e-05	0.000126983	2.6023
CAALFM_C701350CA	0.708933	3.35273	6.79996	1.84043e-05	0.000128458	3.01875
LAC1	0.61636	5.07392	6.79779	1.84618e-05	0.000128714	2.76035
CAALFM_CR05480WA	-0.421786	5.55273	-6.78782	1.87276e-05	0.000130421	2.70865
CAALFM_C111250WA	-0.671516	4.25417	-6.78572	1.87843e-05	0.00013053	2.84474
CAALFM_C405260WA	0.725815	5.05511	6.78568	1.87854e-05	0.00013053	2.7491
TRM1	0.627277	5.4911	6.78057	1.89235e-05	0.000131343	2.68927
CAALFM_C402850WA	0.544325	6.46106	6.77142	1.9174e-05	0.000132933	2.61312
CAALFM_CR02590CA	0.791246	3.37643	6.76865	1.92505e-05	0.000133314	2.97233
TRY2	0.483739	4.69642	6.76779	1.92743e-05	0.00013333	2.77195
CAALFM_C400460CA	0.417335	5.68064	6.76292	1.94099e-05	0.000134118	2.65341
ISY1	0.77416	3.1105	6.75947	1.95066e-05	0.000134637	2.9968
CAALFM_C201920CA	-0.43497	4.55546	-6.74686	1.9864e-05	0.000136856	2.73214
CAALFM_C603220WA	0.705465	3.82287	6.74657	1.98722e-05	0.000136856	2.85742
ACE2	-0.440491	5.2872	-6.7454	1.99057e-05	0.000136934	2.62499
CAALFM_C106530CA	0.422799	6.09749	6.74385	1.99504e-05	0.00013709	2.59188
CAALFM_C205910WA	0.507489	4.58328	6.73385	2.02401e-05	0.000138927	2.71041
CAALFM_C503150WA	0.705896	5.44893	6.73135	2.03131e-05	0.000139274	2.62687
NCS2	0.604039	6.02988	6.72958	2.0365e-05	0.000139459	2.58024
GPX3	-1.04493	3.65648	-6.7289	2.0385e-05	0.000139459	2.88141
TSR1	0.689348	7.9434	6.77336	2.06037e-05	0.000140726	2.48714
CAALFM_C100830WA	-0.658613	2.93679	-6.72111	2.06157e-05	0.000140726	2.95663
CAALFM_C106800WA	0.575026	5.16961	6.71696	2.07397e-05	0.000141417	2.63593
CAALFM_C112350WA	0.436097	6.74857	6.71506	2.07965e-05	0.000141649	2.51485
CAALFM_C206430CA	-0.849779	3.58572	-6.70821	2.10036e-05	0.000142903	2.86492
AGO1	-0.712696	4.47013	-6.69881	2.12909e-05	0.000144699	2.6675
CAALFM_C302290WA	-0.852062	2.72129	-6.69586	2.13822e-05	0.000145161	2.95286
ECM17	0.506771	7.09997	6.68199	2.18162e-05	0.000147945	2.43666
CAALFM_C203170WA	-1.03844	2.73854	-6.68072	2.18562e-05	0.000148054	2.98199
CAALFM_CR02890CA	0.686427	5.61435	6.67816	2.19377e-05	0.000148444	2.52393
WOR4	-1.09424	4.25245	-6.86389	2.20152e-05	0.000148806	2.76607
MNN12	-0.950665	3.09847	-6.67323	2.2095e-05	0.000149184	2.85468
ERG251	-0.37174	7.40483	-6.67157	2.21483e-05	0.000149381	2.4144
CAALFM_C200940WA	-1.2182	3.37362	-6.67636	2.23752e-05	0.000150747	2.87585
CAALFM_C204790CA	0.392333	5.27008	6.66107	2.24882e-05	0.000151344	2.53329
ALP1	0.400489	6.14279	6.65879	2.25628e-05	0.000151681	2.45732
CAALFM_C400820WA	0.796565	4.30524	6.65714	2.26172e-05	0.000151727	2.65936
ZCF20	0.700442	4.11617	6.6571	2.26185e-05	0.000151727	2.66968
MEX67	0.409729	6.49984	6.65065	2.28314e-05	0.00015299	2.42908
CAALFM_C210740CA	0.564108	7.3343	6.64732	2.29422e-05	0.000153567	2.3881
CAALFM_C103050WA	0.450913	4.91951	6.6416	2.31338e-05	0.000154519	2.54495
ASR3	-0.656681	4.79644	-6.64159	2.31343e-05	0.000154519	2.58347
CAALFM_C500800CA	-0.380068	6.93767	-6.6395	2.32045e-05	0.000154822	2.3989
PFK26	-0.497288	5.65025	-6.63323	2.34172e-05	0.000155924	2.45717
NUP84	0.484407	5.79984	6.63262	2.3438e-05	0.000155924	2.44123
MUQ1	-0.430016	5.96678	-6.63241	2.34451e-05	0.000155924	2.43131
TOK1	0.560928	4.57373	6.61897	2.3909e-05	0.000158778	2.56515
CAALFM_C101620CA	-0.98009	1.57083	-6.61849	2.39255e-05	0.000158778	2.98381
CAALFM_C700190WA	-0.884707	6.11804	-6.86816	2.40111e-05	0.000159176	2.4672
CAALFM_CR08420WA	-0.758775	3.445	-6.6096	2.42377e-05	0.000160507	2.66867
CAALFM_C703780CA	-1.56599	2.0362	-6.60327	2.44627e-05	0.000161778	2.98407
TBP1	-0.567451	6.92272	-6.6024	2.44938e-05	0.000161778	2.33087
CAALFM_C204520CA	0.814214	2.59504	6.602	2.45079e-05	0.000161778	2.82328
CAALFM_C203140CA	-0.627239	5.18677	-6.59765	2.46643e-05	0.000162553	2.44748
FCY2	-0.410303	5.57277	-6.59728	2.46777e-05	0.000162553	2.38739
CAALFM_C307850WA	-0.561839	4.85507	-6.59387	2.48008e-05	0.000162944	2.4789
NOG1	0.366606	8.12601	6.59351	2.4814e-05	0.000162944	2.26803
GCS1	0.544774	6.91838	6.59346	2.48158e-05	0.000162944	2.32677
RIA1	0.499138	6.46297	6.58674	2.50608e-05	0.000164379	2.3316
CAALFM_C500310CA	0.540378	6.55252	6.58265	2.52109e-05	0.000165039	2.32286
CAALFM_CR06740WA	0.625837	3.31254	6.58232	2.5223e-05	0.000165039	2.67621
CAALFM_C113380WA	0.95836	3.04591	6.58183	2.52412e-05	0.000165039	2.76155
FOL1	0.568283	4.62044	6.58106	2.52697e-05	0.000165051	2.49638
CAALFM_C114040WA	-0.657962	4.55442	-6.57877	2.53545e-05	0.000165431	2.50733
RPA190	0.456495	8.21201	6.5778	2.53906e-05	0.000165492	2.23992
CAALFM_C111280WA	0.549682	4.96549	6.5755	2.5476e-05	0.000165874	2.43117
CAALFM_C301620WA	-1.16556	1.99316	-6.57299	2.557e-05	0.000166312	2.85505
SEC9	-0.506715	4.78915	-6.56994	2.56842e-05	0.00016688	2.45453
UCF1	-3.91502	7.81422	-10.6026	2.57589e-05	0.00016719	3.09758
CAALFM_C700630CA	-1.70174	0.128433	-6.56613	2.58278e-05	0.000167462	2.85422
SWI6	0.47769	5.00659	6.5618	2.59924e-05	0.000168334	2.40108
NUP188	0.368395	6.47388	6.56117	2.60165e-05	0.000168334	2.29299
PIF1	0.520694	5.42481	6.56019	2.60538e-05	0.0001684	2.36438
RCT1	-0.398395	8.21632	-6.55904	2.60977e-05	0.000168508	2.21741
THI6	-0.646301	2.67009	-6.55745	2.61587e-05	0.000168727	2.7362
CAALFM_C701570CA	0.643075	3.0556	6.55659	2.61914e-05	0.000168762	2.68537
CAALFM_C207630CA	-0.827257	5.86244	-6.71196	2.62923e-05	0.000169063	2.37572
CAALFM_C208740WA	-0.64723	2.98773	-6.55396	2.62927e-05	0.000169063	2.68418
CAALFM_C111900CA	0.590805	3.71035	6.54622	2.65931e-05	0.000170818	2.58214
CAALFM_C105160CA	-1.3381	3.57353	-6.73563	2.69598e-05	0.000172995	2.69813
CAALFM_C108780WA	-0.507666	5.26929	-6.53535	2.70208e-05	0.000173207	2.34538
CAALFM_C113250WA	0.564973	4.68726	6.53115	2.71881e-05	0.00017392	2.42662
LIP4	-1.13099	1.94223	-6.53115	2.71882e-05	0.00017392	2.83295
MNN4-4	0.689148	2.33722	6.52422	2.74663e-05	0.000175502	2.75809
CAALFM_CR04390CA	0.458431	4.39683	6.52358	2.74921e-05	0.000175502	2.44368
CAALFM_C502390CA	-0.688921	4.08985	-6.52274	2.75264e-05	0.000175541	2.48144
HST3	0.505291	4.71539	6.52158	2.75733e-05	0.00017566	2.36869
OBPA	-0.39055	6.2543	-6.52059	2.76132e-05	0.000175733	2.23971
PRE3	-0.429717	6.061	-6.51576	2.78103e-05	0.000176806	2.24828
JIP5	0.505765	6.68292	6.50922	2.80793e-05	0.000178334	2.20552
MET2	0.430989	6.21839	6.50547	2.82348e-05	0.000179138	2.20362
PUT2	0.495732	6.11133	6.5	2.84634e-05	0.000180404	2.21551
MAC1	0.867613	2.86015	6.49535	2.86591e-05	0.000181459	2.63685
RAS2	1.17774	2.26018	6.49361	2.87327e-05	0.00018174	2.80336
CAALFM_CR09070CA	-0.784861	3.85466	-6.49191	2.88048e-05	0.00018201	2.43331
AAT1	-0.338951	7.10549	-6.49017	2.88788e-05	0.000182292	2.15923
KRE1	0.888898	3.99816	6.4886	2.89457e-05	0.000182354	2.47567
CAALFM_C203020CA	-0.462648	6.09211	-6.48856	2.89474e-05	0.000182354	2.21643
CAALFM_C403780CA	0.547503	4.72909	6.48766	2.8986e-05	0.000182412	2.34242
CAALFM_C307800CA	0.573081	5.79057	6.48417	2.91356e-05	0.000183167	2.21764
CAALFM_C306370CA	0.433932	6.60337	6.48285	2.91922e-05	0.000183338	2.16508
TPO5	0.603149	3.82539	6.4739	2.95806e-05	0.000185589	2.45755
CAALFM_C700340CA	-0.45454	6.64845	-6.47084	2.97146e-05	0.000186241	2.14678
PLB5	-0.496656	4.3587	-6.46754	2.98598e-05	0.000186963	2.34697
GOR1	-0.562313	4.28042	-6.46614	2.99216e-05	0.000187161	2.42409
ARG81	0.563738	4.12221	6.46438	2.99999e-05	0.000187461	2.39222
THR1	-0.381097	6.10824	-6.46342	3.00425e-05	0.000187539	2.15516
SUT1	-1.20078	1.71397	-6.45954	3.02151e-05	0.000188427	2.76071
CAALFM_C505360CA	-0.591311	4.57176	-6.45827	3.02719e-05	0.000188591	2.32205
MCU1	0.698045	3.45043	6.44692	3.07849e-05	0.000191595	2.49312
CAALFM_C403830WA	0.86731	5.79996	6.64221	3.08204e-05	0.000191624	2.22303
CAALFM_C400170WA	-0.720857	6.53112	-6.51678	3.08639e-05	0.000191702	2.13493
PDC11	-0.298869	12.3893	-6.44189	3.10148e-05	0.000192447	1.79143
CAALFM_C210050WA	-0.469843	5.73252	-6.43486	3.13399e-05	0.00019427	2.14302
CAALFM_CR09410WA	-0.656931	3.60264	-6.42858	3.16332e-05	0.000195892	2.38751
SOD1	-0.415081	7.07953	-6.42661	3.17253e-05	0.000196267	2.06263
CAALFM_C703580CA	-0.956895	2.27164	-6.42419	3.18396e-05	0.000196778	2.61906
CUP2	0.420337	5.24476	6.41867	3.21017e-05	0.0001982	2.16818
CAALFM_CR09800CA	0.755539	7.42826	6.58922	3.23587e-05	0.000199588	2.07639
MED10	-0.594403	3.20057	-6.40837	3.25964e-05	0.000200489	2.43399
CAALFM_C502040WA	0.420303	5.28935	6.40828	3.26007e-05	0.000200489	2.13838
CAALFM_CR08680CA	0.814194	4.82767	6.42314	3.26016e-05	0.000200489	2.20684
SNT1	0.439281	6.21035	6.40665	3.268e-05	0.000200772	2.06563
CAALFM_C110470WA	0.34846	6.53056	6.4007	3.29702e-05	0.000202354	2.04002
COQ4	-0.531095	4.73309	-6.39306	3.33472e-05	0.000204466	2.17512
CAALFM_CR01640CA	1.31237	0.788791	6.39019	3.349e-05	0.000205138	2.68386
CAALFM_CR00810WA	0.802171	4.55495	6.38399	3.38003e-05	0.000206835	2.2109
CGT1	0.503795	5.25306	6.38129	3.39368e-05	0.000207466	2.10739
DBP7	0.375146	7.38183	6.37944	3.403e-05	0.000207831	1.96864
CAALFM_C503630CA	0.552923	4.63645	6.3784	3.40829e-05	0.000207949	2.18464
PET9	0.281558	10.5359	6.36083	3.4988e-05	0.000213262	1.78498
CAALFM_C600250WA	-0.511172	5.0985	-6.35694	3.51915e-05	0.000214291	2.08666
VMA7	-0.55453	5.11198	-6.35315	3.53911e-05	0.000215296	2.08283
CAALFM_C114350WA	-0.828903	4.41159	-6.35221	3.54412e-05	0.00021539	2.18934
CAALFM_CR02570CA	-1.48327	4.68804	-7.29451	3.55182e-05	0.000215646	2.39077
AHP1	-0.602581	8.22473	-6.34923	3.5599e-05	0.000215925	1.89287
CAALFM_C105670WA	-0.384827	6.13038	-6.34812	3.5658e-05	0.000216072	1.97749
MUB1	0.418837	4.72267	6.34464	3.58441e-05	0.000216988	2.11118
CAALFM_C205270WA	0.358673	6.73325	6.34374	3.58925e-05	0.000217069	1.94072
PRP45	0.821187	2.82794	6.34247	3.59605e-05	0.000217242	2.40889
ALS4	-0.70061	8.94399	-6.52789	3.59912e-05	0.000217242	1.89414
CAALFM_C110420CA	-0.464582	4.06001	-6.33973	3.61083e-05	0.000217738	2.19482
CAALFM_C601750CA	-0.724006	2.82731	-6.33769	3.62187e-05	0.000218191	2.38696
CAALFM_C104600CA	0.444158	6.26163	6.33265	3.64927e-05	0.00021952	1.95015
GAL7	-0.647674	4.48259	-6.33233	3.651e-05	0.00021952	2.18027
CAALFM_C701230CA	-0.4521	4.50627	-6.32765	3.67664e-05	0.000220848	2.10848
CAALFM_C701740CA	-0.742148	3.12132	-6.32634	3.68388e-05	0.000221069	2.33117
VAM3	-0.691153	2.98745	-6.32409	3.6963e-05	0.000221097	2.32686
EBP1	0.731905	6.21195	6.32403	3.69662e-05	0.000221097	2.02854
CAALFM_C401300WA	0.676464	5.83097	6.32391	3.69733e-05	0.000221097	1.96416
CAALFM_C202410WA	-0.425522	6.49155	-6.32368	3.6986e-05	0.000221097	1.92043
CAALFM_CR08290WA	-0.592299	4.96179	-6.32194	3.70822e-05	0.000221458	2.0424
YAK1	-0.77573	4.51614	-6.32099	3.7135e-05	0.000221561	2.12295
CAALFM_CR10600CA	-0.3563	6.23809	-6.31853	3.7272e-05	0.000222164	1.92981
MSK1	0.540881	3.78502	6.31732	3.734e-05	0.000222356	2.21925
CAALFM_CR09340WA	-0.620692	5.68054	-6.31533	3.74513e-05	0.000222805	1.9567
CYM1	0.393331	5.61996	6.30991	3.77568e-05	0.000224407	1.96306
CAALFM_CR03470WA	-0.585751	4.8169	-6.30898	3.78098e-05	0.000224507	2.03886
LAP3	-0.821862	2.51438	-6.30686	3.79302e-05	0.000225006	2.42343
DAL81	0.736385	3.55259	6.302	3.82074e-05	0.000226435	2.2141
GRP2	-0.593739	8.63377	-6.29448	3.86412e-05	0.000228787	1.86154
AVT7	-0.52418	3.96264	-6.29286	3.87354e-05	0.000229126	2.12484
CAALFM_C113810WA	-0.676955	5.55675	-6.28864	3.89817e-05	0.000230363	1.92343
CAALFM_C602580WA	-0.65122	3.95522	-6.28265	3.93339e-05	0.000232223	2.11811
CAALFM_CR10170CA	0.508867	5.40138	6.26453	4.04211e-05	0.000238415	1.89993
VAC8	-0.369163	6.40981	-6.24507	4.16236e-05	0.000245275	1.80244
CCS1	-0.422495	5.39709	-6.24166	4.18384e-05	0.000246307	1.88266
CAALFM_C106650WA	-0.89984	4.14626	-6.2509	4.19018e-05	0.000246446	2.05917
CAALFM_C201820CA	0.484981	3.99399	6.23837	4.20468e-05	0.000246871	2.0551
RPA34	0.489289	6.71299	6.23826	4.20537e-05	0.000246871	1.77691
CAALFM_CR03240CA	0.517322	3.69516	6.23692	4.21388e-05	0.000247137	2.10948
CAALFM_C604200CA	1.26514	2.52824	6.23066	4.25392e-05	0.00024925	2.33573
CAALFM_C400030CA	-0.432692	4.78444	-6.22902	4.26445e-05	0.000249631	1.92529
CAALFM_C207280WA	1.71636	0.453533	6.22135	4.31413e-05	0.000252239	2.41967
CAALFM_C305290CA	-0.547023	4.12867	-6.22063	4.31887e-05	0.000252239	1.93473
KIN3	-0.408729	5.58346	-6.2201	4.32231e-05	0.000252239	1.80153
CAALFM_C703030WA	-0.68723	3.99378	-6.21965	4.32526e-05	0.000252239	2.01593
CAALFM_C602250WA	0.818149	1.93839	6.21828	4.3342e-05	0.000252523	2.34629
CAALFM_C200810CA	0.604685	3.79511	6.21051	4.38548e-05	0.000255271	2.05003
CAALFM_C703560WA	-2.73358	1.25505	-6.20821	4.40075e-05	0.00025592	2.33825
ALS5	0.459469	4.32525	6.20503	4.42197e-05	0.000256615	1.95124
CAALFM_C604320CA	1.00269	1.9719	6.2047	4.42415e-05	0.000256615	2.32731
CAALFM_C204570WA	0.472329	8.38656	6.20456	4.42511e-05	0.000256615	1.64524
YCK2	-0.333641	6.83327	-6.20339	4.43298e-05	0.000256831	1.7167
CAALFM_C407100CA	0.680641	6.10742	6.21575	4.44292e-05	0.000257167	1.75484
CAALFM_C102680CA	-0.846461	1.97965	-6.20099	4.44907e-05	0.000257283	2.30172
CAALFM_C306560WA	-0.899979	5.29237	-6.3771	4.47408e-05	0.000258489	1.89729
CAALFM_C303110WA	0.400588	4.33407	6.19589	4.48362e-05	0.000258798	1.92496
CAALFM_C406680CA	0.408786	6.66452	6.1925	4.50671e-05	0.00025989	1.70603
BRN1	0.46662	4.88714	6.19031	4.52168e-05	0.000260511	1.84196
CAALFM_C203420CA	0.514862	3.99239	6.18756	4.54058e-05	0.000261357	1.97541
CAALFM_C400590CA	-0.386966	6.04918	-6.18635	4.54887e-05	0.000261592	1.73391
CAALFM_C603040CA	0.710626	2.8286	6.18534	4.55587e-05	0.000261752	2.17341
CAALFM_CR02940CA	0.74042	2.88838	6.1837	4.56725e-05	0.000262163	2.1741
LKH1	-0.33698	6.68009	-6.18159	4.58187e-05	0.000262759	1.68819
RPN10	-0.466377	6.03089	-6.16987	4.66409e-05	0.000267049	1.71049
ZCF9	0.609245	3.41955	6.1697	4.66528e-05	0.000267049	2.05293
PGA1	-0.642136	4.63719	-6.16716	4.68336e-05	0.000267836	1.83916
ARX1	0.501722	8.25587	6.16236	4.71757e-05	0.000269545	1.58406
CAALFM_C101300WA	-0.366472	6.34937	-6.16166	4.72261e-05	0.000269584	1.6742
CAALFM_C405360CA	0.828177	2.31248	6.16057	4.73044e-05	0.000269717	2.21378
CAALFM_C204080WA	0.496111	8.40525	6.16013	4.73364e-05	0.000269717	1.57734
CAALFM_C603470WA	-0.4191	5.00133	-6.15872	4.74374e-05	0.000270045	1.77829
ARA1	-0.615197	4.53981	-6.15581	4.76477e-05	0.000270994	1.86405
CAALFM_C300380CA	0.676739	3.23188	6.1456	4.83937e-05	0.000274984	2.03409
CAALFM_CR09740WA	0.499857	6.2224	6.14124	4.87157e-05	0.000276561	1.65066
CAALFM_C504050WA	-0.536936	4.56848	-6.14036	4.87816e-05	0.000276682	1.82971
CAALFM_CR09750CA	-0.714911	4.16603	-6.13678	4.90484e-05	0.000277941	1.86611
KRE30	0.398683	8.77317	6.13004	4.95542e-05	0.000280551	1.50636
KRR1	0.447577	7.32947	6.12489	4.99452e-05	0.000282507	1.5701
CAALFM_C106970CA	-0.462778	4.46371	-6.11387	5.07912e-05	0.000287031	1.79099
ALS2	-0.823057	8.03021	-6.46138	5.09779e-05	0.000287823	1.62853
TGL99	-0.647824	3.77255	-6.10885	5.11826e-05	0.000288716	1.87889
CAALFM_C400680WA	-0.522336	3.73714	-6.10685	5.13385e-05	0.000289333	1.89519
ROT2	-0.511535	4.82729	-6.10402	5.15612e-05	0.000290324	1.71061
CHA1	0.363708	4.8363	6.10061	5.18309e-05	0.000291578	1.62528
CAALFM_CR00980CA	-0.381877	6.21007	-6.09971	5.19018e-05	0.000291713	1.58887
TAZ1	1.10296	3.19645	6.13621	5.22481e-05	0.000293393	1.9822
CAALFM_CR08710WA	-0.34608	5.87965	-6.09012	5.26686e-05	0.000295487	1.58546
MIH1	-0.517345	5.29711	-6.07955	5.35278e-05	0.000300036	1.62529
ADK1	-0.391593	7.82572	-6.07304	5.40634e-05	0.000302407	1.46825
CAALFM_CR03250CA	-1.00624	4.42463	-6.22555	5.40944e-05	0.000302407	1.84063
CAALFM_C104560WA	-0.931169	2.47159	-6.07264	5.4097e-05	0.000302407	2.0633
CAALFM_C101150CA	0.42176	5.38137	6.07003	5.43133e-05	0.000302836	1.60674
CAALFM_C602960WA	0.468893	3.87146	6.06987	5.43269e-05	0.000302836	1.81186
DPP2	-0.454037	3.77369	-6.06986	5.43274e-05	0.000302836	1.79414
CAALFM_C102900CA	0.545374	4.54554	6.06937	5.43689e-05	0.000302836	1.69837
CAALFM_C302020WA	0.538075	7.27751	6.0632	5.48856e-05	0.000305275	1.47234
CAALFM_C307290WA	0.392344	5.3086	6.06276	5.49218e-05	0.000305275	1.61106
CAALFM_C205160CA	0.511403	7.69201	6.06238	5.49544e-05	0.000305275	1.45247
KIP4	0.462146	3.95668	6.06167	5.5014e-05	0.000305332	1.77609
CAALFM_C301540WA	-1.36423	8.61885	-7.56231	5.57798e-05	0.000309306	1.81446
BUD23	0.589695	5.16113	6.05062	5.59549e-05	0.00031	1.59475
ARL3	-0.852261	4.35495	-6.09058	5.60616e-05	0.000310314	1.71312
NTH1	-0.622082	5.59542	-6.04794	5.61856e-05	0.000310723	1.55435
CAALFM_CR04240CA	0.418943	8.15993	6.04619	5.63366e-05	0.000311281	1.40434
CAALFM_CR03710CA	-0.968549	3.38367	-6.04346	5.65734e-05	0.000312068	1.90853
CAALFM_C402690WA	-0.794349	2.72261	-6.04339	5.65796e-05	0.000312068	1.95805
CAALFM_C201680CA	-0.516612	4.51916	-6.03505	5.73091e-05	0.000315811	1.66102
NOP13	0.462411	6.9639	6.03267	5.75191e-05	0.000316687	1.43651
NOP4	0.579522	8.13236	6.03003	5.7753e-05	0.000317693	1.38128
CAALFM_C406730CA	-0.427294	4.64048	-6.02843	5.78955e-05	0.000318194	1.62175
LTV1	0.434757	6.68535	6.02753	5.79754e-05	0.000318352	1.44102
CAALFM_C107950CA	0.648388	5.25215	6.02474	5.82248e-05	0.000319439	1.54352
CAALFM_CR06840WA	0.609718	5.4529	6.02283	5.83962e-05	0.00031988	1.51798
CAALFM_C402820WA	0.709179	3.09887	6.0227	5.84084e-05	0.00031988	1.83971
ADE4	0.36017	8.1691	6.01977	5.8672e-05	0.00032104	1.36527
CAALFM_C701270CA	0.539935	4.35201	6.01903	5.87389e-05	0.000321123	1.65355
CAALFM_C502070CA	0.496914	5.95792	6.01598	5.90156e-05	0.000322352	1.46766
HIR1	-0.397473	5.40321	-6.01368	5.9225e-05	0.000323211	1.49879
CAALFM_C603260WA	-0.511917	4.2913	-6.01048	5.95171e-05	0.00032452	1.6709
CAALFM_C111710CA	1.05153	2.23083	6.00786	5.97582e-05	0.000325548	1.97048
CAALFM_CR00630WA	0.590407	3.14246	6.00421	6.00949e-05	0.000327095	1.81536
RHD3	-1.92963	7.67961	-8.11108	6.03257e-05	0.000328064	1.91389
PPH21	-0.434364	5.58765	-5.99987	6.04984e-05	0.000328715	1.46097
CAALFM_C113060CA	0.375182	6.81988	5.99766	6.07052e-05	0.00032955	1.38761
CAALFM_C202120WA	0.533459	5.66623	5.99614	6.08479e-05	0.000330036	1.45802
CHS4	0.344827	6.51164	5.99346	6.10998e-05	0.000331113	1.39392
CAALFM_C603310WA	-0.494216	3.57403	-5.99082	6.13496e-05	0.000332176	1.7301
HHT1	-0.397297	6.36172	-5.98901	6.15212e-05	0.000332815	1.40191
HST1	0.512979	4.71637	5.97952	6.24289e-05	0.000337322	1.52763
DAL5	-1.89456	-0.0416337	-5.97917	6.24631e-05	0.000337322	2.02776
RTS1	-0.355417	6.45424	-5.97483	6.28837e-05	0.000339221	1.36675
TIM17	0.371909	6.32843	5.97441	6.2924e-05	0.000339221	1.38303
CAALFM_C205960CA	0.78209	3.37321	5.97183	6.31757e-05	0.000340283	1.72753
CAALFM_C114480WA	-0.427957	4.57483	-5.96745	6.36045e-05	0.000342295	1.51837
PUT3	0.502353	4.60387	5.96676	6.3673e-05	0.000342367	1.53274
CAALFM_C108770WA	-0.560676	3.40956	-5.96486	6.38598e-05	0.000343074	1.73282
CAALFM_C404330CA	-0.44712	6.14112	-5.96391	6.39544e-05	0.000343285	1.3656
RAM2	-0.5123	3.78597	-5.95801	6.45404e-05	0.000346131	1.64462
CAALFM_C702220CA	-0.655877	2.52421	-5.95625	6.47164e-05	0.000346775	1.8546
CAALFM_C210670WA	-0.42265	6.56468	-5.94277	6.60822e-05	0.000353788	1.31269
CAALFM_C104530CA	0.615251	4.11453	5.9329	6.71017e-05	0.000358736	1.56426
IFF11	1.05436	1.04218	5.93224	6.71706e-05	0.000358736	1.99445
ENA21	0.404494	8.7239	5.93215	6.718e-05	0.000358736	1.19168
CAALFM_C400580WA	-0.522748	3.91938	-5.92903	6.75057e-05	0.000360166	1.56486
MAS2	0.351586	5.30936	5.91954	6.85074e-05	0.000365196	1.36247
CAALFM_C400800WA	0.889533	2.61794	5.91878	6.85885e-05	0.000365315	1.77959
CAALFM_CR00220WA	-1.42124	0.787966	-5.91799	6.86727e-05	0.000365449	2.00167
CAALFM_C101340CA	-0.974381	2.07254	-5.91314	6.91927e-05	0.000367901	1.84497
PWP1	0.369147	7.68787	5.91138	6.9382e-05	0.000368592	1.2087
GDE1	0.392806	5.40976	5.91047	6.94796e-05	0.000368633	1.34462
CAALFM_C302620CA	-0.46198	4.92266	-5.91021	6.95085e-05	0.000368633	1.40628
CAALFM_C114470WA	-0.391535	6.09458	-5.90586	6.99804e-05	0.000370818	1.27269
CAALFM_C200600CA	-0.898331	3.936	-5.90375	7.02097e-05	0.000371716	1.58445
CAALFM_C303680WA	-0.409481	6.11124	-5.90082	7.05306e-05	0.000373097	1.27875
URK1	0.383571	5.37463	5.8999	7.06317e-05	0.000373252	1.32801
CAALFM_C503010WA	0.801987	3.97322	5.89946	7.06803e-05	0.000373252	1.51254
CAALFM_C306920WA	-0.418622	4.85485	-5.89777	7.08661e-05	0.000373915	1.38309
CAALFM_CR07460CA	-0.418046	4.76267	-5.89691	7.09613e-05	0.000374099	1.3596
CAALFM_C304590WA	-0.309034	7.66302	-5.88737	7.20234e-05	0.000379376	1.16885
CAALFM_C402040WA	-0.716558	2.87686	-5.88381	7.24237e-05	0.000381161	1.71794
HAP42	-0.690246	3.91423	-5.87533	7.33877e-05	0.000385908	1.5052
THG1	0.5941	4.45539	5.87147	7.38301e-05	0.000387905	1.39575
CAALFM_C704280CA	-0.525574	4.48166	-5.8679	7.42433e-05	0.000389746	1.38916
CAALFM_C405180CA	0.387559	6.13422	5.86654	7.4401e-05	0.000390244	1.20867
SEC14	0.305834	7.3894	5.8655	7.45212e-05	0.000390544	1.15422
NIT2	-0.754855	3.09152	-5.85945	7.52289e-05	0.00039392	1.60124
RLI1	0.350264	8.4319	5.85574	7.5666e-05	0.000395875	1.08414
PCT1	-0.370195	5.75206	-5.85428	7.58389e-05	0.000396445	1.21126
END3	-0.442107	4.51516	-5.8533	7.59548e-05	0.000396717	1.36345
RGD3	-0.545547	3.47468	-5.84911	7.64539e-05	0.000398988	1.51288
CAALFM_C202580WA	0.618532	3.53328	5.84448	7.70088e-05	0.000401546	1.49485
CAP4	-0.473361	3.63897	-5.84369	7.71038e-05	0.000401608	1.46331
CAALFM_C403850WA	0.352063	5.6775	5.84312	7.71731e-05	0.000401608	1.20505
DUR4	0.670071	3.40691	5.84278	7.72148e-05	0.000401608	1.52975
CAALFM_C209960WA	-0.855739	2.32297	-5.83929	7.76368e-05	0.000403464	1.71284
CAALFM_CR07910CA	0.684178	4.65554	5.83838	7.77477e-05	0.000403703	1.32216
CAALFM_C210070WA	-2.3357	-1.26006	-5.83349	7.83444e-05	0.000406461	1.66283
BRG1	-0.920887	5.46507	-6.12327	7.89473e-05	0.000409247	1.32652
DOT6	0.364637	5.46705	5.82713	7.91294e-05	0.000409597	1.19776
PUP2	-0.34588	6.4302	-5.82698	7.9147e-05	0.000409597	1.1304
PSD1	-0.328783	6.74244	-5.81772	8.03044e-05	0.000415241	1.09901
BMT8	-0.653829	2.70639	-5.81523	8.06183e-05	0.000416517	1.58639
CAALFM_CR02300CA	-0.527152	4.80321	-5.81398	8.07768e-05	0.000416988	1.26919
CAALFM_C111270WA	-0.924423	5.85067	-6.14182	8.1092e-05	0.00041817	1.27409
RIB1	-0.554459	5.11068	-5.81111	8.11404e-05	0.00041817	1.21287
URA1	-0.33383	8.18438	-5.81007	8.12729e-05	0.000418505	1.02015
CAALFM_C107840WA	-0.426324	5.36893	-5.80765	8.15817e-05	0.000419747	1.18674
BUD21	0.632482	6.11322	5.81305	8.20096e-05	0.000421307	1.11809
CAALFM_C405730WA	-0.891752	1.80165	-5.80407	8.20424e-05	0.000421307	1.70793
CAALFM_C100420WA	-0.540672	5.61851	-5.80371	8.20887e-05	0.000421307	1.14028
FGR29	-0.499489	3.76801	-5.80164	8.23552e-05	0.000422326	1.32563
RBF1	0.457885	4.61548	5.79851	8.27606e-05	0.000424054	1.23488
CAALFM_CR00380WA	0.760749	1.97899	5.79669	8.29975e-05	0.000424917	1.64826
CAALFM_C405810WA	-0.412342	7.23334	-5.79503	8.32142e-05	0.000425675	1.05401
CAALFM_C400050WA	-0.619945	4.32794	-5.79343	8.34236e-05	0.000426395	1.31481
CAALFM_C207680WA	0.372617	6.2078	5.79025	8.38421e-05	0.000428181	1.08133
CAALFM_C603730CA	0.401051	6.02952	5.78809	8.41267e-05	0.000429282	1.08895
MMS22	0.701301	3.75748	5.78728	8.42342e-05	0.000429477	1.38362
CAALFM_C101180CA	0.938356	0.83724	5.78304	8.47978e-05	0.000431995	1.78106
CAALFM_C102470WA	-0.944681	1.45768	-5.78203	8.49322e-05	0.000432325	1.68695
KTI12	0.422485	5.71085	5.78143	8.50123e-05	0.000432378	1.09927
GLN3	0.372435	4.99785	5.7808	8.50967e-05	0.000432453	1.18509
CAALFM_CR02960WA	-0.906659	2.17925	-5.77891	8.53507e-05	0.000433073	1.64127
RIB4	-0.33189	6.10553	-5.77876	8.53706e-05	0.000433073	1.06866
SWI4	0.369892	5.24192	5.77833	8.5428e-05	0.000433073	1.13567
SET3	-0.409059	6.11659	-5.77755	8.55326e-05	0.000433249	1.05552
GIT3	-0.443067	4.53791	-5.77593	8.57515e-05	0.000434003	1.23926
CAALFM_C502830WA	-0.52165	4.51801	-5.77479	8.59045e-05	0.000434423	1.24893
IFF9	-0.520297	4.50103	-5.77305	8.61401e-05	0.00043526	1.21394
CAALFM_C402100CA	-0.613694	3.84332	-5.77064	8.64673e-05	0.000436558	1.3032
CIS2	0.662142	4.2791	5.76974	8.65908e-05	0.000436826	1.25702
RSR1	-0.428273	5.41566	-5.76859	8.6748e-05	0.000437263	1.09423
CAALFM_C701020CA	0.511984	4.92043	5.76646	8.70388e-05	0.000438286	1.16675
NOP15	0.435665	7.0495	5.76607	8.70922e-05	0.000438286	0.997312
CBF1	-0.754675	4.77691	-5.83234	8.74458e-05	0.000439585	1.16809
CAALFM_C113650CA	-0.57435	4.01436	-5.76316	8.74919e-05	0.000439585	1.30328
SCT1	-0.334477	5.74488	-5.75661	8.84002e-05	0.000443749	1.05271
SET1	0.417867	4.65752	5.75615	8.84638e-05	0.000443749	1.17177
CAALFM_C108860CA	0.532477	4.45989	5.75473	8.86628e-05	0.000444388	1.21841
CAALFM_CR03730CA	-0.980262	2.34461	-5.7515	8.91149e-05	0.000446143	1.55353
CAALFM_C206650CA	0.587914	3.76968	5.7512	8.91568e-05	0.000446143	1.30866
CAALFM_C504140WA	0.591589	2.54499	5.7496	8.93816e-05	0.000446908	1.5411
NMD3	0.334316	7.73386	5.74734	8.9702e-05	0.000448149	0.93987
CAALFM_CR05770WA	-0.714643	2.1171	-5.74301	9.03161e-05	0.000450854	1.54609
CAALFM_CR08900CA	0.476289	4.82281	5.74187	9.04796e-05	0.000451307	1.12811
CAALFM_C602420WA	0.618457	4.28554	5.73842	9.09731e-05	0.000453404	1.29656
CAALFM_C602150CA	1.00008	2.32285	5.7315	9.19721e-05	0.000457742	1.53397
HOF1	-0.468202	4.88948	-5.73101	9.20443e-05	0.000457742	1.05713
CAALFM_C504550WA	-0.42787	4.34635	-5.73087	9.20648e-05	0.000457742	1.18244
ARO10	-0.763352	1.67691	-5.72532	9.28743e-05	0.000461397	1.56658
CAALFM_C502010CA	0.560747	5.78067	5.7222	9.33348e-05	0.000463314	0.996553
DAC1	-0.969468	2.44722	-5.72135	9.34604e-05	0.000463566	1.53379
CAALFM_CR04230WA	-0.42667	4.74351	-5.72041	9.35987e-05	0.000463882	1.10583
UTP20	0.390907	7.17774	5.71827	9.39162e-05	0.000465084	0.913593
CAALFM_C504300CA	-0.26991	8.37495	-5.71613	9.42337e-05	0.000466284	0.855271
CAALFM_C301770CA	0.494145	3.45076	5.7135	9.46269e-05	0.000467857	1.32104
CAALFM_C108350CA	-2.20643	7.40353	-7.91094	9.53202e-05	0.000470432	1.52673
FDH1	-2.82876	-0.763506	-5.70864	9.53579e-05	0.000470432	1.451
CAALFM_C701700WA	-0.705326	3.25124	-5.70852	9.53754e-05	0.000470432	1.40035
KIS2	-0.713623	3.72259	-5.70776	9.54902e-05	0.000470625	1.2189
MCR1	-0.313661	7.46193	-5.70723	9.55707e-05	0.000470648	0.891284
CAALFM_C111120CA	-0.384573	5.567	-5.70131	9.64704e-05	0.000474701	0.974299
CLB2	0.3406	6.14765	5.70011	9.66545e-05	0.000475051	0.928563
PCD1	-0.464924	3.39278	-5.69985	9.66946e-05	0.000475051	1.28021
CAALFM_C208910CA	-0.506381	4.06215	-5.69815	9.69543e-05	0.000475951	1.19221
MSF1	0.389753	4.90155	5.69558	9.73501e-05	0.000477516	1.05703
ECM7	-0.454118	3.84716	-5.69088	9.80788e-05	0.00048071	1.19218
SAC3	0.4971	5.11702	5.68814	9.85059e-05	0.000482422	1.0045
FET3	-0.643378	3.13003	-5.68252	9.93868e-05	0.000486353	1.31636
YCP4	-0.429403	7.29026	-5.67788	0.000100122	0.000489563	0.860045
DDC1	0.778496	2.10671	5.67734	0.000100208	0.0004896	1.46027
ERG9	-0.407109	6.73971	-5.67433	0.000100687	0.000491553	0.858085
CAALFM_CR10410CA	0.419702	6.70161	5.66841	0.000101639	0.000495808	0.855719
CAALFM_CR04220CA	-1.46348	2.24147	-5.80157	0.000101725	0.000495838	1.49836
ESC4	0.711351	3.53498	5.66061	0.000102906	0.000501203	1.1778
URA7	0.351158	7.99751	5.65098	0.000104494	0.000508536	0.767178
LEU5	0.461478	4.01193	5.64851	0.000104906	0.000510143	1.11551
RPA135	0.482011	8.35392	5.64621	0.000105291	0.000511614	0.73909
CAALFM_C703400CA	0.589316	6.84631	5.6557	0.000105584	0.000512328	0.809022
CAALFM_C204750WA	-0.722118	2.76003	-5.64385	0.000105687	0.000512328	1.31264
CAALFM_C700880CA	-0.831924	3.33922	-5.64378	0.000105699	0.000512328	1.22811
CAALFM_C107220WA	0.670753	4.24035	5.64336	0.000105768	0.000512328	1.14591
CAALFM_C307490WA	-0.487874	5.22481	-5.64074	0.000106211	0.000514073	0.914586
RAD2	0.574919	3.81145	5.63721	0.00010681	0.000516569	1.11151
CAALFM_C112900WA	-0.713943	2.68428	-5.63132	0.000107817	0.000521032	1.29521
CAALFM_CR10020CA	-0.636162	2.67479	-5.62921	0.00010818	0.000522377	1.31703
CAALFM_CR01370CA	0.370339	6.3815	5.62789	0.000108407	0.00052307	0.801659
CAALFM_C406770WA	-0.388905	4.1171	-5.62488	0.000108929	0.00052518	1.0492
CAALFM_C112610WA	0.440177	5.26403	5.62437	0.000109018	0.000525201	0.881264
ERG27	-0.398054	5.34029	-5.61912	0.000109935	0.000529207	0.858818
CAALFM_C503850WA	0.479502	5.32813	5.61648	0.000110399	0.000530776	0.862201
PRN2	-0.838463	2.42123	-5.61629	0.000110432	0.000530776	1.37052
CAALFM_CR03980WA	0.599398	4.43075	5.61344	0.000110936	0.000532784	0.990994
CAALFM_C300010CA	-0.589377	6.98819	-5.64204	0.000111107	0.000533192	0.746766
CAALFM_C407040WA	0.58273	1.95303	5.61185	0.000111219	0.000533317	1.30098
CAALFM_C206760CA	-0.563521	2.82583	-5.61035	0.000111484	0.000534176	1.17574
CAALFM_C302030WA	0.401577	5.37855	5.6062	0.000112226	0.000537318	0.841985
CAALFM_C305110WA	-0.823576	2.72273	-5.60356	0.0001127	0.000539171	1.23353
CAALFM_CR05550CA	0.452774	7.23866	5.59816	0.000113677	0.000543424	0.712449
CAALFM_CR09040WA	-1.23269	0.779199	-5.59663	0.000113955	0.000544337	1.50548
PIL1	-0.328398	9.0804	-5.59034	0.000115108	0.000549418	0.603672
CAALFM_C500820WA	0.360685	6.10746	5.58904	0.000115347	0.000550135	0.75554
PHM5	0.370121	5.30632	5.58517	0.000116063	0.000553126	0.808897
CAALFM_C112630CA	0.712926	3.04327	5.5775	0.000117497	0.000559531	1.16848
CAALFM_C201630WA	0.976888	1.66894	5.57394	0.000118169	0.000562298	1.3415
CAALFM_C210790CA	-0.660021	3.86578	-5.57136	0.000118658	0.000564192	0.971506
CDG1	-0.643481	4.70454	-5.55628	0.000121562	0.00057756	1.05148
TDH3	-0.204807	14.0563	-5.55008	0.000122777	0.000582885	0.236869
CAALFM_C200750WA	-1.148	0.696913	-5.54493	0.000123797	0.000587278	1.43905
CCC1	-0.4525	6.03659	-5.5432	0.00012414	0.000588457	0.673485
SPA2	0.33534	6.83445	5.54215	0.000124351	0.000589006	0.635556
MED14	0.4562	4.413	5.53895	0.000124991	0.000591585	0.85888
CAALFM_C406620CA	-1.87001	0.410437	-5.53783	0.000125216	0.000592197	1.38785
TSC2	0.662742	3.67937	5.53613	0.000125559	0.000593368	0.97416
CAALFM_C403750CA	0.581341	3.64315	5.53417	0.000125954	0.000594782	0.991138
CAALFM_C304190WA	-1.85856	0.376406	-5.53298	0.000126196	0.000595239	1.42317
MLS1	-0.556345	4.96624	-5.53261	0.00012627	0.000595239	0.787661
ADE1	-0.320291	6.81224	-5.53228	0.000126338	0.000595239	0.618974
CAALFM_C106820WA	0.394023	6.10116	5.53175	0.000126446	0.000595294	0.657554
EXO1	0.404641	5.86744	5.52669	0.000127478	0.000599699	0.664712
CAALFM_C103150CA	-0.511267	3.98477	-5.52071	0.000128712	0.000605044	0.854988
CAALFM_C603550CA	0.735731	5.51055	5.65052	0.000130025	0.000610755	0.713715
CAALFM_C402330CA	-1.23834	0.876305	-5.50608	0.000131779	0.000618191	1.36266
CAALFM_C505250CA	0.408171	6.03178	5.50595	0.000131808	0.000618191	0.619844
PAM18	0.534385	5.60405	5.50513	0.000131982	0.000618542	0.658442
HYR3	-0.604374	5.74128	-5.50289	0.000132459	0.000620307	0.642158
PHO89	0.685997	3.11351	5.50157	0.00013274	0.000620999	1.00917
CAALFM_C306550CA	-0.584779	2.87806	-5.50126	0.000132807	0.000620999	1.03721
CAALFM_C100760WA	-0.42175	4.41731	-5.50074	0.000132919	0.000621055	0.79453
CAALFM_C303410CA	-0.453225	7.16133	-5.49867	0.000133362	0.000622656	0.546838
IFU5	-0.707098	5.37859	-5.52696	0.000134431	0.000627175	0.723002
MNN24	-0.797083	3.07668	-5.49294	0.0001346	0.000627493	0.947115
FLU1	0.383635	6.96698	5.48889	0.000135483	0.000631133	0.560081
CAALFM_C301790CA	0.680699	2.74887	5.48644	0.000136021	0.000633165	1.06291
MSC7	-0.301282	6.76306	-5.48477	0.000136386	0.000634391	0.538482
CAALFM_C501730WA	0.768303	1.86947	5.48181	0.000137041	0.000636522	1.18652
CAALFM_C405850CA	-0.337961	5.76282	-5.48135	0.000137142	0.000636522	0.607648
CAALFM_C103940WA	-0.343851	6.64083	-5.4813	0.000137152	0.000636522	0.548171
STF2	-2.72815	6.42559	-7.75857	0.000137279	0.000636634	1.27521
AVT4	-0.547075	3.43581	-5.48027	0.000137382	0.000636634	0.915061
FGR47	0.537035	3.80104	5.47952	0.000137548	0.000636657	0.857184
CAALFM_C302850CA	0.637442	3.46703	5.47932	0.000137592	0.000636657	0.908198
CAALFM_C101400CA	-0.375553	4.78718	-5.47749	0.000138	0.000638072	0.698086
POT1-2	-1.03435	2.5424	-5.47349	0.000138895	0.000641731	1.09951
CAALFM_C200790CA	0.578421	6.32657	5.46585	0.000140619	0.000649213	0.537155
CAALFM_C105210CA	0.398143	5.85545	5.46167	0.000141574	0.000653135	0.555742
ADA2	0.534641	3.60729	5.46054	0.000141833	0.000653843	0.850106
CAALFM_C207140WA	-0.418467	5.41986	-5.45972	0.000142021	0.000654222	0.584106
PHO91	-0.399548	6.50424	-5.45851	0.000142299	0.000655019	0.516984
REX3	0.501248	3.34355	5.4554	0.000143017	0.000657837	0.901224
AFG1	0.720362	1.88591	5.44723	0.000144921	0.000665817	1.17122
CAALFM_C403700WA	-0.316539	5.49676	-5.44704	0.000144967	0.000665817	0.558987
CAALFM_C304370CA	0.354023	6.17083	5.44609	0.000145191	0.000666353	0.506942
MCM3	0.48562	5.86812	5.44316	0.000145882	0.000669028	0.517713
CAALFM_CR00660WA	0.929158	1.40532	5.44219	0.00014611	0.000669583	1.19734
CAALFM_C704200CA	0.430812	6.47142	5.43549	0.000147705	0.000676391	0.470125
CAALFM_C701670WA	-0.848159	1.83942	-5.43431	0.000147988	0.000677187	1.11859
CAALFM_C602110WA	-0.74013	2.06039	-5.43342	0.000148201	0.000677662	1.06419
CAALFM_C301890CA	-0.423297	5.97772	-5.43259	0.000148402	0.000678083	0.49656
ZCF32	0.565041	2.72748	5.43063	0.000148875	0.000679741	0.988544
FOX2	-0.591348	3.03829	-5.42807	0.000149494	0.000682068	0.91319
OAC1	1.07771	1.68236	5.42031	0.000151389	0.000690203	1.17404
CAALFM_C301120WA	0.425918	4.10644	5.41903	0.000151702	0.000691122	0.717294
CAALFM_C603360CA	-1.30353	0.949732	-5.41633	0.000152368	0.00069365	1.22035
UBP1	0.497572	5.74895	5.41456	0.000152808	0.000695012	0.482437
CAALFM_C600800CA	0.436015	5.57322	5.41422	0.000152891	0.000695012	0.527485
VPS35	-0.534811	5.18116	-5.41244	0.000153334	0.000696513	0.54558
CAALFM_C307140CA	0.492944	3.18383	5.41157	0.000153553	0.000696833	0.820586
XYL2	-0.520322	7.90773	-5.41126	0.000153629	0.000696833	0.374824
SBA1	-0.384601	5.05188	-5.40949	0.000154072	0.000697852	0.520709
CAALFM_CR06500CA	-0.669628	2.91847	-5.40946	0.000154078	0.000697852	0.913738
CAALFM_CR06070WA	-0.31182	5.88456	-5.40858	0.000154299	0.000698342	0.463885
RPN8	-0.320251	6.34183	-5.40637	0.000154855	0.000700348	0.433357
CAALFM_C500050WA	-0.522702	3.68558	-5.40405	0.00015544	0.000702481	0.739313
CAALFM_C209630CA	-0.576191	2.4013	-5.40014	0.000156431	0.000706446	0.921229
SCL1	-0.330988	6.27426	-5.39734	0.000157144	0.000709115	0.421979
DBF4	0.488021	4.96614	5.39693	0.000157251	0.000709115	0.518909
CAALFM_CR09610CA	-0.572153	3.58955	-5.3957	0.000157566	0.00071002	0.740904
RPA12	0.592167	4.83453	5.395	0.000157745	0.000710308	0.56062
CAALFM_C200270CA	-0.475637	3.73981	-5.38338	0.000160756	0.000723343	0.698789
RPF1	0.599091	6.83379	5.4404	0.000160928	0.000723592	0.394681
PDE1	-0.577677	3.18423	-5.38218	0.000161071	0.00072371	0.813609
ASR2	-0.466995	6.01617	-5.3801	0.000161618	0.000725379	0.41202
CAALFM_CR01780WA	0.389683	5.55036	5.37988	0.000161676	0.000725379	0.437895
UTR2	-0.42867	6.28333	-5.37362	0.000163334	0.000732287	0.396054
CAALFM_C403170WA	0.615301	3.94676	5.37279	0.000163553	0.000732743	0.655445
LAS1	0.552459	4.70185	5.3708	0.000164085	0.000734596	0.532273
ARP2	-0.28516	6.67111	-5.37015	0.000164259	0.000734719	0.35446
FUM11	-0.304433	6.45227	-5.36952	0.000164427	0.000734719	0.368706
CAALFM_CR06960WA	0.438905	4.46408	5.36937	0.000164468	0.000734719	0.562527
CGR1	0.508473	4.15913	5.36871	0.000164646	0.000734984	0.623284
CAALFM_CR07190WA	-0.455342	4.11587	-5.36822	0.000164778	0.000735045	0.611377
CAALFM_C112680WA	0.304557	7.48662	5.36468	0.000165731	0.000738399	0.307421
CAALFM_CR06320CA	0.432554	3.52589	5.36415	0.000165875	0.000738399	0.697286
CAALFM_C604240WA	0.935462	2.80826	5.36411	0.000165887	0.000738399	0.847877
EXO70	-0.427136	4.46965	-5.36305	0.000166172	0.000739136	0.543516
PRP39	0.573592	3.1371	5.36262	0.000166291	0.000739136	0.772886
UBC15	-0.94307	3.55289	-5.41934	0.000166768	0.000740725	0.748595
CAALFM_C702560WA	0.670862	4.10686	5.35941	0.000167162	0.000741947	0.603007
CAALFM_C109040CA	0.853478	5.62723	5.63292	0.000167424	0.000742579	0.514537
CAALFM_C303100CA	0.34253	4.97272	5.35622	0.000168034	0.000744751	0.46916
CAALFM_C300850CA	-0.364364	7.9756	-5.35331	0.000168834	0.000747763	0.264526
YCG1	0.514244	4.92924	5.34574	0.000170936	0.000756531	0.451731
CAALFM_C400950CA	-0.798666	2.43221	-5.33471	0.000174045	0.000769745	0.852886
CAALFM_C701510WA	-0.474859	4.31163	-5.33318	0.000174483	0.000771129	0.496021
NGS1	0.46465	4.82948	5.33116	0.000175058	0.000773063	0.44361
CAALFM_C108900WA	-0.74642	2.47447	-5.33077	0.00017517	0.000773063	0.766344
CAALFM_CR00310CA	-0.392072	4.64848	-5.32458	0.000176955	0.00078039	0.406567
PUP1	-0.348508	6.35812	-5.32408	0.000177099	0.000780469	0.295049
CAALFM_C404180CA	-0.717412	2.62667	-5.31637	0.000179349	0.000789821	0.8002
YSA1	-0.41273	4.45787	-5.31481	0.000179807	0.000791279	0.472318
CAALFM_CR02380CA	-0.578947	3.3525	-5.31004	0.000181219	0.000796925	0.614668
MNN11	0.671991	3.78938	5.30916	0.00018148	0.000797511	0.574646
CAALFM_C109520CA	-0.391283	4.95214	-5.30703	0.000182116	0.000799736	0.38569
ZDS1	0.38529	5.34924	5.30569	0.000182517	0.00080093	0.337617
CAALFM_C603780CA	-0.825966	2.94626	-5.30108	0.000183901	0.000806433	0.74021
ERG28	-0.390322	4.62381	-5.29962	0.00018434	0.000807419	0.408439
RTG1	-0.4107	4.866	-5.29947	0.000184386	0.000807419	0.382124
CAALFM_C700040CA	-0.321551	5.05961	-5.29381	0.000186108	0.000814387	0.336791
VTI1	-0.415397	4.88954	-5.28717	0.000188145	0.000822206	0.35574
CAALFM_C203450WA	0.386665	4.60545	5.28713	0.00018816	0.000822206	0.414011
CAALFM_C202820CA	0.423812	4.55257	5.2851	0.000188786	0.000824362	0.428627
CAALFM_CR09990WA	0.38829	4.68983	5.28217	0.000189699	0.000827765	0.388943
PR26	-0.328976	6.99164	-5.27913	0.000190649	0.000831326	0.183697
CAALFM_C114520WA	-0.285001	7.87001	-5.27812	0.000190966	0.000831466	0.143947
GFA1	-0.37349	7.43544	-5.27786	0.000191045	0.000831466	0.158919
OPI1	-0.552964	3.93538	-5.27774	0.000191083	0.000831466	0.509854
SOL3	-0.374247	6.07156	-5.27257	0.000192715	0.000837979	0.225329
IMH3	0.251482	9.52161	5.26967	0.000193635	0.000841001	0.0395702
CAALFM_C503410CA	0.629867	5.10565	5.27042	0.000193681	0.000841001	0.30932
CAALFM_C303380WA	-0.772328	3.34481	-5.26355	0.000195595	0.00084872	0.572087
POL93	-0.50632	4.1402	-5.26156	0.000196236	0.000850903	0.436384
GLO1	-0.342105	6.62076	-5.26092	0.000196445	0.000851214	0.168512
IFK2	-0.813321	2.81936	-5.25802	0.000197383	0.000854683	0.678773
DPB2	0.699829	4.33224	5.25697	0.000197726	0.000855114	0.395056
CAALFM_C111910WA	0.629215	2.39096	5.25676	0.000197793	0.000855114	0.741354
CAALFM_CR08980CA	-0.568922	3.80905	-5.25644	0.000197896	0.000855114	0.484416
CAALFM_C306680CA	-0.620765	2.3587	-5.25402	0.000198687	0.000857935	0.758382
RPN7	-0.306733	6.67892	-5.25311	0.000198985	0.000858626	0.154154
CAALFM_C503080CA	0.589784	2.75555	5.25232	0.000199246	0.000859151	0.614866
CAALFM_CR03000CA	-0.521106	3.85678	-5.24311	0.000202292	0.00087168	0.449
CAALFM_C114310WA	-0.405452	4.85307	-5.24109	0.000202964	0.000873972	0.296726
IRA2	0.453543	6.36827	5.24045	0.000203179	0.00087429	0.15155
CAALFM_C603290WA	-0.388408	5.31164	-5.23534	0.000204897	0.000881072	0.223297
PRX1	0.446188	4.36233	5.23415	0.0002053	0.000882171	0.336087
CAALFM_C302770CA	-0.507491	2.88961	-5.23375	0.000205437	0.000882171	0.588534
GSL2	-0.355819	4.8513	-5.23054	0.000206526	0.000886094	0.251272
CAALFM_C205060CA	0.941222	2.07629	5.23022	0.000206636	0.000886094	0.697353
CAALFM_C405610CA	-0.424401	6.34291	-5.22566	0.000208197	0.000892169	0.123632
CAALFM_C406430CA	0.669274	3.32094	5.22374	0.00020886	0.000894393	0.494569
CAALFM_C102700CA	-0.853648	4.85293	-5.40009	0.000209654	0.000897173	0.358923
PPT1	0.650915	4.72522	5.21825	0.000210762	0.000901293	0.263711
UGA33	-0.793706	2.15206	-5.21744	0.000211041	0.000901867	0.702477
CAALFM_CR00750CA	-0.628758	2.69718	-5.21469	0.000212004	0.000905358	0.599279
PEP12	-0.526719	3.31453	-5.21251	0.000212768	0.000907608	0.494028
PRC3	-0.420034	5.10443	-5.21235	0.000212823	0.000907608	0.233972
CAALFM_C103040WA	0.43401	3.64436	5.20961	0.000213791	0.000911107	0.416724
BUD2	-0.441747	4.16006	-5.20423	0.0002157	0.000918611	0.312709
RVS167	-0.293313	6.57402	-5.20179	0.000216573	0.0009217	0.0740142
DUS4	0.554407	4.88206	5.19728	0.000218195	0.000927966	0.227557
CAALFM_C102000WA	-0.552658	4.48722	-5.19672	0.000218396	0.000928184	0.269089
UTP9	0.379423	7.85248	5.19052	0.000220651	0.000937124	-0.00435395
USO1	0.32008	5.4877	5.18974	0.000220934	0.000937683	0.123611
SSY1	-0.582713	3.18741	-5.18216	0.000223724	0.000948878	0.471508
CAALFM_C406740CA	-0.426057	4.80395	-5.1788	0.000224975	0.000953531	0.191175
CAALFM_C209510CA	0.302778	5.80358	5.1766	0.000225796	0.000956049	0.0774686
CAALFM_C505020CA	-0.378088	5.37406	-5.17639	0.000225877	0.000956049	0.104721
CAALFM_C602330WA	-0.722566	6.72393	-5.41244	0.000226743	0.00095906	0.100653
CAALFM_CR06560CA	-0.443424	4.78462	-5.17333	0.000227022	0.000959189	0.200018
CAALFM_CR04750WA	0.505724	5.79756	5.17317	0.000227083	0.000959189	0.0740849
CAALFM_CR05440WA	-0.733268	5.08259	-5.28129	0.000227263	0.000959298	0.202495
CAALFM_C301210CA	-0.350537	5.13351	-5.16725	0.000229323	0.000967336	0.126167
CAALFM_C300450CA	0.266779	6.96651	5.16197	0.000231341	0.000975183	-0.0185135
SAS3	0.438861	4.13838	5.16071	0.000231825	0.000976561	0.251067
LRG1	0.324714	6.23211	5.15656	0.000233431	0.000982179	0.00674702
CAALFM_C305010CA	0.562897	3.37482	5.15644	0.000233475	0.000982179	0.394555
CAALFM_C105900WA	-0.377593	4.96107	-5.15472	0.000234142	0.000984317	0.112977
CAALFM_C307110WA	0.478254	3.81306	5.15391	0.000234458	0.000984975	0.27342
OYE2	-0.604664	4.32437	-5.15225	0.000235107	0.000987037	0.272185
MCM2	0.471892	4.71299	5.15181	0.000235279	0.000987089	0.126934
CAALFM_C602430WA	0.486866	6.29196	5.14895	0.0002364	0.000991122	-0.00828301
PRS5	0.315915	6.80279	5.14729	0.000237049	0.000993173	-0.0349063
TRM12	0.516194	3.45188	5.14605	0.000237539	0.000994556	0.348827
CAALFM_C300940WA	-0.512385	4.9963	-5.14454	0.000238139	0.000996393	0.124148
CAALFM_C113390WA	0.94651	1.51384	5.14079	0.000239625	0.00100194	0.710424
CAALFM_C703200CA	-0.502966	5.75866	-5.13724	0.000241044	0.00100719	0.0291604
RAS1	-0.27331	7.25815	-5.13555	0.000241724	0.00100935	-0.081278
PRP22	0.581007	4.00229	5.13513	0.000241892	0.00100938	0.248793
CAALFM_CR01430WA	0.447808	3.46979	5.13333	0.000242617	0.00101172	0.280008
CAALFM_C101160CA	0.471716	5.48727	5.12739	0.000245029	0.00102109	0.0278625
CTA8	0.292897	5.48955	5.12607	0.000245566	0.00102264	0.0138225
CAALFM_CR08590WA	0.416453	5.37446	5.12336	0.000246677	0.00102577	0.0207125
CAALFM_C109700WA	0.871079	1.58978	5.12326	0.000246716	0.00102577	0.639663
CAALFM_C202360CA	-0.578053	3.16311	-5.12303	0.000246813	0.00102577	0.367828
CAALFM_C200760CA	-1.60691	2.65337	-5.12194	0.000247259	0.00102694	0.757745
CAALFM_CR03910CA	0.413349	4.7908	5.12154	0.000247426	0.00102694	0.0919588
CAALFM_CR08200CA	0.34147	5.5139	5.12082	0.000247721	0.00102748	-0.00744
CAALFM_C701370WA	1.00932	3.03419	5.17871	0.000247904	0.00102755	0.419554
VPS2	-0.51834	4.384	-5.11842	0.000248713	0.00103022	0.14295
KIC1	0.356622	5.00966	5.1149	0.000250175	0.00103516	0.0607241
CAALFM_C113260WA	-0.382955	5.78004	-5.11475	0.00025024	0.00103516	-0.0318071
DQD1	-0.500521	5.66927	-5.11366	0.000250693	0.00103634	-0.0166046
AMO1	-0.881888	2.32654	-5.11195	0.00025141	0.00103861	0.577175
CAALFM_CR03460WA	-0.452225	4.78864	-5.11135	0.000251662	0.00103896	0.0813925
CAALFM_CR07640CA	-0.482634	3.58465	-5.10958	0.000252403	0.00104068	0.24288
VTC4	-0.335128	6.30711	-5.10956	0.000252414	0.00104068	-0.080006
CAALFM_CR05730CA	-0.345752	4.73369	-5.10845	0.000252881	0.00104192	0.0810315
ZCF15	0.505816	3.72702	5.1068	0.000253577	0.00104409	0.246905
LTE1	0.368019	4.56943	5.10497	0.000254353	0.00104627	0.0753497
CAALFM_C112820CA	0.441727	5.59594	5.10476	0.000254442	0.00104627	-0.0349246
CTF1	0.372419	4.38508	5.10369	0.000254897	0.00104744	0.122733
INT1	0.343645	6.12961	5.10085	0.000256103	0.0010517	-0.0891713
RNR21	-0.31638	8.59505	-5.09922	0.000256804	0.00105362	-0.208423
DOA1	-0.321869	5.82964	-5.09897	0.00025691	0.00105362	-0.064158
GDT1	0.316418	5.30067	5.0977	0.000257453	0.00105515	-0.0209811
CAALFM_C502500CA	-0.44849	4.69984	-5.09253	0.000259685	0.00106359	0.0608253
LEU42	-0.45196	5.11212	-5.09002	0.000260775	0.00106735	0.0130307
BMT9	-1.66441	-1.03231	-5.08925	0.000261113	0.00106803	0.571686
SUC1	-0.841812	1.7765	-5.08699	0.000262097	0.00107135	0.584725
HOS3	-0.3747	5.30833	-5.08488	0.000263025	0.00107444	-0.0157073
CAALFM_C208930WA	-0.331764	5.99604	-5.08051	0.00026495	0.00108159	-0.101659
ZCF31	-0.517761	3.50664	-5.07587	0.000267012	0.00108929	0.217503
CAALFM_C601080CA	0.706664	1.88397	5.07365	0.000268004	0.00109262	0.508655
CAALFM_CR03950WA	0.465733	4.80691	5.07204	0.000268729	0.00109418	0.00439007
CAALFM_CR06330CA	0.60246	5.04832	5.07202	0.000268739	0.00109418	-0.0147768
MET16	0.353684	5.18906	5.0699	0.000269693	0.00109734	-0.0927555
CAALFM_C602480WA	0.527759	6.59893	5.06594	0.000271484	0.0011039	-0.115375
CAALFM_C100020CA	-0.45731	5.576	-5.06354	0.000272578	0.00110763	-0.103939
NAM2	0.426446	4.66721	5.06157	0.000273475	0.00111054	0.00674162
CAALFM_C405650WA	0.343531	6.13787	5.05703	0.000275563	0.00111829	-0.156951
CAALFM_C306050CA	0.407528	5.21734	5.05506	0.000276473	0.00112125	-0.0735302
CAALFM_C102040CA	-0.751207	4.48272	-5.10575	0.000276673	0.00112126	0.0827417
CAALFM_C502800CA	1.78365	-1.47242	5.05427	0.000276836	0.00112126	0.487809
CAALFM_C405790WA	0.415233	4.26918	5.05095	0.000278384	0.00112679	0.0394274
AOX1	-0.785486	2.90856	-5.04983	0.000278904	0.00112816	0.342507
GEF2	-0.578466	3.22795	-5.04192	0.000282626	0.00114247	0.227238
CAALFM_C504080CA	0.452425	4.10081	5.04101	0.000283055	0.00114346	0.0713171
TRS33	-0.588321	3.334	-5.03898	0.000284021	0.00114662	0.181853
ILV5	-0.408344	8.28081	-5.03719	0.000284878	0.00114933	-0.29307
EST3	-1.01763	0.556485	-5.03463	0.000286102	0.00115291	0.621631
YPT72	-0.538755	4.98121	-5.03456	0.000286137	0.00115291	-0.0900879
CAALFM_C602530CA	-0.535159	4.56623	-5.03277	0.000286994	0.00115561	-0.0299211
BZZ1	-0.328181	4.8584	-5.03091	0.000287891	0.00115847	-0.0811685
CAALFM_CR06690CA	-0.371581	4.13274	-5.02842	0.0002891	0.00116258	0.0280215
CAALFM_C111560CA	0.505084	3.86025	5.01202	0.000297167	0.00119425	0.0620308
YHB4	-0.509169	3.28777	-5.01108	0.000297639	0.00119537	0.159451
CAALFM_C103270WA	-0.954571	1.61952	-5.00563	0.000300379	0.0012056	0.49092
CAALFM_C210230WA	0.525372	3.06721	5.00429	0.000301055	0.00120734	0.116431
CAALFM_CR03400WA	0.320082	4.85106	5.004	0.000301204	0.00120734	-0.118332
PUF3	0.530154	4.14244	5.00305	0.000301683	0.00120781	-0.0121969
CAALFM_C110910CA	0.370036	4.42401	5.003	0.00030171	0.00120781	-0.0698838
FUM12	0.410515	5.80638	4.99843	0.000304036	0.00121634	-0.218802
SIM1	0.250052	9.44097	4.99351	0.000306565	0.00122567	-0.439739
CAALFM_C208660CA	0.894708	1.43295	4.99235	0.000307166	0.00122728	0.433746
CAALFM_C702930CA	0.304156	5.65898	4.98998	0.000308392	0.00123131	-0.241985
CAALFM_C301520CA	0.416892	6.70967	4.98934	0.000308726	0.00123131	-0.308834
CAALFM_CR03700CA	0.49472	4.12098	4.98925	0.00030877	0.00123131	-0.041966
CAALFM_C500280CA	-0.310751	5.60582	-4.9856	0.000310673	0.0012381	-0.241636
ZWF1	-0.389383	6.81879	-4.98352	0.000311766	0.00124166	-0.326933
CAALFM_CR04760CA	-0.459539	3.1015	-4.9766	0.000315422	0.00125542	0.103521
ALR1	0.4306	6.89345	4.96863	0.000319684	0.00127124	-0.350014
GCR3	0.352597	6.51795	4.9684	0.000319808	0.00127124	-0.336198
NUP85	0.294022	6.09042	4.96672	0.00032072	0.00127405	-0.316357
CAALFM_C114030WA	-0.729225	3.39227	-4.96501	0.000321644	0.0012769	0.12117
CAALFM_C112870CA	-1.15851	0.186902	-4.96389	0.000322255	0.00127851	0.5508
CAALFM_C304790WA	0.466907	3.72027	4.96278	0.000322858	0.00128009	-0.0273566
PSP1	-0.441061	4.79478	-4.96108	0.000323784	0.00128294	-0.194229
SMC3	0.596587	3.71434	4.95733	0.000325838	0.00129025	-0.0435541
NCP1	-0.312	7.35586	-4.95666	0.000326208	0.00129043	-0.396959
ZRT2	-0.407501	5.82283	-4.95649	0.000326299	0.00129043	-0.294947
CAALFM_C701600WA	0.314179	6.27677	4.95585	0.000326657	0.00129102	-0.340295
BCY1	-0.282964	6.64999	-4.95263	0.000328432	0.00129721	-0.370496
TRP5	0.380926	6.69488	4.94919	0.000330349	0.00130396	-0.37955
CAALFM_C304740CA	0.559157	3.2468	4.9487	0.000330622	0.0013042	0.0423623
CAALFM_C112760WA	0.413245	5.94781	4.94798	0.000331026	0.00130497	-0.336713
CAALFM_C601360WA	-2.66778	2.97344	-5.97828	0.000331354	0.00130543	0.576474
CAALFM_C503830CA	-0.431461	4.40107	-4.94425	0.000333115	0.00131154	-0.16376
CAALFM_C203700WA	0.466397	3.61066	4.94386	0.000333338	0.00131158	-0.00156076
APA2	-0.293555	6.22843	-4.94257	0.000334063	0.0013136	-0.36527
CAALFM_C301850WA	0.280431	6.00496	4.93434	0.000338741	0.00133115	-0.363555
SLF1	0.465624	3.58502	4.92357	0.000344968	0.00135465	-0.071474
CAALFM_C113370WA	0.551135	4.97385	4.92325	0.000345157	0.00135465	-0.282812
GAP4	0.288579	7.50586	4.92162	0.000346111	0.00135753	-0.475388
CAALFM_C203560CA	0.278689	5.86466	4.92085	0.000346563	0.00135764	-0.37553
DUR1%2C2	0.579532	4.1143	4.92083	0.000346576	0.00135764	0.00748835
CAALFM_CR04500CA	0.395902	3.9806	4.91934	0.000347453	0.00136022	-0.163562
TKL1	-0.371853	9.0925	-4.91776	0.000348379	0.00136298	-0.547343
CAALFM_C503560WA	-0.566486	3.69295	-4.91343	0.000350944	0.00137215	-0.0874206
CAALFM_CR04460CA	-0.631578	2.48849	-4.91282	0.000351306	0.00137271	0.124089
CAALFM_C205540CA	0.340281	4.61897	4.90898	0.0003536	0.0013808	-0.25741
CAALFM_C209920WA	0.772562	2.45042	4.90565	0.000355603	0.00138774	0.146952
CAALFM_C601370WA	-0.616689	4.35969	-4.90303	0.000357181	0.00139303	-0.227408
BUL4	-1.00365	2.00972	-4.90252	0.000357492	0.00139337	0.271951
RAV2	-0.427048	3.56868	-4.89831	0.000360054	0.00140247	-0.108371
CAALFM_C203950WA	0.551694	5.82386	4.90194	0.000362812	0.00141233	-0.414452
FMT1	0.664781	2.91751	4.8812	0.000370665	0.00144199	-0.00037793
CAALFM_C105380CA	0.443284	4.66545	4.87985	0.000371515	0.00144439	-0.316093
ANT1	0.599636	2.09979	4.87896	0.000372076	0.00144567	0.13451
MAK21	0.371233	8.58985	4.87765	0.000372904	0.00144798	-0.594631
CDC54	0.642973	4.51543	4.90163	0.000373351	0.00144881	-0.311032
CAALFM_C111300CA	0.410386	3.8367	4.87107	0.000377098	0.00146243	-0.186143
CAALFM_C501140CA	0.272458	6.27711	4.87041	0.00037752	0.00146315	-0.491807
TLO7	-0.682321	2.91399	-4.86981	0.000377907	0.00146374	-0.0460427
CAALFM_C602090CA	0.673467	3.80013	4.8667	0.000379907	0.00147057	-0.205117
CAALFM_C103690WA	-0.298269	5.44493	-4.86428	0.000381475	0.00147537	-0.44064
CAALFM_C702370WA	-0.449375	4.10819	-4.86405	0.000381622	0.00147537	-0.254564
AUT7	-0.512889	3.26442	-4.84969	0.00039106	0.00151091	-0.12672
CAALFM_C205350CA	-0.667363	1.85451	-4.84899	0.000391528	0.00151108	0.121179
FGR46	1.28025	0.396519	4.8489	0.000391591	0.00151108	0.348432
CAALFM_CR10760CA	-0.646723	4.28086	-4.848	0.000392187	0.00151244	-0.315257
APC1	0.504658	4.27258	4.84732	0.000392642	0.00151274	-0.309661
CAALFM_C202910WA	1.43364	0.485431	4.84716	0.000392753	0.00151274	0.362176
REV3	0.390229	3.84164	4.84176	0.000396378	0.00152576	-0.261761
CAALFM_C600080CA	-0.483899	3.29014	-4.83988	0.000397648	0.0015297	-0.17102
ERV29	-0.325063	5.72375	-4.83727	0.000399422	0.00153549	-0.522829
CAALFM_C500560WA	-0.416316	4.80846	-4.83694	0.000399649	0.00153549	-0.395535
CRN1	-0.286935	6.80703	-4.83633	0.000400064	0.00153614	-0.580146
CAALFM_C701680CA	0.658851	4.83629	4.87912	0.000402325	0.00154386	-0.381507
MET14	0.479359	4.28087	4.83224	0.000402862	0.00154497	-0.505226
CAALFM_C207220WA	-0.302123	5.97113	-4.83103	0.000403696	0.00154721	-0.538381
MTS1	-0.24255	8.20088	-4.83038	0.000404145	0.00154797	-0.654922
CAALFM_C403140CA	0.400677	4.8395	4.82984	0.000404513	0.00154843	-0.419702
CAALFM_C703830CA	-0.349892	5.66877	-4.82799	0.000405792	0.00155211	-0.525537
CAALFM_C207110CA	0.39908	4.62187	4.82772	0.000405976	0.00155211	-0.389424
QCR8	-0.251054	7.5851	-4.82108	0.000410602	0.00156883	-0.641875
MRE11	0.398887	4.74255	4.81795	0.000412804	0.00157628	-0.432306
CAALFM_C400210WA	0.591445	2.63318	4.81681	0.000413609	0.00157838	-0.101765
CAALFM_C603590CA	-0.701898	2.95261	-4.81553	0.000414512	0.00158085	-0.0988613
CAALFM_C112240CA	-0.438692	3.97733	-4.81513	0.000414792	0.00158095	-0.29255
CAALFM_C104840CA	-0.661728	3.13219	-4.81434	0.000415352	0.00158138	-0.171726
CAALFM_C503940CA	-0.467255	2.96251	-4.81425	0.000415416	0.00158138	-0.159852
CAALFM_C305950WA	0.475043	3.15397	4.81294	0.000416346	0.00158395	-0.174511
CAALFM_C502510CA	-0.507846	3.92826	-4.81133	0.000417496	0.00158735	-0.305287
YPT52	-0.363204	4.97801	-4.80524	0.000421859	0.00160296	-0.49348
CAALFM_C303330CA	0.365357	4.6597	4.80448	0.000422409	0.00160359	-0.443373
CAALFM_CR00460CA	0.453282	5.61814	4.80429	0.000422543	0.00160359	-0.557256
CAALFM_CR01550CA	0.514749	3.76991	4.79768	0.000427349	0.00162084	-0.295694
CAALFM_C203340WA	-0.403668	3.97968	-4.79504	0.000429279	0.00162717	-0.349924
IHD2	-0.654514	2.13281	-4.79087	0.00043235	0.00163781	0.00417065
SNF4	-0.27047	5.82119	-4.79004	0.000432964	0.00163914	-0.607479
RPC19	0.364396	6.37616	4.78915	0.000433625	0.00164064	-0.642146
CAALFM_C405980CA	0.538881	3.07727	4.78667	0.000435469	0.00164661	-0.186036
CAALFM_C401760WA	-0.965109	4.88143	-5.14913	0.000437579	0.00165295	-0.341527
CAALFM_C500170WA	-0.433985	4.35189	-4.78371	0.00043768	0.00165295	-0.443845
CAALFM_C112950WA	0.610264	3.26611	4.78228	0.000438752	0.001656	-0.227365
SAC7	0.419345	4.57385	4.78068	0.000439954	0.00165879	-0.458083
HOM2	-0.253399	6.75992	-4.78058	0.000440026	0.00165879	-0.684637
CTA1	-0.397904	4.75304	-4.77748	0.000442375	0.00166663	-0.495343
CAALFM_C106510CA	-0.349142	5.19848	-4.77511	0.00044417	0.00167238	-0.542064
HMX1	0.310287	6.82431	4.7742	0.000444862	0.00167396	-0.706185
CAALFM_C103430WA	-0.415306	3.8001	-4.77308	0.000445717	0.00167617	-0.359259
RAP1	0.346159	4.8968	4.77154	0.000446897	0.00167861	-0.530562
STB5	-0.537763	3.36808	-4.77152	0.000446909	0.00167861	-0.274988
GIR2	0.348241	5.08248	4.76995	0.000448111	0.0016812	-0.565731
CAALFM_C105270CA	0.43723	5.72782	4.76992	0.000448139	0.0016812	-0.627839
CAALFM_C203830WA	0.342212	4.91284	4.76916	0.000448717	0.00168235	-0.554151
CAALFM_C302760CA	0.369248	5.27435	4.76597	0.000451178	0.00169056	-0.598759
CAALFM_C111800CA	-0.667603	2.57295	-4.76169	0.000454504	0.00170199	-0.134934
CAALFM_C108610CA	-1.33121	8.34862	-5.84719	0.000456557	0.00170827	-0.328926
CAALFM_C401020CA	-0.295002	6.06959	-4.75884	0.00045673	0.00170827	-0.678014
PGA26	-0.521865	3.23191	-4.75765	0.000457664	0.0017097	-0.48388
CAALFM_C406410WA	1.09572	3.19891	4.94218	0.000457665	0.0017097	-0.184357
CAALFM_C504310WA	-0.410932	4.14783	-4.75585	0.000459074	0.00171393	-0.442801
CAALFM_C603150CA	-0.459956	3.0673	-4.74753	0.000465675	0.00173753	-0.265427
CAALFM_C206550WA	-0.874902	1.09618	-4.74636	0.000466614	0.00173999	0.0613562
SPO22	1.3547	-1.16329	4.74313	0.000469203	0.00174859	0.157919
MRF1	-0.5355	5.09276	-4.74152	0.000470507	0.00175191	-0.451683
VPS11	0.498743	4.043	4.74125	0.000470719	0.00175191	-0.45065
CAALFM_C200640WA	-0.665832	2.30928	-4.74098	0.00047094	0.00175191	-0.0883584
CAALFM_C700230WA	-0.469556	4.25519	-4.73768	0.000473615	0.00175982	-0.538594
CAALFM_C112670CA	1.03324	3.70068	4.94368	0.000473633	0.00175982	-0.295402
CAALFM_C702170CA	-0.637674	3.56308	-4.73168	0.000478524	0.00177693	-0.374268
CAALFM_CR00420WA	0.652625	2.18298	4.7272	0.000482218	0.00178957	-0.128893
MOH1	-3.21533	-0.288478	-4.72559	0.00048356	0.00179272	-0.066065
DAL1	-0.383838	3.74605	-4.72549	0.000483643	0.00179272	-0.391271
HNT1	-0.378928	5.36269	-4.72171	0.000486791	0.00180331	-0.686295
CAALFM_C203530WA	-0.404454	4.26852	-4.71755	0.00049029	0.00181518	-0.561416
CAALFM_CR04140WA	0.267367	7.01759	4.71517	0.000492302	0.00182155	-0.80785
ENA2	0.342043	6.80011	4.71366	0.000493582	0.00182519	-0.793168
CAALFM_C203550CA	0.361304	5.33044	4.7131	0.000494058	0.00182587	-0.697809
CAALFM_C306290WA	-0.411798	3.98611	-4.7118	0.000495161	0.00182885	-0.511096
SRB9	0.487956	4.46931	4.71117	0.000495701	0.00182976	-0.564773
CAALFM_C202050CA	-0.286131	5.05237	-4.70792	0.000498481	0.00183893	-0.718619
SMC5	0.360947	4.70396	4.70613	0.000500023	0.00184352	-0.626337
PNP1	-0.369102	4.89215	-4.70521	0.000500812	0.00184533	-0.640617
CAALFM_C501220WA	-0.501965	4.15128	-4.70078	0.000504651	0.00185743	-0.580854
CAALFM_C505140WA	0.396927	4.33134	4.70073	0.000504694	0.00185743	-0.567729
PAD1	-0.706709	2.89515	-4.69858	0.000506563	0.0018632	-0.268846
CAALFM_C406210CA	0.312409	8.40843	4.69433	0.000510288	0.00187579	-0.909851
CAALFM_C403990CA	-0.65349	1.63649	-4.69178	0.000512534	0.00188293	-0.1093
CAALFM_C503870CA	-0.580359	3.48985	-4.68804	0.00051585	0.00189399	-0.40431
SEC62	-0.28429	5.46404	-4.68454	0.000518974	0.00190434	-0.770844
STP1	-0.818424	3.9481	-4.76738	0.000520472	0.00190871	-0.462443
MDL2	0.312277	5.30805	4.67987	0.00052317	0.00191747	-0.749435
CAALFM_C105660CA	0.257586	6.94662	4.67668	0.000526056	0.0019269	-0.873514
SRV2	-0.310578	6.71876	-4.67549	0.000527135	0.00192972	-0.862505
CAALFM_C502400WA	-0.344542	6.18728	-4.67468	0.000527871	0.00193127	-0.83001
CLG1	0.765857	6.56997	4.99283	0.000528407	0.0019321	-0.716621
CAALFM_C109780CA	-0.45397	3.55737	-4.67265	0.000529728	0.00193578	-0.469778
ECM29	-0.443152	5.51882	-4.6711	0.000531149	0.00193984	-0.784094
APG7	-0.648103	2.05897	-4.67073	0.000531486	0.00193992	-0.179115
CHT3	-0.356492	7.53387	-4.66761	0.000534353	0.00194924	-0.909485
CAALFM_C112070CA	0.518642	2.82987	4.66045	0.000541009	0.00197186	-0.347461
HAT2	-0.325462	5.6662	-4.66004	0.000541389	0.00197186	-0.826779
CAALFM_CR07160CA	-0.905398	2.28973	-4.65992	0.000541506	0.00197186	-0.172589
RPN3	-0.294049	7.03861	-4.65773	0.000543558	0.00197781	-0.910113
CAALFM_CR01570WA	0.38112	4.15118	4.65749	0.000543779	0.00197781	-0.63443
CAALFM_C205820WA	0.509145	3.85493	4.65712	0.000544129	0.00197782	-0.564298
MRP17	0.441267	5.39941	4.65681	0.000544419	0.00197782	-0.802904
CAALFM_CR06270WA	-1.08302	0.183209	-4.6536	0.000547447	0.00198766	0.054333
CAALFM_C407140WA	0.648747	5.80522	4.76352	0.000548687	0.001991	-0.764384
CAALFM_C103840WA	0.555758	3.51563	4.65121	0.000549716	0.00199356	-0.518263
CAALFM_C104230WA	-0.32235	6.12119	-4.64967	0.000551179	0.0019977	-0.873811
CAALFM_C105440CA	-1.82165	-0.0923727	-4.64713	0.00055361	0.00200534	0.0490074
LAP41	-0.291988	6.66038	-4.64669	0.000554028	0.00200569	-0.916929
FET33	0.3426	4.48972	4.64409	0.000556526	0.00201355	-0.720589
SSU81	-0.478411	3.51987	-4.64113	0.000559378	0.00202269	-0.508364
ARF1	-0.485322	3.65667	-4.63996	0.000560513	0.00202562	-0.5616
SEC3	-0.351643	4.78157	-4.63794	0.000562483	0.00203115	-0.763813
KIP3	0.420001	4.08795	4.63771	0.000562699	0.00203115	-0.667977
SDS22	-0.318207	5.1247	-4.63203	0.000568266	0.00204963	-0.816845
CAALFM_C504710WA	0.442038	3.95619	4.63181	0.000568479	0.00204963	-0.635412
HSP21	-5.02817	1.89176	-5.4182	0.00057155	0.0020595	0.160322
PTC6	-0.456864	3.84927	-4.62734	0.000572895	0.00206315	-0.606511
CAALFM_CR02880WA	-0.831691	2.03169	-4.62409	0.000576131	0.0020736	-0.313751
CAALFM_C701750WA	-0.480046	2.5866	-4.62176	0.000578462	0.00208079	-0.406843
CAALFM_C505040WA	-0.514558	3.59315	-4.62119	0.000579034	0.00208164	-0.592705
MPH1	0.449245	3.97397	4.62009	0.000580136	0.00208439	-0.663806
CAALFM_C603210CA	0.395067	4.61881	4.61397	0.000586323	0.0021054	-0.777287
CAALFM_C110690WA	0.345212	4.46394	4.61177	0.000588564	0.0021107	-0.759409
CAALFM_CR06640CA	-0.490068	4.45296	-4.61122	0.000589128	0.0021107	-0.771899
LYS1	-0.336831	5.64588	-4.6112	0.000589143	0.0021107	-0.912681
VMA8	-0.285863	5.98582	-4.61119	0.000589159	0.0021107	-0.93706
CAALFM_C500080CA	-0.273345	6.91991	-4.60034	0.000600353	0.00214956	-1.00746
RIB5	-0.326929	5.33639	-4.59322	0.000607817	0.00217503	-0.913097
CAALFM_C200290WA	-0.662951	2.87444	-4.58718	0.000614227	0.0021967	-0.479904
CAALFM_C504170WA	-0.315182	5.05122	-4.58442	0.000617177	0.00220598	-0.889445
GDI1	-0.322282	6.96527	-4.58325	0.000618437	0.00220894	-1.03963
CAALFM_C405210WA	-0.394852	4.72087	-4.58299	0.000618717	0.00220894	-0.858511
MNT2	0.367142	4.96321	4.58032	0.000621594	0.00221794	-0.88485
CAALFM_C300570CA	0.299986	5.6505	4.57882	0.00062321	0.00222242	-0.975423
CAALFM_C205170WA	-0.3026	4.95546	-4.57834	0.000623733	0.00222301	-0.901953
CAALFM_C300160CA	-0.322248	5.47989	-4.5763	0.000625949	0.00222963	-0.956039
CAALFM_C400660WA	0.324642	6.1819	4.57413	0.000628312	0.00223676	-1.01344
CAALFM_CR09590WA	-0.474717	5.04081	-4.57354	0.000628962	0.00223779	-0.927351
SMF12	-0.287672	5.70674	-4.57257	0.000630023	0.0022391	-0.976749
CAALFM_C101460WA	-0.38291	4.50124	-4.57255	0.000630051	0.0022391	-0.848061
VPS28	-0.473413	3.6407	-4.56994	0.000632908	0.00224796	-0.67549
CAALFM_C201510CA	0.455893	3.31374	4.56954	0.000633355	0.00224826	-0.640172
YTA6	0.512039	5.17065	4.56889	0.000634067	0.0022495	-0.926706
CAALFM_C300520WA	-0.404213	4.12473	-4.56846	0.000634542	0.0022499	-0.779035
CAALFM_C305410WA	-0.43147	5.19864	-4.56722	0.000635909	0.00225346	-0.946892
MDG1	-0.370765	8.14087	-4.55982	0.000644151	0.00228032	-1.13916
CAALFM_C111920WA	-0.351954	4.39873	-4.55976	0.000644224	0.00228032	-0.847126
CAALFM_CR07780WA	-0.419983	4.98546	-4.55908	0.000644982	0.00228098	-0.906567
SNM1	0.599303	2.91973	4.55894	0.000645144	0.00228098	-0.560783
CAALFM_C102940CA	-0.556796	4.08779	-4.5579	0.000646313	0.00228381	-0.771301
CAALFM_C106920CA	-0.437186	3.25244	-4.55753	0.000646727	0.00228397	-0.668103
CAALFM_CR02670CA	-0.375654	3.99046	-4.55217	0.000652795	0.00230409	-0.794565
CAALFM_C107440WA	-0.429965	5.3057	-4.54844	0.000657046	0.00231778	-0.969622
CAALFM_C703350CA	-0.493575	2.82248	-4.54595	0.000659902	0.00232623	-0.547762
MRP8	-0.313013	4.74756	-4.5454	0.000660534	0.00232623	-0.923662
MSS51	0.275281	6.41905	4.54534	0.000660603	0.00232623	-1.07238
CAALFM_C701070CA	-0.442058	4.07853	-4.54496	0.00066105	0.00232623	-0.812231
GAL4	-0.577456	6.53492	-4.63324	0.000661315	0.00232623	-1.03422
CAALFM_CR09930WA	-0.623114	2.01084	-4.54411	0.000662026	0.00232741	-0.439232
CAALFM_C101610CA	-0.917105	0.434489	-4.54271	0.000663636	0.00233175	-0.173113
CAALFM_C401560CA	0.686594	3.69366	4.54406	0.000667859	0.00234464	-0.766608
YDJ1	0.258937	8.49185	4.5389	0.000668063	0.00234464	-1.19569
CAALFM_C600110CA	0.352194	4.51499	4.53618	0.00067124	0.00235446	-0.929047
CAALFM_CR00160CA	-0.608731	3.84035	-4.53562	0.000671894	0.00235543	-0.780547
CAALFM_C702120CA	0.434417	4.81293	4.53504	0.000672575	0.00235648	-0.939486
ALT1	-0.423448	3.84222	-4.53464	0.000673047	0.0023568	-0.759502
CAALFM_CR01420WA	0.419033	4.89356	4.53349	0.000674392	0.00236018	-0.970671
ARO3	-0.281098	6.43184	-4.53274	0.000675275	0.00236194	-1.10403
SAM4	0.260749	6.67101	4.53059	0.000677822	0.00236951	-1.13181
SAC6	-0.39063	7.39162	-4.52915	0.000679519	0.00237411	-1.15486
CAALFM_C105550CA	-3.02539	-5.03702	-4.52275	0.000687158	0.00239945	-1.07974
CAALFM_C207060WA	-0.359201	5.18469	-4.52127	0.000688932	0.00240429	-1.02925
CAALFM_C101820CA	0.358013	4.11529	4.51802	0.000692854	0.00241662	-0.863519
RPN5	-0.265402	6.48573	-4.51692	0.000694181	0.00241988	-1.13487
PGA43	-0.697935	2.94101	-4.51066	0.000701818	0.00244513	-0.687385
CAALFM_C103280WA	0.243313	6.39082	4.50663	0.00070677	0.002461	-1.15002
CAALFM_CR01130WA	0.407315	4.47911	4.50585	0.000707737	0.00246299	-0.946152
CAALFM_CR06570CA	-0.779434	3.07193	-4.50337	0.000710811	0.0024723	-0.679897
CAALFM_C103180WA	0.490054	3.21688	4.50149	0.000713154	0.00247906	-0.724264
CAALFM_CR10610CA	-0.420064	3.37738	-4.50051	0.000714373	0.00248191	-0.770065
CAALFM_C405740CA	0.269157	5.68249	4.49936	0.000715807	0.0024855	-1.11689
CAALFM_CR09580CA	-0.341974	5.33908	-4.49891	0.000716372	0.00248607	-1.0798
CAALFM_C207690WA	0.550249	2.27726	4.49656	0.000719323	0.00249491	-0.565275
CAALFM_CR06970CA	0.428798	4.23534	4.49443	0.000722013	0.00250284	-0.936083
CAALFM_C604470CA	-0.455506	4.44028	-4.49245	0.000724509	0.0025101	-0.956619
CAALFM_CR10260WA	0.513829	4.43247	4.49003	0.000727586	0.00251856	-0.960914
PRE6	-0.288989	6.81863	-4.48989	0.000727765	0.00251856	-1.2014
CAALFM_C305440CA	0.4656	2.97928	4.47951	0.000741104	0.0025633	-0.722553
PHO4	0.432049	4.86716	4.4775	0.000743722	0.00257088	-1.07163
PKH2	-0.398465	5.7716	-4.47719	0.000744126	0.00257088	-1.15762
CAALFM_C501930WA	0.366316	4.08979	4.47596	0.000745722	0.00257496	-0.927079
AVT1	-0.340469	4.11653	-4.47533	0.000746547	0.00257638	-0.958926
CAALFM_CR06010WA	-0.59187	2.88926	-4.47477	0.000747288	0.0025775	-0.740583
CAALFM_CR02260CA	-0.809545	2.19322	-4.47335	0.00074915	0.00258249	-0.593508
DLD1	0.405356	5.06533	4.47001	0.000753535	0.00259616	-1.10295
CAALFM_C405010WA	0.288445	6.5727	4.46853	0.000755494	0.00260146	-1.22841
SPT10	0.526359	3.78572	4.46725	0.000757199	0.00260589	-0.897814
HSP31	-2.27653	-0.645674	-4.46563	0.00075935	0.00261184	-0.292296
CDC55	-0.289194	6.11028	-4.46289	0.000763	0.00262294	-1.21459
CAALFM_C700910CA	-0.347502	4.09545	-4.46167	0.000764634	0.00262645	-0.988734
CAALFM_C110580CA	-0.919532	2.29365	-4.46135	0.000765063	0.00262645	-0.57146
CAALFM_C400380WA	-0.311035	5.32743	-4.46118	0.00076529	0.00262645	-1.14379
CAALFM_CR01490CA	-0.298414	6.68783	-4.45906	0.000768142	0.00263478	-1.25317
CAALFM_C208960CA	-0.522534	3.0108	-4.45692	0.000771037	0.00264325	-0.761642
CAALFM_C405250WA	1.69505	0.273677	4.45245	0.000777093	0.00266254	-0.25753
KAR3	0.552904	3.37183	4.45169	0.000778137	0.00266465	-0.863142
CRH11	-0.388291	7.1154	-4.45011	0.0007803	0.00267058	-1.27712
DAD3	-0.412627	3.64044	-4.44958	0.000781025	0.00267159	-0.91263
CAALFM_C601850WA	0.364806	5.02224	4.44458	0.000787912	0.0026932	-1.14241
CAALFM_C406280CA	-0.77647	1.61898	-4.44436	0.000788211	0.0026932	-0.527734
DBP3	0.308635	7.98756	4.4431	0.000789951	0.00269713	-1.34023
CAALFM_C306420CA	0.375839	5.81455	4.4429	0.00079023	0.00269713	-1.22935
CAALFM_C301020WA	-0.455719	3.82636	-4.44143	0.000792269	0.0027026	-0.964248
YHM1	0.314495	5.36347	4.43732	0.000798012	0.00272069	-1.19234
CAALFM_C110140CA	-0.637755	2.15189	-4.43505	0.0008012	0.00273006	-0.63516
CAALFM_C102370CA	0.396257	4.94543	4.43424	0.000802346	0.00273247	-1.15417
ENO1	-0.234849	13.2261	-4.432	0.000805504	0.00274135	-1.6739
CUP5	-0.230297	7.30037	-4.43156	0.000806135	0.00274135	-1.33138
CAALFM_C100810WA	-0.686114	2.28466	-4.43145	0.000806278	0.00274135	-0.692464
PHR2	0.255553	8.0276	4.42933	0.000809292	0.00275009	-1.35164
CAALFM_CR09330CA	-0.326695	6.75863	-4.42789	0.000811341	0.00275554	-1.31647
CAALFM_C300170CA	-0.437868	6.25433	-4.42729	0.000812198	0.00275694	-1.28273
PRE10	-0.337359	6.0685	-4.42605	0.000813969	0.00276144	-1.27532
CAALFM_CR08410WA	0.297693	5.07819	4.42401	0.000816894	0.00276985	-1.1894
CAALFM_C109740CA	-0.774962	1.84766	-4.42203	0.000819737	0.00277797	-0.624462
SAP7	-0.663819	1.04193	-4.42106	0.000821139	0.0027812	-0.545698
ZCF22	0.71859	1.23291	4.42067	0.000821707	0.00278161	-0.493452
MED1	0.296675	5.04842	4.41953	0.000823348	0.00278565	-1.19989
CAALFM_C403050CA	-0.439604	5.5243	-4.41267	0.00083335	0.00281795	-1.25714
CAALFM_C103490WA	-0.358953	5.33879	-4.41088	0.000835975	0.00282529	-1.26097
CAALFM_C112580WA	-0.378679	4.70502	-4.41017	0.000837029	0.00282731	-1.16351
CAALFM_C404620CA	-1.19664	0.630071	-4.40336	0.000847115	0.00285982	-0.415639
CAALFM_C110710CA	0.531146	2.53527	4.40155	0.000849823	0.00286674	-0.853216
REG1	-0.302155	5.82631	-4.40137	0.00085009	0.00286674	-1.29794
CAALFM_C600270WA	-0.4032	4.19687	-4.40081	0.000850919	0.00286798	-1.10319
SPT7	0.253535	5.32673	4.39826	0.000854759	0.00287936	-1.26532
MRR1	0.332376	5.19605	4.39728	0.000856224	0.00288273	-1.15119
CAALFM_C104460CA	-0.627226	1.46286	-4.39401	0.000861181	0.00289785	-0.585124
PTP2	-0.791617	3.1475	-4.39069	0.000866222	0.00291323	-0.812693
CAALFM_C101250WA	-0.259278	5.60629	-4.38938	0.000868229	0.00291796	-1.31399
CAALFM_CR09480WA	0.446041	4.16264	4.38916	0.000868569	0.00291796	-1.11533
CAALFM_CR02390WA	-0.356584	4.90732	-4.38443	0.00087584	0.00294079	-1.23455
RLP24	0.286255	7.35756	4.37865	0.000884814	0.00296891	-1.4275
BET2	-0.323541	4.58259	-4.37842	0.00088517	0.00296891	-1.19311
CAALFM_C502230WA	-0.283591	6.77134	-4.37605	0.000888879	0.00297923	-1.40437
IFH1	0.279818	6.18338	4.37584	0.000889207	0.00297923	-1.3677
CAALFM_CR00570WA	0.305392	6.25035	4.37341	0.000893024	0.0029904	-1.38349
CAALFM_C105750CA	0.426933	4.76949	4.37218	0.000894969	0.00299388	-1.23137
APE3	-0.314553	6.14729	-4.3721	0.000895082	0.00299388	-1.38961
CAALFM_C402620CA	-0.373924	5.39905	-4.37142	0.000896167	0.00299388	-1.3157
CAALFM_CR02430CA	-0.32156	6.08569	-4.37112	0.000896637	0.00299388	-1.37297
PTK2	0.267264	5.46014	4.37096	0.00089689	0.00299388	-1.30971
TUB1	-0.230545	7.66304	-4.37092	0.000896958	0.00299388	-1.45736
CAALFM_C603380WA	0.250244	7.3944	4.36881	0.0009003	0.00300342	-1.44597
CAALFM_C602540CA	-0.683638	2.49404	-4.36615	0.000904541	0.00301595	-0.847257
CAALFM_C205510CA	0.465007	3.62427	4.36194	0.000911279	0.00303678	-1.05983
TUS1	-0.503709	4.62881	-4.36147	0.000912035	0.00303767	-1.22634
CAALFM_C601450CA	0.720621	1.34579	4.36033	0.000913876	0.00304217	-0.583037
CAALFM_C704240CA	-0.34769	5.83324	-4.35887	0.000916233	0.00304838	-1.39102
CAALFM_C401090CA	0.549382	2.64468	4.35829	0.000917176	0.00304988	-0.908627
KCS1	0.37761	4.03899	4.35757	0.000918337	0.00305211	-1.15095
CAALFM_C206560WA	-0.692294	2.75895	-4.35506	0.00092242	0.00306403	-0.916403
CAALFM_C700380WA	-0.333794	4.54743	-4.35466	0.000923068	0.00306455	-1.23772
WOR3	0.464614	2.30267	4.34443	0.000939913	0.0031188	-0.870336
CAALFM_C502900WA	0.378878	5.15428	4.34268	0.000942816	0.00312676	-1.3466
CAALFM_C301670WA	-0.270597	5.49589	-4.34092	0.000945761	0.00313485	-1.39881
CAALFM_C103170CA	-0.767087	0.970514	-4.34043	0.000946571	0.00313586	-0.604074
CAALFM_C202700CA	-0.628972	3.08184	-4.33899	0.000948995	0.00314222	-0.999322
CAALFM_CR02270CA	-0.735649	1.41717	-4.33609	0.000953873	0.00315668	-0.773621
SER1	-0.233842	7.22602	-4.33548	0.000954908	0.00315842	-1.50089
CAALFM_CR09190CA	-0.68112	1.93503	-4.33501	0.000955692	0.00315887	-0.74747
CAALFM_C102160WA	-0.497119	3.11304	-4.33479	0.00095606	0.00315887	-1.00593
CUE5	-0.399897	5.93726	-4.33449	0.00095658	0.0031589	-1.43445
CAALFM_C304840CA	0.571827	2.30147	4.33043	0.000963464	0.00317994	-0.926331
CAALFM_C301130CA	-1.47473	-0.0153176	-4.32609	0.000970904	0.00320279	-0.463744
CAALFM_C300030CA	-0.496236	7.19886	-4.3957	0.000971712	0.00320376	-1.49309
RIM101	-0.23246	6.66176	-4.32458	0.000973495	0.00320793	-1.48461
HGT19	-0.967526	0.495426	-4.32333	0.000975641	0.00321243	-0.517248
CAALFM_C100860WA	-0.510107	2.9087	-4.32319	0.000975897	0.00321243	-0.991972
CAALFM_C205570CA	-0.459438	3.17272	-4.31857	0.000983899	0.00323706	-1.03719
SMD2	0.441325	3.78482	4.31664	0.000987279	0.00324646	-1.17394
ACC1	0.260612	9.88836	4.31384	0.000992191	0.00326088	-1.68492
CTR2	-0.434557	4.35854	-4.31058	0.000997934	0.00327802	-1.29103
GLG2	1.24295	-0.155982	4.30824	0.00100207	0.00328986	-0.48955
CAALFM_C403320WA	0.317466	4.12712	4.307	0.00100428	0.00329538	-1.24244
CAALFM_C304330CA	-0.727309	3.83088	-4.31243	0.00100534	0.00329712	-1.09586
CAALFM_C401830CA	-0.423762	4.20571	-4.30267	0.00101202	0.00331726	-1.25784
TLO16	-0.385696	5.80532	-4.30225	0.00101278	0.00331799	-1.48602
CWH8	-0.336742	5.54467	-4.30039	0.00101611	0.00332717	-1.47625
CAALFM_C603880WA	-0.580011	1.66505	-4.29983	0.00101712	0.00332869	-0.747688
CAALFM_C300210CA	-0.659528	1.85434	-4.29882	0.00101894	0.00333292	-0.781882
PEP7	-0.512693	2.88798	-4.29773	0.00102091	0.00333759	-1.02392
IST2	-0.387537	4.32984	-4.29573	0.00102454	0.0033466	-1.30959
CAALFM_C114500CA	-0.422616	6.3844	-4.29562	0.00102475	0.0033466	-1.53049
RPD31	-0.263989	5.83073	-4.29419	0.00102735	0.00335334	-1.50043
CAALFM_C501070CA	0.507782	6.57616	4.36221	0.00102806	0.0033539	-1.51684
CAALFM_C112860CA	-0.560643	2.0009	-4.29272	0.00103002	0.00335853	-0.884065
CAALFM_C104120CA	0.387613	5.04194	4.29228	0.00103084	0.00335943	-1.42468
PGA53	-0.485749	7.45381	-4.35374	0.00103208	0.00336169	-1.55947
CAALFM_C400940WA	0.573017	2.91442	4.29019	0.00103466	0.00336836	-1.04839
RPL7	0.327244	7.43595	4.28712	0.00104031	0.00338497	-1.59795
PGA33	-0.461503	4.59429	-4.28581	0.00104272	0.00339104	-1.36809
PGA57	0.586672	1.80783	4.28468	0.00104482	0.00339609	-0.833727
CAALFM_C109570WA	0.332115	4.78827	4.28247	0.00104893	0.00340765	-1.40165
CAALFM_C201540WA	-0.55554	2.37993	-4.28187	0.00105006	0.00340953	-0.961367
CAALFM_C108680CA	-0.504127	4.41896	-4.27999	0.00105356	0.00341912	-1.35531
RPB4	0.363772	5.39731	4.2792	0.00105503	0.0034221	-1.49094
CAALFM_C202130CA	1.45607	-1.41643	4.27481	0.00106329	0.00344709	-0.584024
CAALFM_CR10130WA	-0.64365	4.01016	-4.28693	0.00107014	0.00346699	-1.27407
ARC19	-0.405922	3.77929	-4.27098	0.00107055	0.00346699	-1.24905
TAF145	0.383576	5.83931	4.27059	0.00107129	0.00346758	-1.54664
CAALFM_C500350CA	0.429628	4.65921	4.26892	0.00107448	0.00347609	-1.39495
CAALFM_CR05100WA	0.478774	3.1669	4.26783	0.00107655	0.00348097	-1.14541
CAALFM_C702470CA	-0.379216	4.28703	-4.26632	0.00107946	0.00348856	-1.36605
CAALFM_C400320CA	-0.431267	3.40918	-4.26558	0.00108088	0.00349133	-1.18335
CAALFM_CR04610CA	0.96541	0.567892	4.2598	0.00109202	0.00352469	-0.674482
MSB1	0.353659	4.62678	4.25964	0.00109234	0.00352469	-1.43515
GRE3	-0.429568	4.94063	-4.25664	0.00109819	0.00354172	-1.47602
RAD6	-0.369509	4.74463	-4.25419	0.00110298	0.00355525	-1.45055
CAALFM_C404240CA	0.299821	5.64173	4.25391	0.00110353	0.00355525	-1.56196
CAALFM_C104370CA	0.43747	5.44115	4.25067	0.0011099	0.0035739	-1.54249
SOL1	-0.573201	4.18078	-4.24676	0.00111765	0.00359699	-1.36912
CAALFM_C101540WA	-0.359684	4.64901	-4.24519	0.00112078	0.00360519	-1.44456
DBP2	0.326574	9.71432	4.24455	0.00112205	0.00360742	-1.79753
CAALFM_C101210WA	-0.301408	4.75732	-4.24202	0.00112711	0.00362182	-1.45587
MED11	-0.468601	2.76875	-4.23848	0.00113423	0.00364282	-1.12691
CAALFM_C205220CA	0.272468	6.14028	4.23599	0.00113927	0.0036571	-1.62837
CAALFM_CR04350CA	-0.432581	3.37305	-4.23535	0.00114058	0.0036594	-1.22406
CAALFM_CR07740WA	0.806504	0.840934	4.23415	0.00114301	0.00366531	-0.767357
CAALFM_C304690CA	-0.467991	3.26798	-4.23303	0.0011453	0.00367077	-1.24916
CAALFM_CR08040WA	-0.345985	4.49913	-4.23162	0.00114818	0.00367809	-1.44463
CAALFM_C105450WA	-2.4916	-1.56255	-4.23106	0.00114933	0.00367988	-0.752405
ALG7	-0.287068	4.5804	-4.23051	0.00115045	0.00368157	-1.49225
CAALFM_C113560WA	0.479561	3.27438	4.23019	0.0011511	0.00368174	-1.23566
CAALFM_C701320WA	-0.294012	4.58211	-4.22823	0.00115513	0.00369272	-1.48493
CAALFM_C110280CA	-0.488649	5.15774	-4.22352	0.00116486	0.00372191	-1.53118
CAALFM_C700240WA	-0.381794	3.42618	-4.22069	0.00117076	0.00373885	-1.30636
CAALFM_C302490CA	0.400874	6.64831	4.22002	0.00117215	0.00374136	-1.68747
PRK1	-0.305565	5.47992	-4.21971	0.00117279	0.00374148	-1.60748
DUT1	-0.293953	6.02124	-4.21689	0.00117871	0.00375842	-1.65293
VRP1	-0.361855	4.54623	-4.21332	0.00118625	0.00378051	-1.47685
ICL1	-0.990378	1.54924	-4.21037	0.0011925	0.00379815	-0.820473
PRP42	0.332724	3.92572	4.21013	0.00119301	0.00379815	-1.39218
GND1	-0.234779	10.3228	-4.20543	0.00120303	0.00382788	-1.90661
ALG11	0.435834	4.46608	4.20518	0.00120358	0.00382788	-1.50538
FRP3	-0.347989	4.33711	-4.20378	0.00120658	0.00383548	-1.51326
CAALFM_C202540WA	0.32386	7.90311	4.20222	0.00120995	0.00384231	-1.77583
CAALFM_C202800WA	-0.292902	4.92275	-4.20221	0.00120997	0.00384231	-1.56683
CAALFM_C402160CA	0.364095	4.31318	4.20153	0.00121143	0.00384499	-1.4807
CAALFM_C703840WA	-0.255801	5.66033	-4.19991	0.00121495	0.00385416	-1.66261
ELA1	0.764178	2.12385	4.19957	0.00121568	0.00385452	-1.06968
CAALFM_C110850WA	1.40989	-1.04639	4.19688	0.00122153	0.0038711	-0.670536
TIM13	0.387732	4.15191	4.19563	0.00122426	0.00387707	-1.45797
MRS7	-0.30862	6.93182	-4.19545	0.00122467	0.00387707	-1.73761
CAALFM_C307370WA	-0.467814	3.92213	-4.19285	0.00123035	0.00389309	-1.41913
CAALFM_C703730CA	-0.687254	2.62247	-4.19137	0.0012336	0.00390138	-1.17238
POP3	0.624773	4.32889	4.22516	0.00123487	0.00390339	-1.46901
CAALFM_C100030CA	-0.86995	0.846793	-4.18668	0.00124399	0.00393024	-0.801987
CSH3	-0.23105	6.29479	-4.18628	0.00124488	0.00393102	-1.73185
TLO5	-0.539346	3.92167	-4.18415	0.00124962	0.003944	-1.4471
CAALFM_C102740CA	-0.588276	2.0717	-4.1837	0.00125064	0.0039452	-1.10683
DRE2	0.430419	4.9935	4.181	0.00125668	0.00396224	-1.60226
CAALFM_C200490WA	-0.353004	4.861	-4.18015	0.00125858	0.00396621	-1.59126
HUT1	0.497649	3.52612	4.17773	0.00126403	0.00398137	-1.38707
CAALFM_C202920WA	-0.575905	5.73334	-4.25247	0.001265	0.00398242	-1.63129
CAALFM_C302820CA	-0.271607	5.0517	-4.17467	0.00127096	0.00399915	-1.64186
ALG6	-0.429225	3.80655	-4.17419	0.00127207	0.0040006	-1.46628
MET28	0.58726	6.73016	4.31648	0.00127467	0.00400674	-1.69666
TIM54	0.331329	6.43234	4.17023	0.0012811	0.00402494	-1.76491
CAALFM_CR06140WA	-0.355364	6.75005	-4.16933	0.00128315	0.00402933	-1.7815
CAALFM_C501300CA	-0.583164	1.77713	-4.1654	0.00129222	0.00405435	-1.09245
CAALFM_CR01120CA	-0.265278	5.21814	-4.16531	0.00129243	0.00405435	-1.66979
CAALFM_C407200CA	-0.501639	4.173	-4.16356	0.00129646	0.00406495	-1.52144
CAALFM_CR07840CA	-0.757982	6.01053	-4.46346	0.00129853	0.00406939	-1.58731
CWH41	0.281799	4.8273	4.15797	0.00130949	0.00410166	-1.62888
HEM2	-0.259769	5.7193	-4.15525	0.00131588	0.00411959	-1.73834
CAALFM_CR08440WA	0.608721	1.9581	4.15417	0.00131844	0.00412551	-1.16358
CAALFM_C208100WA	-0.344267	5.84068	-4.14357	0.00134368	0.0042024	-1.73237
IRS4	0.301732	4.31098	4.13989	0.00135257	0.00422807	-1.57148
CDC7	0.316909	4.54079	4.13763	0.00135807	0.00424311	-1.64182
HCM1	0.553258	2.8314	4.13705	0.00135947	0.00424536	-1.37821
PGK1	-0.300888	11.7528	-4.13559	0.00136303	0.00425433	-2.12613
RBR3	-0.578651	3.79618	-4.13417	0.0013665	0.00426301	-1.47565
CAALFM_C300530CA	0.402471	3.99554	4.13288	0.00136966	0.00427073	-1.54607
PUP3	-0.321035	5.85048	-4.13183	0.00137225	0.00427666	-1.79313
FCY24	-0.697094	2.06224	-4.12076	0.00139975	0.00436015	-1.17451
CAALFM_C103870CA	0.408378	4.00149	4.11958	0.00140271	0.00436624	-1.54508
VID21	0.333462	4.65693	4.11943	0.00140311	0.00436624	-1.68141
CAALFM_C210650WA	-0.692066	3.72818	-4.18199	0.00140574	0.00437225	-1.52069
CAALFM_CR03760WA	0.315062	5.6651	4.1151	0.00141405	0.00439587	-1.81244
CAALFM_C111580WA	-0.451863	5.19809	-4.11212	0.00142163	0.00441724	-1.75512
RAD7	0.300202	4.3795	4.10937	0.00142865	0.00443683	-1.64548
UFE1	-0.443031	5.04515	-4.10531	0.00143911	0.00446706	-1.75673
[truncated: 4,206 more rows]

## Sheet: Limma_voom_SH1009_Untreated
Org_name	GeneName	logFC	AveExpr	t	P.Value	adj.P.Val	B
Candida albicans SC5314	RBT5	2.99468	7.03325	58.7092	3.26684e-16	2.02707e-12	26.1043
Candida albicans SC5314	FTR1	2.17808	5.38561	37.0385	8.27438e-14	2.56713e-10	21.6765
Candida albicans SC5314	FRE10	1.64998	7.31432	29.8663	1.08485e-12	2.24383e-09	19.5679
Candida albicans SC5314	CAALFMC406910WA	5.08129	2.56481	26.3821	4.75272e-12	7.37265e-09	15.4062
Candida albicans SC5314	SEF1	1.60323	5.51622	24.8879	9.49841e-12	1.17875e-08	17.4292
Candida albicans SC5314	CRD2	-3.03178	5.32746	-23.7586	1.64714e-11	1.70341e-08	16.7933
Candida albicans SC5314	HEM14	-1.47489	4.92943	-21.807	4.53762e-11	4.02228e-08	15.9192
Candida albicans SC5314	UPC2	-1.23689	5.92276	-21.3633	5.78289e-11	4.48535e-08	15.7307
Candida albicans SC5314	SIT1	1.68541	6.86355	20.8796	7.57414e-11	5.22195e-08	15.4746
Candida albicans SC5314	CFL2	3.18506	2.52411	20.1821	1.1297e-10	6.41403e-08	14.7437
Candida albicans SC5314	CAALFMC500390CA	-2.49428	5.19297	-20.1709	1.13706e-10	6.41403e-08	15.002
Candida albicans SC5314	PGA7	1.82742	4.4459	19.5481	1.64351e-10	7.28429e-08	14.6685
Candida albicans SC5314	FRP1	1.52792	4.22036	19.5687	1.62332e-10	7.28429e-08	14.6685
Candida albicans SC5314	FCR1	-2.05155	6.4714	-19.6506	1.54569e-10	7.28429e-08	14.7655
Candida albicans SC5314	SNQ2	1.3638	7.40379	19.3787	1.82025e-10	7.52978e-08	14.6021
Candida albicans SC5314	PDE2	1.41472	5.54853	17.9012	4.60394e-10	1.72503e-07	13.6793
Candida albicans SC5314	CAALFMC110360CA	-1.64857	6.8006	-17.8611	4.72611e-10	1.72503e-07	13.6479
Candida albicans SC5314	FET34	0.978993	7.74564	17.6051	5.59274e-10	1.82647e-07	13.4521
Candida albicans SC5314	FTR2	-1.35746	6.84466	-17.6664	5.37046e-10	1.82647e-07	13.5123
Candida albicans SC5314	IFE2	-1.70032	6.46513	-17.3066	6.82585e-10	2.11772e-07	13.282
Candida albicans SC5314	CAALFMC100540CA	1.32164	4.99929	16.8035	9.61983e-10	2.84243e-07	12.9476
Candida albicans SC5314	MET3	1.04685	5.19676	16.6486	1.07121e-09	3.02131e-07	12.8179
Candida albicans SC5314	CAF16	-1.36164	5.5119	-16.4856	1.20085e-09	3.09195e-07	12.722
Candida albicans SC5314	MET1	2.2502	3.84977	16.5284	1.1652e-09	3.09195e-07	12.6938
Candida albicans SC5314	CAALFMC101140CA	-1.91687	5.33102	-16.4335	1.24575e-09	3.09195e-07	12.6908
Candida albicans SC5314	CAALFMC107790CA	1.44063	5.02956	15.9073	1.81609e-09	3.88581e-07	12.3151
Candida albicans SC5314	GSY1	-1.46481	7.5085	-15.919	1.80067e-09	3.88581e-07	12.2713
Candida albicans SC5314	CAALFMC603440WA	1.97903	4.09341	15.9104	1.81195e-09	3.88581e-07	12.293
Candida albicans SC5314	CAALFMC505200CA	-1.4977	4.99856	-16.0024	1.69504e-09	3.88581e-07	12.3829
Candida albicans SC5314	PNG2	-0.997464	6.50068	-15.719	2.08412e-09	4.17159e-07	12.1496
Candida albicans SC5314	GPH1	-1.58829	7.16998	-15.7225	2.07874e-09	4.17159e-07	12.1307
Candida albicans SC5314	CAALFMC402740WA	1.52917	5.01324	15.5449	2.37024e-09	4.57988e-07	12.0462
Candida albicans SC5314	CMK1	-1.4491	6.8198	-15.4682	2.50953e-09	4.57988e-07	11.9482
Candida albicans SC5314	DAK2	-1.34976	8.62348	-15.5017	2.44767e-09	4.57988e-07	11.929
Candida albicans SC5314	MAF1	-1.95273	5.0268	-15.2832	2.88306e-09	5.11126e-07	11.8575
Candida albicans SC5314	CAALFMC306860CA	-1.78268	4.45734	-15.2155	3.03442e-09	5.23016e-07	11.8072
Candida albicans SC5314	CAALFMC403340CA	3.47793	0.719965	15.0985	3.31666e-09	5.41575e-07	10.5274
Candida albicans SC5314	CCC2	1.10359	5.30658	15.1103	3.28688e-09	5.41575e-07	11.7019
Candida albicans SC5314	QDR2	1.21908	5.42571	15.0187	3.52522e-09	5.4685e-07	11.6405
Candida albicans SC5314	MUP1	1.16447	7.93914	15.0202	3.52112e-09	5.4685e-07	11.5703
Candida albicans SC5314	SRR1	1.55665	4.84149	14.9387	3.74865e-09	5.67326e-07	11.5925
Candida albicans SC5314	MAE1	-1.66581	4.61149	-14.7658	4.28528e-09	6.331e-07	11.4613
Candida albicans SC5314	CAALFMC601040CA	1.25595	5.77061	14.6975	4.51995e-09	6.5224e-07	11.3718
Candida albicans SC5314	CAALFMC209710CA	-1.48318	5.03508	-14.5932	4.90498e-09	6.91713e-07	11.3168
Candida albicans SC5314	CAALFMC110500WA	-1.12109	4.3561	-14.4364	5.55214e-09	7.00021e-07	11.1965
Candida albicans SC5314	TPS1	-1.20212	5.97064	-14.3884	5.7682e-09	7.00021e-07	11.1125
Candida albicans SC5314	OSM1	-1.25071	7.87297	-14.398	5.72407e-09	7.00021e-07	11.0688
Candida albicans SC5314	GZF3	0.88243	5.78043	14.3762	5.82424e-09	7.00021e-07	11.1129
Candida albicans SC5314	CAALFMC306520CA	1.68813	3.03556	14.5438	5.09941e-09	7.00021e-07	11.2062
Candida albicans SC5314	FRP6	-1.07414	5.7634	-14.4241	5.60669e-09	7.00021e-07	11.1496
Candida albicans SC5314	PHO87	0.989807	6.87432	14.3816	5.79952e-09	7.00021e-07	11.0821
Candida albicans SC5314	CAALFMC301950CA	-1.80491	4.83097	-14.3672	5.86641e-09	7.00021e-07	11.1489
Candida albicans SC5314	CAALFMCR09920WA	1.42344	4.72269	14.3248	6.06853e-09	7.10476e-07	11.1162
Candida albicans SC5314	CAALFMC307550CA	1.5666	4.50286	14.2642	6.37043e-09	7.3201e-07	11.07
Candida albicans SC5314	RSM22	1.93829	5.01919	14.4474	6.63099e-09	7.48096e-07	11.0337
Candida albicans SC5314	CDR4	-2.74702	7.15797	-17.6628	6.85942e-09	7.60048e-07	11.1397
Candida albicans SC5314	CAALFMC104710CA	1.3841	4.89658	14.0706	7.44824e-09	7.96833e-07	10.8995
Candida albicans SC5314	NOP14	1.32127	6.89022	14.0916	7.32233e-09	7.96833e-07	10.8409
Candida albicans SC5314	CAALFMCR01710WA	1.30875	4.69726	14.0219	7.74935e-09	8.14995e-07	10.8663
Candida albicans SC5314	UTP22	1.07552	7.34679	13.9388	8.29411e-09	8.44177e-07	10.6988
Candida albicans SC5314	MSS116	1.02408	7.34748	13.9381	8.29892e-09	8.44177e-07	10.6998
Candida albicans SC5314	CAALFMC103750WA	-1.40379	4.56089	-13.8932	8.61063e-09	8.61757e-07	10.7628
Candida albicans SC5314	DOT4	1.08985	6.92366	13.8625	8.83038e-09	8.68066e-07	10.6469
Candida albicans SC5314	NCE103	1.82849	5.86935	14.5457	8.95346e-09	8.68066e-07	10.7281
Candida albicans SC5314	RRN11	1.8569	4.27715	13.8237	9.11752e-09	8.68412e-07	10.715
Candida albicans SC5314	CAALFMC304510WA	1.55029	5.28547	13.808	9.23693e-09	8.68412e-07	10.6668
Candida albicans SC5314	FTH1	1.86105	2.75426	13.7752	9.49071e-09	8.78953e-07	10.607
Candida albicans SC5314	CAALFMC209590CA	-1.68747	5.40059	-13.7299	9.90484e-09	9.03817e-07	10.6009
Candida albicans SC5314	CAALFMC305800WA	1.12531	4.2798	13.6463	1.0564e-08	9.49995e-07	10.5648
Candida albicans SC5314	GAP6	1.24086	7.57813	13.58	1.11668e-08	9.86718e-07	10.4017
Candida albicans SC5314	NOP8	1.29644	5.97231	13.5339	1.16084e-08	9.86718e-07	10.3961
Candida albicans SC5314	AAH1	1.31169	6.39517	13.5434	1.15154e-08	9.86718e-07	10.3884
Candida albicans SC5314	ECM21	-1.85874	3.64578	-13.5461	1.14892e-08	9.86718e-07	10.4668
Candida albicans SC5314	GLK1	-1.01426	7.10523	-13.4339	1.26304e-08	1.04495e-06	10.2739
Candida albicans SC5314	CAALFMC703880CA	1.20232	3.61727	13.4381	1.25849e-08	1.04495e-06	10.3963
Candida albicans SC5314	PET127	1.27317	5.32111	13.3421	1.36541e-08	1.10548e-06	10.2607
Candida albicans SC5314	CAALFMC200740CA	-1.49701	4.82857	-13.3366	1.37183e-08	1.10548e-06	10.286
Candida albicans SC5314	SNG3	-1.23262	5.18133	-13.2701	1.45198e-08	1.15339e-06	10.192
Candida albicans SC5314	MSU1	1.76536	4.24473	13.2569	1.46846e-08	1.15339e-06	10.2405
Candida albicans SC5314	RRP8	1.23379	6.52985	13.2063	1.53372e-08	1.18959e-06	10.0862
Candida albicans SC5314	CAALFMC201750CA	1.19429	4.09339	13.1098	1.66677e-08	1.27683e-06	10.1174
Candida albicans SC5314	ROD1	0.836578	6.06045	13.0884	1.69797e-08	1.28487e-06	10.0023
Candida albicans SC5314	CAALFMC207440CA	-1.41432	5.14998	-13.0284	1.7888e-08	1.30662e-06	10.0024
Candida albicans SC5314	ARE2	-1.04053	5.81455	-13.0276	1.78989e-08	1.30662e-06	9.9683
Candida albicans SC5314	CYS3	0.887542	8.95097	13.053	1.75087e-08	1.30662e-06	9.86122
Candida albicans SC5314	BUB3	-1.45779	4.70583	-12.9746	1.87457e-08	1.35252e-06	9.97676
Candida albicans SC5314	CAALFMC203500WA	-1.0785	5.39661	-12.9227	1.96155e-08	1.38312e-06	9.88581
Candida albicans SC5314	PSA2	-1.40056	3.4031	-12.9252	1.95733e-08	1.38312e-06	9.95327
Candida albicans SC5314	SLD1	-1.0054	6.3203	-12.8653	2.06307e-08	1.43836e-06	9.789
Candida albicans SC5314	SKN1	1.2459	4.83606	12.8479	2.09481e-08	1.44426e-06	9.84522
Candida albicans SC5314	HSM3	-1.61502	4.3025	-12.8234	2.14056e-08	1.45958e-06	9.86206
Candida albicans SC5314	FRE7	1.30056	4.83429	12.7904	2.20377e-08	1.48634e-06	9.7895
Candida albicans SC5314	CAALFMC105930CA	1.03291	4.53032	12.7277	2.32975e-08	1.53788e-06	9.75124
Candida albicans SC5314	SUL2	2.20432	1.22912	12.7359	2.31287e-08	1.53788e-06	9.36728
Candida albicans SC5314	RHD1	-0.894133	7.15152	-12.6972	2.39376e-08	1.5635e-06	9.60091
Candida albicans SC5314	NAG3	-1.03027	3.37026	-12.652	2.49204e-08	1.61074e-06	9.71477
Candida albicans SC5314	MTG1	1.04166	4.73374	12.6125	2.58166e-08	1.63381e-06	9.63949
Candida albicans SC5314	MIG1	0.826102	6.97661	12.6017	2.60672e-08	1.63381e-06	9.52949
Candida albicans SC5314	TBF1	0.993355	5.89631	12.6101	2.58727e-08	1.63381e-06	9.56531
Candida albicans SC5314	CAALFMC109320CA	1.38134	5.69791	12.5672	2.68868e-08	1.66832e-06	9.56534
Candida albicans SC5314	FHL1	1.04506	5.41465	12.5007	2.85445e-08	1.75365e-06	9.49145
Candida albicans SC5314	HBR2	-0.868245	4.71132	-12.4839	2.89799e-08	1.76295e-06	9.51881
Candida albicans SC5314	CAALFMC503510CA	-2.07565	4.53758	-12.794	2.95564e-08	1.78056e-06	9.56994
Candida albicans SC5314	CAALFMC604480CA	-0.95929	5.00456	-12.4385	3.01947e-08	1.80152e-06	9.45183
Candida albicans SC5314	CAALFMC105540CA	-1.26777	5.17447	-12.4065	3.10845e-08	1.83695e-06	9.4375
Candida albicans SC5314	PHO15	-1.05269	6.03914	-12.378	3.18997e-08	1.84269e-06	9.33958
Candida albicans SC5314	CAALFMC601780CA	-1.54403	3.60059	-12.3731	3.20418e-08	1.84269e-06	9.46281
Candida albicans SC5314	NAN1	1.08136	7.07681	12.372	3.20726e-08	1.84269e-06	9.30205
Candida albicans SC5314	UGP1	-0.849908	6.63201	-12.3433	3.29227e-08	1.87388e-06	9.28343
Candida albicans SC5314	CAALFMC602290CA	1.14074	5.62108	12.3236	3.35215e-08	1.87388e-06	9.31501
Candida albicans SC5314	CAALFMCR06450WA	1.24526	4.05012	12.3299	3.33289e-08	1.87388e-06	9.41685
Candida albicans SC5314	PZF1	1.36852	4.40562	12.2764	3.49979e-08	1.88066e-06	9.34951
Candida albicans SC5314	CAALFMC204700CA	1.48926	4.1368	12.2621	3.54613e-08	1.88066e-06	9.35801
Candida albicans SC5314	GAD1	-1.03038	7.10299	-12.2836	3.47687e-08	1.88066e-06	9.21322
Candida albicans SC5314	EFG1	-1.28988	6.29002	-12.285	3.47241e-08	1.88066e-06	9.24059
Candida albicans SC5314	CAALFMC306670CA	-1.64992	2.1369	-12.2728	3.51157e-08	1.88066e-06	9.30194
Candida albicans SC5314	CAALFMC701650WA	-0.913357	6.90989	-12.2635	3.54143e-08	1.88066e-06	9.20032
Candida albicans SC5314	MDH13	-1.00049	4.80587	-12.2348	3.63599e-08	1.91198e-06	9.28309
Candida albicans SC5314	GPM2	-1.58637	5.57582	-12.5101	3.78384e-08	1.973e-06	9.24083
Candida albicans SC5314	CAALFMC110840CA	-0.956975	6.23889	-12.142	3.96092e-08	2.03247e-06	9.10788
Candida albicans SC5314	DAP1	-1.27022	5.43015	-12.1175	4.05179e-08	2.03247e-06	9.13527
Candida albicans SC5314	HGT10	0.98685	4.46363	12.1189	4.04642e-08	2.03247e-06	9.18365
Candida albicans SC5314	SMF3	-0.902543	5.5025	-12.1148	4.06166e-08	2.03247e-06	9.11245
Candida albicans SC5314	CAALFMC307430WA	-0.838676	5.07983	-12.1277	4.01358e-08	2.03247e-06	9.17991
Candida albicans SC5314	CAALFMC405390WA	-1.10556	5.66541	-12.104	4.10248e-08	2.03647e-06	9.11308
Candida albicans SC5314	PEA2	0.909786	4.59381	12.088	4.16383e-08	2.0409e-06	9.14961
Candida albicans SC5314	CNT	0.895158	7.80655	12.0663	4.24879e-08	2.0409e-06	8.98801
Candida albicans SC5314	PST1	-1.12052	4.49336	-12.0541	4.29731e-08	2.0409e-06	9.15291
Candida albicans SC5314	LEU1	-1.26423	6.51887	-12.0555	4.29158e-08	2.0409e-06	9.02766
Candida albicans SC5314	MDH1	-1.18351	5.29419	-12.0799	4.19551e-08	2.0409e-06	9.10418
Candida albicans SC5314	DIP5	0.780209	6.88803	12.0512	4.30875e-08	2.0409e-06	9.00249
Candida albicans SC5314	CAALFMC205830CA	1.22733	4.5105	11.9435	4.76497e-08	2.10846e-06	9.02897
Candida albicans SC5314	CAALFMC703590CA	0.868079	5.80018	11.9905	4.55988e-08	2.10846e-06	8.98076
Candida albicans SC5314	CAALFMC403600CA	-1.14991	4.10014	-11.9735	4.63284e-08	2.10846e-06	9.08748
Candida albicans SC5314	OPT7	1.19327	3.0848	11.912	4.90827e-08	2.10846e-06	9.04284
Candida albicans SC5314	CAALFMC210090CA	1.55686	4.86197	11.9889	4.73266e-08	2.10846e-06	9.02285
Candida albicans SC5314	CAALFMC209880CA	3.01813	3.18842	11.9392	4.78416e-08	2.10846e-06	8.8137
Candida albicans SC5314	CAALFMCR08990CA	-1.74215	4.37886	-11.9343	4.82826e-08	2.10846e-06	9.04379
Candida albicans SC5314	HMS1	-1.32644	4.83116	-11.9079	4.92711e-08	2.10846e-06	8.9768
Candida albicans SC5314	ALS1	0.976253	9.26647	11.9953	4.5394e-08	2.10846e-06	8.88344
Candida albicans SC5314	CAALFMC106980CA	0.955031	4.62064	11.9107	4.91411e-08	2.10846e-06	8.96282
Candida albicans SC5314	CAALFMC602940CA	-1.50457	5.43986	-12.1281	4.6595e-08	2.10846e-06	9.01872
Candida albicans SC5314	ADAEC	-1.22285	7.01284	-11.9513	4.73026e-08	2.10846e-06	8.9009
Candida albicans SC5314	LIG1	0.798255	5.64163	11.9167	4.88662e-08	2.10846e-06	8.92033
Candida albicans SC5314	CAALFMC505210WA	-1.06421	4.20691	-11.9891	4.56593e-08	2.10846e-06	9.07922
Candida albicans SC5314	CTR1	0.740977	6.69048	11.8868	5.02576e-08	2.13595e-06	8.84806
Candida albicans SC5314	AAT22	-0.863175	5.21347	-11.8709	5.1019e-08	2.15356e-06	8.89089
Candida albicans SC5314	CAALFMC405440CA	-1.61386	3.97338	-11.8068	5.42026e-08	2.24218e-06	8.94248
Candida albicans SC5314	STB3	-2.6035	2.73102	-11.811	5.39888e-08	2.24218e-06	8.89273
Candida albicans SC5314	GUT2	0.642919	8.22364	11.8133	5.38723e-08	2.24218e-06	8.73192
Candida albicans SC5314	SUV3	1.0981	5.60791	11.7928	5.49282e-08	2.25355e-06	8.80635
Candida albicans SC5314	ITR1	-1.3107	3.83403	-11.7875	5.52038e-08	2.25355e-06	8.90834
Candida albicans SC5314	MTG2	1.19396	4.98072	11.7696	5.61504e-08	2.27721e-06	8.83111
Candida albicans SC5314	RPC53	0.906732	5.61801	11.7601	5.6659e-08	2.28168e-06	8.77011
Candida albicans SC5314	CAALFMC504410CA	-1.05382	3.82473	-11.7539	5.6996e-08	2.28168e-06	8.8751
Candida albicans SC5314	RNR3	1.01109	3.75493	11.7012	5.99287e-08	2.3837e-06	8.84481
Candida albicans SC5314	TPS2	-1.35107	7.34236	-12.148	6.06315e-08	2.39387e-06	8.68423
Candida albicans SC5314	CAALFMC504870WA	-1.84605	3.07024	-11.6834	6.0956e-08	2.39387e-06	8.83126
Candida albicans SC5314	GYP1	-1.03495	4.57998	-11.6666	6.19408e-08	2.41725e-06	8.7416
Candida albicans SC5314	CCP1	-1.46024	7.28797	-12.3053	6.23544e-08	2.41818e-06	8.68133
Candida albicans SC5314	FDH3	-1.07966	8.55072	-11.6514	6.28527e-08	2.42237e-06	8.53937
Candida albicans SC5314	IHD1	1.13327	4.27117	11.6375	6.36914e-08	2.43954e-06	8.70229
Candida albicans SC5314	CAALFMC207360WA	0.80018	4.8375	11.6156	6.50444e-08	2.44897e-06	8.67844
Candida albicans SC5314	HAP43	1.10362	4.82253	11.6116	6.52967e-08	2.44897e-06	8.66742
Candida albicans SC5314	CAALFMCR03660CA	1.43269	3.52065	11.6108	6.53501e-08	2.44897e-06	8.766
Candida albicans SC5314	NDT80	0.945187	6.87748	11.6081	6.55163e-08	2.44897e-06	8.56663
Candida albicans SC5314	CAALFMCR07750CA	0.848073	6.0335	11.5832	6.71069e-08	2.47856e-06	8.57014
Candida albicans SC5314	HGT7	-1.17917	11.1276	-12.2345	6.68733e-08	2.47856e-06	8.46432
Candida albicans SC5314	IML2	-1.24898	5.93228	-11.5545	6.89868e-08	2.53292e-06	8.56971
Candida albicans SC5314	CAALFMC504290CA	0.836544	6.5813	11.5466	6.9516e-08	2.53733e-06	8.51092
Candida albicans SC5314	SYG1	-1.14865	4.35426	-11.5274	7.08136e-08	2.55464e-06	8.60433
Candida albicans SC5314	CAALFMC301310WA	1.60968	3.18455	11.5301	7.06334e-08	2.55464e-06	8.6931
Candida albicans SC5314	CAALFMC700330CA	1.49213	4.76863	11.4935	7.31756e-08	2.62459e-06	8.57932
Candida albicans SC5314	COQ6	-0.713704	6.55099	-11.4263	7.81123e-08	2.78556e-06	8.38619
Candida albicans SC5314	CAALFMC200770WA	-2.26501	2.92124	-11.4072	7.95815e-08	2.82173e-06	8.54726
Candida albicans SC5314	CAALFMC106660WA	-0.834263	5.91328	-11.3594	8.33913e-08	2.94002e-06	8.3475
Candida albicans SC5314	CAALFMC306710WA	-0.952875	4.17936	-11.3485	8.42837e-08	2.95469e-06	8.44013
Candida albicans SC5314	CHR1	1.45904	6.39582	11.8732	8.74162e-08	3.04729e-06	8.35585
Candida albicans SC5314	CAALFMC112750CA	0.970318	3.68988	11.2751	9.05797e-08	3.13993e-06	8.42325
Candida albicans SC5314	CAALFMC106440CA	1.07687	4.77583	11.2524	9.26356e-08	3.19335e-06	8.32214
Candida albicans SC5314	RPS42	0.689948	7.48049	11.2443	9.33768e-08	3.20112e-06	8.17905
Candida albicans SC5314	CAALFMC400810CA	1.7966	3.64494	11.2362	9.41296e-08	3.20616e-06	8.3968
Candida albicans SC5314	HXK2	-0.787538	9.9515	-11.2316	9.45573e-08	3.20616e-06	8.0595
Candida albicans SC5314	CAALFMC305450CA	-1.38282	3.51545	-11.2188	9.57567e-08	3.22919e-06	8.36362
Candida albicans SC5314	TLO34	-0.732748	5.38878	-11.1653	1.00975e-07	3.35052e-06	8.17606
Candida albicans SC5314	STV1	-0.828474	5.61686	-11.1696	1.0054e-07	3.35052e-06	8.16799
Candida albicans SC5314	CYC3	0.915226	5.42748	11.1681	1.00692e-07	3.35052e-06	8.19403
Candida albicans SC5314	BLP1	-2.78024	1.71616	-11.1399	1.03554e-07	3.41003e-06	7.83103
Candida albicans SC5314	CAALFMC114180WA	-2.26197	2.43284	-11.1369	1.03867e-07	3.41003e-06	8.24025
Candida albicans SC5314	MNN22	-0.799116	6.21956	-11.1242	1.05183e-07	3.43505e-06	8.09663
Candida albicans SC5314	CAALFMC703210WA	1.12222	3.7469	11.1133	1.06335e-07	3.4545e-06	8.26361
Candida albicans SC5314	SEO1	1.12358	3.36223	11.1024	1.07496e-07	3.46515e-06	8.23461
Candida albicans SC5314	SET6	1.0704	4.91024	11.0843	1.09455e-07	3.46515e-06	8.15106
Candida albicans SC5314	CAALFMC110880WA	0.860346	6.84657	11.0988	1.07882e-07	3.46515e-06	8.04077
Candida albicans SC5314	CAALFMC603370WA	-1.78162	5.75723	-11.9661	1.09112e-07	3.46515e-06	8.22994
Candida albicans SC5314	CAALFMC102450CA	1.09958	5.60516	11.0862	1.09249e-07	3.46515e-06	8.09721
Candida albicans SC5314	DBP8	0.860394	6.3394	11.0605	1.12096e-07	3.53075e-06	8.02231
Candida albicans SC5314	CAALFMC404520WA	1.29497	5.90336	11.173	1.1539e-07	3.57998e-06	8.03742
Candida albicans SC5314	CAALFMC200410CA	1.70318	6.80928	12.2356	1.15177e-07	3.57998e-06	8.13517
Candida albicans SC5314	CTA24	-0.751514	6.08002	-11.0342	1.15088e-07	3.57998e-06	7.99965
Candida albicans SC5314	TPO4	0.741853	5.8422	11.0131	1.17545e-07	3.62868e-06	7.99906
Candida albicans SC5314	CAALFMC702850WA	-0.764533	4.59324	-10.9826	1.21205e-07	3.71491e-06	8.04739
Candida albicans SC5314	TPS3	-1.30749	6.57684	-11.3633	1.21535e-07	3.71491e-06	7.97747
Candida albicans SC5314	CAALFMCR07030CA	1.0826	5.17061	10.9695	1.22823e-07	3.73587e-06	7.99885
Candida albicans SC5314	HGT6	-1.07577	7.63922	-10.9575	1.24315e-07	3.76281e-06	7.87188
Candida albicans SC5314	CAR1	0.649464	6.14105	10.9394	1.26612e-07	3.81371e-06	7.90773
Candida albicans SC5314	CAALFMC209980WA	-1.44329	4.38534	-10.9206	1.29035e-07	3.86794e-06	8.02438
Candida albicans SC5314	CAALFMC106190CA	-0.725654	5.25129	-10.8949	1.32432e-07	3.9175e-06	7.90455
Candida albicans SC5314	TLO9	-0.802963	4.64207	-10.8802	1.3443e-07	3.9175e-06	7.93726
Candida albicans SC5314	CAALFMC114160WA	0.989252	5.10323	10.8859	1.33649e-07	3.9175e-06	7.91323
Candida albicans SC5314	CAALFMC404860WA	-0.991189	4.52954	-10.8798	1.34477e-07	3.9175e-06	7.93243
Candida albicans SC5314	BAS1	0.868418	5.88546	10.8839	1.33926e-07	3.9175e-06	7.85748
Candida albicans SC5314	CAALFMC603320WA	-1.09389	4.81696	-10.8848	1.33801e-07	3.9175e-06	7.93933
Candida albicans SC5314	CAALFMCR03200CA	0.71569	5.38124	10.8669	1.36253e-07	3.92481e-06	7.87203
Candida albicans SC5314	CAALFMCR03840CA	0.99491	3.63064	10.8643	1.3662e-07	3.92481e-06	8.01969
Candida albicans SC5314	CAALFMCR00290WA	0.934709	5.27078	10.8642	1.36625e-07	3.92481e-06	7.88584
Candida albicans SC5314	CAALFMCR03260WA	-1.55593	3.18011	-10.8299	1.41483e-07	4.00867e-06	8.0084
Candida albicans SC5314	SFL1	0.719932	5.81213	10.8374	1.40407e-07	4.00867e-06	7.81937
Candida albicans SC5314	DIM1	1.00646	5.8562	10.8321	1.41162e-07	4.00867e-06	7.8067
Candida albicans SC5314	FRE30	1.46085	3.70233	10.8063	1.44918e-07	4.08735e-06	7.9486
Candida albicans SC5314	HRT2	-0.674101	6.21678	-10.8006	1.45777e-07	4.09296e-06	7.74527
Candida albicans SC5314	CAALFMC109430WA	0.813329	5.11205	10.792	1.47062e-07	4.11044e-06	7.7927
Candida albicans SC5314	SEF2	-2.20772	2.08236	-10.777	1.49332e-07	4.15517e-06	7.91729
Candida albicans SC5314	MET15	0.595435	5.83712	10.7693	1.50513e-07	4.16934e-06	7.68145
Candida albicans SC5314	CAALFMCR10470CA	0.818666	6.63426	10.7508	1.53389e-07	4.23012e-06	7.68049
Candida albicans SC5314	CAALFMC700430WA	1.38468	5.10067	10.7849	1.54734e-07	4.24835e-06	7.79134
Candida albicans SC5314	SDH12	-0.557686	8.27303	-10.7277	1.57058e-07	4.29315e-06	7.60053
Candida albicans SC5314	CAALFMC109060CA	-1.06208	3.23735	-10.7206	1.58209e-07	4.30565e-06	7.88924
Candida albicans SC5314	CAALFMC405400CA	1.07921	4.1957	10.7143	1.5924e-07	4.31478e-06	7.85569
Candida albicans SC5314	CAALFMCR02030CA	1.24386	5.0337	10.7009	1.61442e-07	4.35543e-06	7.74231
Candida albicans SC5314	CAALFMCR06680CA	0.802686	6.03076	10.654	1.6945e-07	4.51579e-06	7.60323
Candida albicans SC5314	CIRT4B	-2.30824	2.55552	-10.6541	1.69424e-07	4.51579e-06	7.80603
Candida albicans SC5314	KRE6	0.697015	6.3221	10.6533	1.6957e-07	4.51579e-06	7.59241
Candida albicans SC5314	ISN1	-1.12583	5.28075	-10.6383	1.72223e-07	4.56685e-06	7.64588
Candida albicans SC5314	ENP2	1.2137	6.63416	10.8661	1.75371e-07	4.63053e-06	7.57946
Candida albicans SC5314	CAALFMC703850WA	1.40537	6.83757	11.2685	1.76596e-07	4.64313e-06	7.62147
Candida albicans SC5314	CAALFMC111850WA	-3.05283	5.03914	-12.8025	1.79387e-07	4.67688e-06	7.9254
Candida albicans SC5314	BMT5	-0.826295	4.42288	-10.6024	1.78736e-07	4.67688e-06	7.66088
Candida albicans SC5314	ZCF30	1.05106	3.8512	10.5692	1.84991e-07	4.77137e-06	7.69474
Candida albicans SC5314	COI1	0.637681	5.86353	10.5681	1.85208e-07	4.77137e-06	7.50466
Candida albicans SC5314	RNH1	-0.711669	5.53184	-10.5675	1.85318e-07	4.77137e-06	7.54875
Candida albicans SC5314	MET10	0.952403	6.04428	10.562	1.86391e-07	4.77916e-06	7.50155
Candida albicans SC5314	CAALFMC101360CA	-0.727955	6.35131	-10.5545	1.87857e-07	4.79692e-06	7.47658
Candida albicans SC5314	CAALFMC502590CA	2.28385	4.66246	11.9806	1.94402e-07	4.94371e-06	7.7607
Candida albicans SC5314	RNR22	-0.733449	7.55769	-10.5119	1.96372e-07	4.97342e-06	7.39277
Candida albicans SC5314	SMM1	1.68064	4.41075	10.7464	1.97554e-07	4.98302e-06	7.63494
Candida albicans SC5314	CAALFMC204850CA	-0.827246	6.45304	-10.4681	2.05576e-07	5.04142e-06	7.38629
Candida albicans SC5314	CAALFMC500100CA	-1.02355	5.00336	-10.4644	2.06369e-07	5.04142e-06	7.48508
Candida albicans SC5314	MAK16	1.3614	7.12822	11.1207	2.0262e-07	5.04142e-06	7.46777
Candida albicans SC5314	CAALFMCR07310WA	1.03767	4.56226	10.4697	2.05238e-07	5.04142e-06	7.51996
Candida albicans SC5314	CAALFMC110970WA	1.00893	7.20765	10.469	2.05379e-07	5.04142e-06	7.35429
Candida albicans SC5314	SLN1	0.809737	5.38528	10.4721	2.04714e-07	5.04142e-06	7.45263
Candida albicans SC5314	CTA2	-0.869337	4.78754	-10.4786	2.03329e-07	5.04142e-06	7.49928
Candida albicans SC5314	CAALFMC200840WA	0.685938	5.00254	10.4779	2.03472e-07	5.04142e-06	7.48974
Candida albicans SC5314	CAALFMC114580CA	-0.815528	3.98143	-10.4576	2.07845e-07	5.05757e-06	7.54627
Candida albicans SC5314	CAALFMC111410CA	2.22413	2.42523	10.4427	2.11125e-07	5.11731e-06	7.58387
Candida albicans SC5314	LPG20	-0.950397	4.84926	-10.4265	2.1475e-07	5.18491e-06	7.55945
Candida albicans SC5314	CAALFMC307650CA	1.34567	3.45886	10.4068	2.19241e-07	5.27283e-06	7.54798
Candida albicans SC5314	CAALFMC402260CA	1.20246	5.63974	10.4146	2.24245e-07	5.37237e-06	7.34868
Candida albicans SC5314	CAALFMCR00600CA	-1.30614	3.19141	-10.3754	2.26615e-07	5.38752e-06	7.53263
Candida albicans SC5314	RMP1	1.49196	3.09438	10.3754	2.26611e-07	5.38752e-06	7.53637
Candida albicans SC5314	CAALFMC504910WA	0.867793	5.71876	10.3654	2.29014e-07	5.42378e-06	7.30883
Candida albicans SC5314	NAR1	0.784302	5.0269	10.3403	2.35172e-07	5.54844e-06	7.34586
Candida albicans SC5314	SCS7	-0.832414	7.65785	-10.3325	2.37126e-07	5.57335e-06	7.19598
Candida albicans SC5314	SPE2	0.711574	5.40759	10.3181	2.40775e-07	5.63777e-06	7.27221
Candida albicans SC5314	TPK1	0.69946	5.65639	10.3017	2.44986e-07	5.7148e-06	7.25213
Candida albicans SC5314	SOK1	0.752972	6.42492	10.297	2.46227e-07	5.72224e-06	7.20654
Candida albicans SC5314	WSC4	-0.975687	5.19712	-10.2617	2.55636e-07	5.89158e-06	7.23492
Candida albicans SC5314	MIS12	0.678864	8.59009	10.259	2.56362e-07	5.89158e-06	7.06899
Candida albicans SC5314	CAALFMC109000WA	-1.16253	3.8464	-10.2609	2.55851e-07	5.89158e-06	7.37799
Candida albicans SC5314	GRF10	0.867308	4.98836	10.2343	2.63202e-07	6.02645e-06	7.22403
Candida albicans SC5314	CAALFMC107130CA	0.76638	4.98225	10.2169	2.68145e-07	6.11706e-06	7.20239
Candida albicans SC5314	MUM2	-0.931586	4.77887	-10.2132	2.69202e-07	6.11867e-06	7.21733
Candida albicans SC5314	CAALFMC503810CA	1.30451	2.07082	10.1995	2.7319e-07	6.1483e-06	7.36116
Candida albicans SC5314	CAALFMC501290CA	-0.671429	5.34003	-10.1985	2.73478e-07	6.1483e-06	7.13915
Candida albicans SC5314	CAALFMC300420WA	0.808464	5.93055	10.201	2.72752e-07	6.1483e-06	7.11253
Candida albicans SC5314	SOD3	1.10056	3.12345	10.1947	2.74578e-07	6.15075e-06	7.347
Candida albicans SC5314	CBP1	-0.720673	6.37529	-10.1909	2.75691e-07	6.15346e-06	7.08282
Candida albicans SC5314	POP4	1.0873	3.88386	10.1836	2.77871e-07	6.17989e-06	7.27608
Candida albicans SC5314	CAALFMC205840WA	1.0256	5.29017	10.1686	2.82362e-07	6.18038e-06	7.12542
Candida albicans SC5314	CAALFMC503480CA	-0.693636	5.31762	-10.1637	2.83869e-07	6.18038e-06	7.08063
Candida albicans SC5314	UTP18	0.811693	7.36644	10.1697	2.82039e-07	6.18038e-06	7.01631
Candida albicans SC5314	DES1	-0.901143	7.81434	-10.1668	2.82907e-07	6.18038e-06	6.99486
Candida albicans SC5314	CAALFMC201930CA	-0.663854	4.41686	-10.1694	2.82116e-07	6.18038e-06	7.19198
Candida albicans SC5314	CAALFMC109650WA	-0.870328	4.04083	-10.1673	2.82777e-07	6.18038e-06	7.24002
Candida albicans SC5314	CAALFMC602650CA	-0.862589	4.32677	-10.1538	2.86893e-07	6.22438e-06	7.17913
Candida albicans SC5314	CAALFMC108540CA	-0.750413	6.14503	-10.1378	2.91874e-07	6.31037e-06	7.03694
Candida albicans SC5314	CAALFMC703260CA	-1.36124	3.38943	-10.1321	2.93663e-07	6.327e-06	7.25703
Candida albicans SC5314	HCA4	0.965989	7.43356	10.1289	2.94682e-07	6.327e-06	6.96672
Candida albicans SC5314	UTP21	0.867139	7.35421	10.1141	2.99415e-07	6.40645e-06	6.95242
Candida albicans SC5314	CAALFMC601890CA	0.861766	7.03364	10.1074	3.01576e-07	6.43051e-06	6.95807
Candida albicans SC5314	CAALFMC504840CA	1.19509	4.02733	10.103	3.02995e-07	6.43865e-06	7.18127
Candida albicans SC5314	TRM2	0.769351	5.59471	10.0983	3.04537e-07	6.44933e-06	7.0131
Candida albicans SC5314	CAALFMC209160WA	0.722814	4.87581	10.0883	3.07855e-07	6.49741e-06	7.06863
Candida albicans SC5314	CNS1	1.02044	5.96537	10.0725	3.13148e-07	6.58673e-06	6.96612
Candida albicans SC5314	PCK1	-1.72642	4.93537	-10.6278	3.15702e-07	6.618e-06	7.17189
Candida albicans SC5314	CAALFMC102060WA	-0.839563	4.47286	-10.0514	3.20371e-07	6.69326e-06	7.06355
Candida albicans SC5314	CAALFMC112440WA	1.34955	3.93247	10.0286	3.28396e-07	6.83791e-06	7.1096
Candida albicans SC5314	SGD1	0.837854	6.42627	10.0227	3.30503e-07	6.85181e-06	6.88443
Candida albicans SC5314	BMT6	-0.607742	5.75618	-10.0205	3.31272e-07	6.85181e-06	6.91456
Candida albicans SC5314	MNN21	-0.641908	5.29183	-10.0129	3.34026e-07	6.88583e-06	6.94762
Candida albicans SC5314	CAALFMC602030CA	-1.45521	3.36258	-10.0051	3.36867e-07	6.90873e-06	7.12698
Candida albicans SC5314	RPP1	1.12242	4.12356	10.0037	3.37364e-07	6.90873e-06	7.05604
Candida albicans SC5314	DDI1	-0.838596	5.57244	-9.99529	3.40482e-07	6.92685e-06	6.90867
Candida albicans SC5314	CAALFMC101390CA	0.847299	4.33324	9.99706	3.39825e-07	6.92685e-06	7.00631
Candida albicans SC5314	CAALFMC306490WA	-1.06691	3.62327	-9.99105	3.42053e-07	6.93607e-06	7.09121
Candida albicans SC5314	CAALFMC109850CA	-0.740716	6.22089	-9.97783	3.47012e-07	7.0137e-06	6.84472
Candida albicans SC5314	DIP2	0.886569	7.41469	9.95989	3.53859e-07	7.12887e-06	6.77627
Candida albicans SC5314	KTI11	1.85214	1.63877	9.942	3.60836e-07	7.24591e-06	6.99484
Candida albicans SC5314	CAALFMC701400CA	0.824765	4.34793	9.91505	3.71621e-07	7.43662e-06	6.91907
Candida albicans SC5314	GCV1	-0.523324	6.00674	-9.91233	3.7273e-07	7.43662e-06	6.7678
Candida albicans SC5314	CAALFMC208530CA	1.38606	3.59458	9.90851	3.74292e-07	7.44384e-06	6.99863
Candida albicans SC5314	CAALFMC111510CA	1.18634	3.19261	9.90178	3.7706e-07	7.47495e-06	7.03779
Candida albicans SC5314	LEU3	0.727896	5.35306	9.89084	3.81611e-07	7.54107e-06	6.80373
Candida albicans SC5314	CAALFMC502620CA	0.920048	5.02564	9.88418	3.84407e-07	7.5722e-06	6.81194
Candida albicans SC5314	CAALFMCR05710CA	-1.47753	1.77966	-9.8716	3.8975e-07	7.61215e-06	6.99229
Candida albicans SC5314	FGR24	-0.756972	4.21618	-9.87474	3.88408e-07	7.61215e-06	6.88058
Candida albicans SC5314	PEL1	0.693648	5.90488	9.87075	3.90115e-07	7.61215e-06	6.73639
Candida albicans SC5314	CSO99	-1.21065	2.77629	-9.84317	4.02127e-07	7.7975e-06	6.97143
Candida albicans SC5314	CAALFMC302040CA	0.952559	6.628	9.84348	4.01989e-07	7.7975e-06	6.674
Candida albicans SC5314	OXR1	-1.07365	3.41637	-9.82748	4.09137e-07	7.9087e-06	6.90905
Candida albicans SC5314	CAALFMCR04110WA	0.878427	5.99578	9.81671	4.14024e-07	7.97832e-06	6.67175
Candida albicans SC5314	CDC6	1.31036	2.72183	9.79609	4.23552e-07	8.13666e-06	6.90552
Candida albicans SC5314	CAN3	-0.799149	3.68875	-9.75956	4.41023e-07	8.42015e-06	6.78241
Candida albicans SC5314	CAALFMC206480WA	0.745795	5.12809	9.76122	4.40215e-07	8.42015e-06	6.67018
Candida albicans SC5314	RPO41	0.872647	7.20164	9.74686	4.47277e-07	8.48732e-06	6.53842
Candida albicans SC5314	CAALFMC100580WA	-1.26035	2.44331	-9.74926	4.46092e-07	8.48732e-06	6.87788
Candida albicans SC5314	CWC22	1.075	3.94697	9.73471	4.53351e-07	8.57636e-06	6.76889
Candida albicans SC5314	SPB4	1.04839	5.57645	9.73118	4.55132e-07	8.58387e-06	6.60195
Candida albicans SC5314	CAALFMC107960WA	1.18163	4.39115	9.72156	4.60025e-07	8.64986e-06	6.71176
Candida albicans SC5314	ADH1	-0.436238	13.035	-9.71881	4.61431e-07	8.65009e-06	6.22139
Candida albicans SC5314	CAALFMC103960CA	-0.97919	3.34934	-9.71053	4.65699e-07	8.7038e-06	6.77168
Candida albicans SC5314	SPB1	1.0165	7.79002	9.83475	4.761e-07	8.8709e-06	6.47402
Candida albicans SC5314	PGA52	-0.608719	7.32056	-9.68794	4.77562e-07	8.8709e-06	6.4706
Candida albicans SC5314	NDE1	-0.827919	8.76462	-9.68538	4.78928e-07	8.8709e-06	6.40227
Candida albicans SC5314	CAALFMCR03360WA	0.8629	6.32964	9.66782	4.88404e-07	9.01948e-06	6.48088
Candida albicans SC5314	YMX6	0.67557	4.68503	9.64894	4.98814e-07	9.1844e-06	6.6385
Candida albicans SC5314	CAALFMC703040WA	-1.52902	1.75734	-9.63653	5.05792e-07	9.28532e-06	6.73999
Candida albicans SC5314	SUR2	-0.808313	7.55226	-9.62277	5.13642e-07	9.38118e-06	6.3832
Candida albicans SC5314	GLC3	-0.94184	5.44321	-9.62209	5.14037e-07	9.38118e-06	6.48922
Candida albicans SC5314	CAALFMCR05460WA	-1.4528	3.51748	-9.61781	5.16509e-07	9.39865e-06	6.6759
Candida albicans SC5314	CAALFMC203000CA	0.671467	4.91586	9.5982	5.27997e-07	9.57959e-06	6.4974
Candida albicans SC5314	CAALFMC503920CA	0.89594	5.52385	9.57484	5.42044e-07	9.79353e-06	6.43166
Candida albicans SC5314	CAALFMC303430CA	-1.3449	2.78707	-9.57336	5.42945e-07	9.79353e-06	6.67522
Candida albicans SC5314	CAT2	-0.793613	4.30808	-9.57008	5.4495e-07	9.8012e-06	6.52583
Candida albicans SC5314	CAALFMC303230CA	-1.00579	3.31605	-9.56066	5.50762e-07	9.84863e-06	6.59119
Candida albicans SC5314	RGA2	-0.796443	5.10231	-9.56102	5.50539e-07	9.84863e-06	6.43155
Candida albicans SC5314	UTP13	0.565876	7.26247	9.55264	5.55761e-07	9.90948e-06	6.3054
Candida albicans SC5314	PEX5	-1.05027	4.9094	-9.54461	5.60813e-07	9.91409e-06	6.45034
Candida albicans SC5314	RME1	-1.90474	4.02341	-9.95	5.59783e-07	9.91409e-06	6.65812
Candida albicans SC5314	PRP5	0.648294	5.70017	9.54872	5.58225e-07	9.91409e-06	6.37472
Candida albicans SC5314	CAALFMC209360WA	1.0978	3.60299	9.53774	5.65177e-07	9.96285e-06	6.57467
Candida albicans SC5314	ERG1	-0.772251	8.38877	-9.52901	5.70773e-07	9.97647e-06	6.22086
Candida albicans SC5314	CKA2	0.63719	5.13891	9.53347	5.67912e-07	9.97647e-06	6.40033
Candida albicans SC5314	CAALFMC403000CA	-1.80702	3.06187	-9.53076	5.69649e-07	9.97647e-06	6.6268
Candida albicans SC5314	CAALFMC101750WA	-0.870745	4.00115	-9.52341	5.74394e-07	9.98352e-06	6.50067
Candida albicans SC5314	YDC1	-1.16945	4.47401	-9.52477	5.73512e-07	9.98352e-06	6.49416
Candida albicans SC5314	ABC1	0.609856	6.24433	9.51757	5.78203e-07	1.00216e-05	6.31474
Candida albicans SC5314	GLK4	-0.933749	5.66243	-9.50558	5.86094e-07	1.01301e-05	6.34332
Candida albicans SC5314	CAALFMC209500WA	0.706909	5.97584	9.48682	5.98675e-07	1.03188e-05	6.28643
Candida albicans SC5314	ERB1	0.60366	7.3163	9.48394	6.00633e-07	1.03239e-05	6.22014
Candida albicans SC5314	GRE2	-1.22134	3.25232	-9.48019	6.03189e-07	1.03392e-05	6.57937
Candida albicans SC5314	CAALFMC501530CA	-0.699544	4.41834	-9.469	6.10897e-07	1.04138e-05	6.36719
Candida albicans SC5314	CAALFMC101290CA	-1.29336	2.92945	-9.47021	6.10055e-07	1.04138e-05	6.54209
Candida albicans SC5314	ZCF3	1.39596	4.89847	9.76909	6.19289e-07	1.05279e-05	6.41603
Candida albicans SC5314	CRG1	-2.18141	3.97634	-10.3714	6.23553e-07	1.05714e-05	6.58957
Candida albicans SC5314	DAP2	-0.660235	4.93084	-9.44072	6.30844e-07	1.06659e-05	6.2957
Candida albicans SC5314	CAALFMCR02420WA	0.764182	5.96046	9.41608	6.48789e-07	1.09395e-05	6.20373
Candida albicans SC5314	CAALFMC407150WA	1.54208	4.4882	9.77496	6.72438e-07	1.12813e-05	6.38568
Candida albicans SC5314	CAALFMC602900CA	1.18186	3.66625	9.38437	6.72697e-07	1.12813e-05	6.39728
Candida albicans SC5314	CAALFMC112570CA	0.979485	5.67057	9.37404	6.8069e-07	1.13053e-05	6.1814
Candida albicans SC5314	BRF1	0.589797	5.70948	9.37723	6.78212e-07	1.13053e-05	6.17065
Candida albicans SC5314	CAALFMC602230WA	0.824947	7.00894	9.37169	6.8252e-07	1.13053e-05	6.09946
Candida albicans SC5314	CAALFMC209680WA	-1.08774	4.39016	-9.37827	6.77403e-07	1.13053e-05	6.31363
Candida albicans SC5314	CAALFMC114380CA	0.720232	4.0977	9.37078	6.83236e-07	1.13053e-05	6.317
Candida albicans SC5314	CAALFMC114560CA	-0.69353	5.05303	-9.36656	6.8654e-07	1.13297e-05	6.20496
Candida albicans SC5314	BUD22	0.935093	5.90228	9.36238	6.89833e-07	1.13539e-05	6.1469
Candida albicans SC5314	CAALFMC500090CA	-0.617476	6.10596	-9.35931	6.92264e-07	1.13638e-05	6.12816
Candida albicans SC5314	CAALFMCR06470WA	-0.762869	4.73233	-9.35547	6.95317e-07	1.13838e-05	6.22337
Candida albicans SC5314	CAALFMC102780WA	-0.638669	5.72568	-9.35288	6.97384e-07	1.13876e-05	6.13849
Candida albicans SC5314	CAALFMC402860WA	-0.721379	5.33132	-9.34939	7.00179e-07	1.14032e-05	6.16914
Candida albicans SC5314	CAALFMC111140WA	-0.820418	4.13101	-9.34236	7.05844e-07	1.14653e-05	6.26731
Candida albicans SC5314	NOC4	0.750637	6.6991	9.3317	7.14527e-07	1.15761e-05	6.06579
Candida albicans SC5314	YWP1	-0.747442	8.92953	-9.32441	7.20536e-07	1.1643e-05	5.95998
Candida albicans SC5314	CAALFMC107090CA	0.630366	6.41804	9.31598	7.27548e-07	1.17258e-05	6.05564
Candida albicans SC5314	CAALFMC501430CA	0.755674	4.60062	9.30111	7.40093e-07	1.18971e-05	6.18717
Candida albicans SC5314	CAALFMC113190WA	-0.808137	6.39398	-9.27861	7.5952e-07	1.21486e-05	6.01666
Candida albicans SC5314	LYS142	-0.909989	3.65171	-9.27846	7.59654e-07	1.21486e-05	6.25255
Candida albicans SC5314	CAALFMC701210CA	0.867223	5.27712	9.27066	7.66516e-07	1.22268e-05	6.0804
Candida albicans SC5314	UBC8	-1.00446	4.5888	-9.26236	7.73893e-07	1.23128e-05	6.15038
Candida albicans SC5314	PDR16	-0.842949	5.52336	-9.25919	7.76729e-07	1.23263e-05	6.16419
Candida albicans SC5314	CDL1	0.807011	4.42543	9.23949	7.94621e-07	1.25781e-05	6.12527
Candida albicans SC5314	IFR2	-0.676663	6.02744	-9.23498	7.98771e-07	1.26116e-05	5.98115
Candida albicans SC5314	SRP40	0.767692	7.0868	9.22095	8.11858e-07	1.27534e-05	5.91549
Candida albicans SC5314	CEF1	0.709141	5.17181	9.22232	8.10566e-07	1.27534e-05	6.03265
Candida albicans SC5314	CAALFMC101710WA	-1.186	4.13578	-9.21023	8.22e-07	1.28801e-05	6.1705
Candida albicans SC5314	CAALFMCR07200WA	0.887121	3.92013	9.20743	8.24681e-07	1.28895e-05	6.15869
Candida albicans SC5314	REI1	0.831932	7.22426	9.20015	8.31673e-07	1.29662e-05	5.8847
Candida albicans SC5314	CAALFMC209820WA	-1.0848	4.06355	-9.19342	8.38196e-07	1.30351e-05	6.09948
Candida albicans SC5314	XKS1	-0.970303	5.0654	-9.18128	8.50098e-07	1.31871e-05	6.01537
Candida albicans SC5314	CAALFMC700580CA	-1.24296	3.51872	-9.17845	8.52898e-07	1.31976e-05	6.16612
Candida albicans SC5314	CAALFMC110440WA	0.665776	5.22801	9.17394	8.57379e-07	1.32339e-05	5.95788
Candida albicans SC5314	SCH9	0.688431	5.415	9.1684	8.62924e-07	1.32536e-05	5.94782
Candida albicans SC5314	CAALFMC301430WA	1.07454	4.95767	9.16993	8.61388e-07	1.32536e-05	6.00117
Candida albicans SC5314	ACO1	-0.45991	8.85555	-9.15258	8.78972e-07	1.34667e-05	5.75976
Candida albicans SC5314	CAALFMCR09460CA	-0.727226	5.57176	-9.14646	8.85264e-07	1.35297e-05	5.9221
Candida albicans SC5314	RRN3	1.00547	5.83528	9.14253	8.89326e-07	1.35584e-05	5.88337
Candida albicans SC5314	CAALFMC204280WA	-0.654509	5.65518	-9.13221	9.00099e-07	1.3689e-05	5.88638
Candida albicans SC5314	CAALFMC700260CA	-0.987798	3.67512	-9.12193	9.10967e-07	1.38204e-05	6.0568
Candida albicans SC5314	CAALFMC203260WA	-1.0918	4.30387	-9.11385	9.19608e-07	1.39175e-05	5.99785
Candida albicans SC5314	RIM11	-0.682508	5.40032	-9.09566	9.39385e-07	1.41215e-05	5.86411
Candida albicans SC5314	CAALFMC104040CA	0.564134	6.92698	9.09573	9.39304e-07	1.41215e-05	5.76362
Candida albicans SC5314	CAALFMC109790CA	0.758768	5.54538	9.09517	9.39915e-07	1.41215e-05	5.83992
Candida albicans SC5314	CAALFMC210870WA	-0.78782	4.03481	-9.09034	9.4525e-07	1.41673e-05	5.98981
Candida albicans SC5314	RFG1	-0.840962	5.1496	-9.08798	9.47864e-07	1.41723e-05	5.85146
Candida albicans SC5314	CAALFMC304230WA	1.02143	4.20928	9.08524	9.50916e-07	1.41837e-05	5.97653
Candida albicans SC5314	RIB3	-0.86781	6.13982	-9.06728	9.7115e-07	1.44508e-05	5.77075
Candida albicans SC5314	CAALFMC305320WA	0.600306	5.41575	9.05923	9.80376e-07	1.45532e-05	5.80846
Candida albicans SC5314	SRD1	-1.15308	2.88066	-9.05301	9.87558e-07	1.46248e-05	6.04341
Candida albicans SC5314	CAALFMCR07600WA	0.68059	6.16832	9.0432	9.99012e-07	1.47592e-05	5.74014
Candida albicans SC5314	CAALFMCR01700CA	0.819483	5.28187	9.03774	1.00545e-06	1.4819e-05	5.79836
Candida albicans SC5314	SSF1	0.647697	6.91102	9.02886	1.01601e-06	1.49392e-05	5.68477
Candida albicans SC5314	NSA1	0.666617	6.86819	9.02294	1.02312e-06	1.50082e-05	5.67855
Candida albicans SC5314	CAALFMC206200CA	0.653139	4.54071	9.01915	1.02769e-06	1.50397e-05	5.85049
Candida albicans SC5314	CAALFMC406790WA	0.689791	6.24451	9.0078	1.04154e-06	1.52064e-05	5.70083
Candida albicans SC5314	CAALFMC302350WA	0.575107	7.34537	8.98418	1.07099e-06	1.55997e-05	5.61181
Candida albicans SC5314	ERG3	-0.707547	6.22535	-8.97124	1.08751e-06	1.58032e-05	5.63276
Candida albicans SC5314	ELF1	0.49888	8.46981	8.96092	1.10087e-06	1.596e-05	5.5387
Candida albicans SC5314	HBR3	0.730476	7.06528	8.95125	1.11355e-06	1.6035e-05	5.58397
Candida albicans SC5314	CIC1	0.750126	6.65878	8.95106	1.11379e-06	1.6035e-05	5.59687
Candida albicans SC5314	CAALFMC103120WA	-0.96626	4.89289	-8.95422	1.10964e-06	1.6035e-05	5.74198
Candida albicans SC5314	CAALFMC109220WA	-0.842284	3.79767	-8.93917	1.12961e-06	1.6225e-05	5.82511
Candida albicans SC5314	CAALFMC504360CA	-0.878729	5.30718	-8.92925	1.14299e-06	1.63793e-05	5.68605
Candida albicans SC5314	CAALFMCR06780WA	-0.634361	4.93935	-8.92203	1.15282e-06	1.64822e-05	5.68425
Candida albicans SC5314	PIR1	-0.834772	8.28198	-8.91696	1.1598e-06	1.65438e-05	5.49901
Candida albicans SC5314	SOF1	0.602657	6.90976	8.91427	1.1635e-06	1.65586e-05	5.5416
Candida albicans SC5314	CAALFMC114190CA	-2.8985	3.82921	-10.1754	1.16627e-06	1.656e-05	6.05609
Candida albicans SC5314	CAALFMC113820CA	1.44087	4.81034	9.37835	1.17369e-06	1.66272e-05	5.77337
Candida albicans SC5314	PDX3	-0.605706	7.33232	-8.88219	1.20879e-06	1.70855e-05	5.49017
Candida albicans SC5314	CAALFMC600690WA	0.767179	3.7238	8.87841	1.21425e-06	1.71237e-05	5.76969
Candida albicans SC5314	FYV5	1.26066	4.19697	8.87187	1.22376e-06	1.72187e-05	5.73087
Candida albicans SC5314	GLE1	0.758532	5.27836	8.8668	1.2312e-06	1.72841e-05	5.58363
Candida albicans SC5314	MTO1	1.26252	3.00563	8.86348	1.23607e-06	1.72892e-05	5.83646
Candida albicans SC5314	CAALFMCR01630CA	1.37551	1.23904	8.86277	1.23713e-06	1.72892e-05	5.86564
Candida albicans SC5314	IFM1	0.662174	5.00925	8.85749	1.24496e-06	1.73595e-05	5.60122
Candida albicans SC5314	RRP15	0.667743	6.56027	8.85495	1.24874e-06	1.73732e-05	5.48423
Candida albicans SC5314	CAALFMC601550CA	0.717065	4.25085	8.84802	1.25912e-06	1.74783e-05	5.65618
Candida albicans SC5314	FRE9	2.18609	0.67778	8.8376	1.27492e-06	1.76113e-05	5.62507
Candida albicans SC5314	OPT8	1.00467	4.45779	8.83639	1.27677e-06	1.76113e-05	5.65348
Candida albicans SC5314	CAALFMC301560WA	0.775423	7.36032	8.83609	1.27721e-06	1.76113e-05	5.42686
Candida albicans SC5314	CAALFMC700420CA	-1.01379	3.27481	-8.82318	1.29711e-06	1.7846e-05	5.7428
Candida albicans SC5314	ENP1	0.62967	6.97153	8.81241	1.31397e-06	1.8038e-05	5.41186
Candida albicans SC5314	CAALFMC105520WA	-1.18725	2.50911	-8.80245	1.32976e-06	1.82144e-05	5.79439
Candida albicans SC5314	CAALFMC209420WA	-0.987314	3.5589	-8.79329	1.34446e-06	1.83753e-05	5.66118
Candida albicans SC5314	CTM1	-0.701822	6.35764	-8.78662	1.35528e-06	1.84825e-05	5.4044
Candida albicans SC5314	PHR1	0.476448	8.19734	8.78237	1.36222e-06	1.85364e-05	5.33145
Candida albicans SC5314	CAALFMC505440CA	-0.684285	6.30001	-8.77936	1.36715e-06	1.85628e-05	5.41054
Candida albicans SC5314	ZCF35	0.950589	4.2034	8.76762	1.3866e-06	1.87448e-05	5.59514
Candida albicans SC5314	PFK1	-0.737756	9.34352	-8.76903	1.38426e-06	1.87448e-05	5.25297
Candida albicans SC5314	CAALFMC700350CA	-2.7077	5.19973	-11.2738	1.42337e-06	1.92e-05	5.90261
Candida albicans SC5314	MRPL3	0.610562	6.3684	8.73802	1.43697e-06	1.93414e-05	5.34352
Candida albicans SC5314	STE3	1.14287	2.04603	8.73428	1.44347e-06	1.93868e-05	5.72759
Candida albicans SC5314	CAS5	0.593497	5.3266	8.72728	1.4557e-06	1.9509e-05	5.41309
Candida albicans SC5314	HFL2	0.550324	6.04636	8.71402	1.47922e-06	1.97814e-05	5.33159
Candida albicans SC5314	ERG24	-0.577157	6.15541	-8.69693	1.51013e-06	2.01037e-05	5.29155
Candida albicans SC5314	MET4	0.740757	3.19082	8.69534	1.51304e-06	2.01037e-05	5.52382
Candida albicans SC5314	CAALFMC202630WA	1.00189	3.94901	8.69676	1.51044e-06	2.01037e-05	5.52777
Candida albicans SC5314	CAALFMC503740WA	-0.793589	3.92634	-8.68931	1.52415e-06	2.01826e-05	5.50075
Candida albicans SC5314	CAALFMC602350CA	0.600811	6.14151	8.68383	1.5343e-06	2.01826e-05	5.28716
Candida albicans SC5314	ROA1	0.812608	6.80534	8.68777	1.52699e-06	2.01826e-05	5.27095
Candida albicans SC5314	SET2	0.643036	5.13719	8.68392	1.53414e-06	2.01826e-05	5.35987
Candida albicans SC5314	CAALFMCR01020CA	0.857354	3.21291	8.68332	1.53524e-06	2.01826e-05	5.58095
Candida albicans SC5314	CAALFMC101510WA	1.97537	3.9809	9.37623	1.54075e-06	2.02122e-05	5.66881
Candida albicans SC5314	ACS1	-0.639876	5.32213	-8.64746	1.60357e-06	2.09918e-05	5.2894
Candida albicans SC5314	CAALFMCR04160CA	0.522313	6.55141	8.64469	1.60899e-06	2.10184e-05	5.21601
Candida albicans SC5314	CAALFMC113010WA	0.702478	4.69351	8.6351	1.62787e-06	2.12205e-05	5.35384
Candida albicans SC5314	CAALFMC306830CA	0.60082	5.77152	8.63138	1.63526e-06	2.12721e-05	5.24135
Candida albicans SC5314	HRK1	-0.522759	6.55663	-8.61753	1.66309e-06	2.15888e-05	5.18196
Candida albicans SC5314	CAALFMC603460WA	0.503084	6.01993	8.60298	1.69288e-06	2.19297e-05	5.19109
Candida albicans SC5314	PWP2	0.62394	7.252	8.59849	1.70219e-06	2.20044e-05	5.12722
Candida albicans SC5314	CAALFMC602380WA	0.483492	7.66283	8.58733	1.72556e-06	2.22188e-05	5.09765
Candida albicans SC5314	AYR2	-0.840994	4.33412	-8.58715	1.72594e-06	2.22188e-05	5.33984
Candida albicans SC5314	CAALFMC602370CA	0.619418	5.90179	8.58104	1.73888e-06	2.2339e-05	5.1678
Candida albicans SC5314	CAALFMC208180CA	0.599135	7.05488	8.57872	1.74382e-06	2.23561e-05	5.10962
Candida albicans SC5314	CAALFMC604530CA	0.618804	7.09527	8.56319	1.77729e-06	2.27014e-05	5.09009
Candida albicans SC5314	CAALFMC403150WA	0.717267	5.13487	8.56284	1.77806e-06	2.27014e-05	5.21178
Candida albicans SC5314	IFF3	-0.655496	4.1778	-8.55625	1.79248e-06	2.27917e-05	5.29887
Candida albicans SC5314	TPO3	-3.72197	6.17635	-12.9578	1.79128e-06	2.27917e-05	5.81397
Candida albicans SC5314	IMP4	0.744577	6.83227	8.52995	1.85127e-06	2.3491e-05	5.05922
Candida albicans SC5314	SDH2	-0.713894	6.86985	-8.52391	1.86505e-06	2.36177e-05	5.04821
Candida albicans SC5314	MDM34	0.742889	3.81284	8.51946	1.87529e-06	2.36365e-05	5.31663
Candida albicans SC5314	THI13	-1.16824	2.04332	-8.52028	1.8734e-06	2.36365e-05	5.47258
Candida albicans SC5314	CAALFMC305060WA	1.00061	2.44089	8.5183	1.87797e-06	2.36365e-05	5.45695
Candida albicans SC5314	YTH1	-1.30154	4.91426	-8.83662	1.88344e-06	2.36554e-05	5.26674
Candida albicans SC5314	CAALFMC102850WA	0.510756	5.70755	8.51436	1.8871e-06	2.36554e-05	5.10034
Candida albicans SC5314	CAALFMC109710CA	0.929565	6.76342	8.59488	1.8973e-06	2.37354e-05	5.05285
Candida albicans SC5314	CAALFMC102090CA	0.665233	4.55325	8.50495	1.90905e-06	2.38344e-05	5.20091
Candida albicans SC5314	CAALFMC302840WA	0.894344	3.30331	8.50267	1.91443e-06	2.38535e-05	5.35526
Candida albicans SC5314	CAALFMC700310CA	-1.31331	4.24364	-8.65792	1.92056e-06	2.38819e-05	5.28224
Candida albicans SC5314	CAALFMC207420WA	-0.540167	6.75368	-8.49428	1.93433e-06	2.39714e-05	5.01754
Candida albicans SC5314	CAALFMCR08550WA	-0.64193	5.03582	-8.49379	1.93549e-06	2.39714e-05	5.13639
Candida albicans SC5314	VCX1	-0.55252	5.38657	-8.48317	1.96099e-06	2.41435e-05	5.05278
Candida albicans SC5314	CAALFMC306610WA	-0.658351	4.5191	-8.48472	1.95724e-06	2.41435e-05	5.18451
Candida albicans SC5314	CAALFMC305860CA	0.687393	4.77546	8.48315	1.96105e-06	2.41435e-05	5.14628
Candida albicans SC5314	POS5	-0.688339	3.97947	-8.47882	1.97155e-06	2.41768e-05	5.23954
Candida albicans SC5314	SAS10	0.906474	7.11136	8.56218	1.9687e-06	2.41768e-05	4.99898
Candida albicans SC5314	SLK19	-0.622338	7.77562	-8.47262	1.9867e-06	2.42666e-05	4.94114
Candida albicans SC5314	CAALFMC113270WA	-0.868096	4.11462	-8.47263	1.98667e-06	2.42666e-05	5.22662
Candida albicans SC5314	MSN4	-1.25592	5.11267	-8.78145	2.00625e-06	2.44573e-05	5.17783
Candida albicans SC5314	CAALFMCR03350CA	0.684977	5.17979	8.45068	2.04129e-06	2.48357e-05	5.06655
Candida albicans SC5314	CAALFMC307660WA	0.755199	4.11422	8.44548	2.05449e-06	2.49473e-05	5.18197
Candida albicans SC5314	CAALFMC306140WA	-0.803555	2.91973	-8.44131	2.06512e-06	2.50086e-05	5.31877
Candida albicans SC5314	CAALFMC113840WA	-0.718407	5.01844	-8.44034	2.06759e-06	2.50086e-05	5.07016
Candida albicans SC5314	SKO1	0.781728	4.93006	8.43767	2.07443e-06	2.50425e-05	5.07866
Candida albicans SC5314	CAALFMC306740WA	0.544963	4.84074	8.43078	2.09221e-06	2.52081e-05	5.07046
Candida albicans SC5314	CAALFMC504120CA	0.953923	3.01883	8.4292	2.09631e-06	2.52085e-05	5.29616
Candida albicans SC5314	CAALFMC301100WA	-0.968887	3.95641	-8.42179	2.11567e-06	2.53921e-05	5.13339
Candida albicans SC5314	RIX7	0.76637	6.55058	8.4192	2.12248e-06	2.54247e-05	4.927
Candida albicans SC5314	MNN14	0.703153	4.90953	8.41638	2.1299e-06	2.54644e-05	5.07052
Candida albicans SC5314	CAALFMC501420WA	-0.676839	4.96531	-8.4007	2.17178e-06	2.57173e-05	5.03265
Candida albicans SC5314	CAALFMC114200WA	-0.840487	4.34852	-8.40072	2.17172e-06	2.57173e-05	5.10461
Candida albicans SC5314	CAALFMC108340CA	-1.4379	2.46045	-8.40451	2.16152e-06	2.57173e-05	5.31853
Candida albicans SC5314	CAALFMC110410WA	-0.819931	3.54459	-8.40269	2.16641e-06	2.57173e-05	5.21675
Candida albicans SC5314	CAALFMC108800WA	-0.794377	4.47361	-8.40335	2.16463e-06	2.57173e-05	5.07311
Candida albicans SC5314	FLC1	0.641535	5.81305	8.39139	2.19705e-06	2.5967e-05	4.9419
Candida albicans SC5314	CAALFMC602810CA	0.503048	5.18246	8.38921	2.20301e-06	2.5988e-05	4.96946
Candida albicans SC5314	TLO10	-0.635034	5.48751	-8.38754	2.20759e-06	2.59926e-05	4.94026
Candida albicans SC5314	SIR2	0.887036	3.27289	8.37549	2.24095e-06	2.63354e-05	5.19496
Candida albicans SC5314	GAP1	0.899859	6.51772	8.39742	2.2526e-06	2.64222e-05	4.87421
Candida albicans SC5314	CAALFMC400690CA	1.06736	3.58185	8.35437	2.30071e-06	2.68849e-05	5.14387
Candida albicans SC5314	MAK5	0.537348	7.24899	8.35503	2.29882e-06	2.68849e-05	4.81051
Candida albicans SC5314	CAALFMC209660WA	0.602398	6.845	8.34176	2.33722e-06	2.72484e-05	4.81287
Candida albicans SC5314	POX13	-0.733778	5.21691	-8.3406	2.3406e-06	2.72484e-05	4.90708
Candida albicans SC5314	CAALFMC206800CA	0.873066	3.21439	8.33098	2.3689e-06	2.74877e-05	5.15745
Candida albicans SC5314	CAALFMC306630WA	0.967766	2.4063	8.3306	2.37002e-06	2.74877e-05	5.21452
Candida albicans SC5314	ERG26	-0.505813	6.32368	-8.32659	2.38195e-06	2.75689e-05	4.80993
Candida albicans SC5314	PRP3	0.655347	4.19594	8.32526	2.3859e-06	2.75689e-05	5.00891
Candida albicans SC5314	CAALFMC300410CA	1.00546	3.91026	8.32173	2.39645e-06	2.76393e-05	5.05266
Candida albicans SC5314	CAALFMC700590WA	-1.15161	4.07591	-8.31857	2.40595e-06	2.76974e-05	5.02924
Candida albicans SC5314	PCL7	-0.786155	5.31065	-8.31583	2.41422e-06	2.77412e-05	4.87677
Candida albicans SC5314	SMC4	0.538528	5.70785	8.30912	2.43458e-06	2.78746e-05	4.83088
Candida albicans SC5314	MOB1	-0.661014	4.66868	-8.30904	2.43482e-06	2.78746e-05	4.90622
Candida albicans SC5314	CAALFMC208390WA	-0.987093	3.57131	-8.30566	2.44517e-06	2.79416e-05	5.09045
Candida albicans SC5314	CAALFMC110460WA	-0.761583	4.01986	-8.29984	2.46306e-06	2.79439e-05	4.98278
Candida albicans SC5314	UTP15	0.56852	6.48463	8.30381	2.45082e-06	2.79439e-05	4.77779
Candida albicans SC5314	CAALFMC502690WA	-1.20694	1.96335	-8.29973	2.46339e-06	2.79439e-05	5.21015
Candida albicans SC5314	RAT1	0.782385	6.65682	8.30064	2.46059e-06	2.79439e-05	4.76595
Candida albicans SC5314	MRV2	-1.79698	-0.132419	-8.29537	2.47691e-06	2.80461e-05	4.97567
Candida albicans SC5314	CAALFMC104010CA	-1.34854	4.42157	-8.29174	2.48819e-06	2.81224e-05	5.13932
Candida albicans SC5314	HSP104	-1.2642	6.60168	-9.02671	2.50227e-06	2.82302e-05	4.89462
Candida albicans SC5314	CAALFMC113130CA	0.61896	6.16273	8.27828	2.53059e-06	2.84978e-05	4.75599
Candida albicans SC5314	FET31	0.486116	6.55116	8.26365	2.57755e-06	2.89217e-05	4.70578
Candida albicans SC5314	CAALFMC206120CA	0.743672	3.41984	8.26467	2.57422e-06	2.89217e-05	5.02811
Candida albicans SC5314	CAALFMC203110WA	-1.83881	3.74334	-8.58779	2.58554e-06	2.8959e-05	5.13922
Candida albicans SC5314	ZCF39	-0.736259	7.11183	-8.25133	2.6178e-06	2.92291e-05	4.68682
Candida albicans SC5314	CAALFMC401280CA	0.74569	4.91832	8.25094	2.61908e-06	2.92291e-05	4.82272
Candida albicans SC5314	CAALFMC105360CA	0.734161	5.93628	8.24707	2.63189e-06	2.93193e-05	4.73303
Candida albicans SC5314	PTC4	-1.16001	3.31314	-8.24222	2.64801e-06	2.93933e-05	5.02528
Candida albicans SC5314	FAL1	0.643154	5.74202	8.24356	2.64352e-06	2.93933e-05	4.73978
Candida albicans SC5314	BIG1	-0.729988	4.29529	-8.23665	2.66665e-06	2.95474e-05	4.86746
Candida albicans SC5314	MCM1	-0.542095	6.05179	-8.23317	2.67838e-06	2.96245e-05	4.69474
Candida albicans SC5314	CAALFMC207640WA	-1.16077	5.39175	-8.52289	2.68941e-06	2.96936e-05	4.84848
Candida albicans SC5314	SPC98	0.768797	3.79089	8.20963	2.75914e-06	3.04093e-05	4.90736
Candida albicans SC5314	CAALFMC103400WA	-0.585306	5.28031	-8.20056	2.79095e-06	3.07054e-05	4.72171
Candida albicans SC5314	CAALFMC113720WA	0.700808	5.98155	8.19711	2.80315e-06	3.07851e-05	4.66385
Candida albicans SC5314	CRH12	-0.756382	4.62156	-8.19452	2.81233e-06	3.08313e-05	4.76184
Candida albicans SC5314	CAALFMC403370CA	-1.12071	3.83862	-8.19299	2.8178e-06	3.08368e-05	4.95445
Candida albicans SC5314	TOP1	0.741285	6.71946	8.19021	2.82772e-06	3.08909e-05	4.61743
Candida albicans SC5314	RVS162	-1.08811	3.5241	-8.18193	2.85752e-06	3.11068e-05	4.92606
Candida albicans SC5314	CAALFMC703270WA	0.746365	6.92888	8.18297	2.85374e-06	3.11068e-05	4.59511
Candida albicans SC5314	ATO2	-1.70536	4.88923	-9.23786	2.89427e-06	3.14518e-05	4.94867
Candida albicans SC5314	HSP70	-1.70443	6.35644	-9.95187	2.90379e-06	3.15001e-05	4.93223
Candida albicans SC5314	COX15	-0.652483	6.74734	-8.15018	2.9749e-06	3.22151e-05	4.56539
Candida albicans SC5314	ATG15	-1.05448	4.15454	-8.14144	3.00813e-06	3.25182e-05	4.78439
Candida albicans SC5314	CAALFMC703160WA	-0.596726	5.00426	-8.13895	3.01765e-06	3.25644e-05	4.66382
Candida albicans SC5314	PUS7	0.503546	6.49333	8.13757	3.02295e-06	3.2565e-05	4.55564
Candida albicans SC5314	CAALFMC502440CA	0.901009	3.96242	8.1211	3.08697e-06	3.31969e-05	4.79207
Candida albicans SC5314	CAALFMC111000CA	0.736041	6.38595	8.11426	3.11399e-06	3.34296e-05	4.5353
Candida albicans SC5314	CAALFMC201240CA	0.973206	3.88493	8.10831	3.13765e-06	3.36255e-05	4.76824
Candida albicans SC5314	CAALFMC101630WA	-1.36676	5.36226	-8.77045	3.16981e-06	3.39115e-05	4.72892
Candida albicans SC5314	CAALFMC603050CA	-2.10264	1.52503	-8.09859	3.17682e-06	3.3928e-05	4.94796
Candida albicans SC5314	CAALFMC106540CA	0.692205	5.18601	8.08766	3.22142e-06	3.43452e-05	4.58689
Candida albicans SC5314	CRP1	-2.93318	6.98659	-12.0283	3.37931e-06	3.59668e-05	5.06352
Candida albicans SC5314	FPG1	-0.618495	4.40539	-8.04795	3.38929e-06	3.60113e-05	4.62727
Candida albicans SC5314	AMO2	-0.864459	3.15291	-8.0436	3.40823e-06	3.60889e-05	4.79057
Candida albicans SC5314	CAALFMC602200CA	-2.1639	0.0959513	-8.04443	3.40462e-06	3.60889e-05	4.63874
Candida albicans SC5314	CAALFMC404820CA	0.572752	5.7037	8.01453	3.53782e-06	3.73973e-05	4.43708
Candida albicans SC5314	CAALFMC304920CA	-1.09791	3.89912	-8.0046	3.58324e-06	3.7813e-05	4.65633
Candida albicans SC5314	NAT4	-0.826254	4.32166	-7.99576	3.62426e-06	3.81808e-05	4.56984
Candida albicans SC5314	MSN5	-0.670083	6.77306	-7.98326	3.68307e-06	3.87035e-05	4.33718
Candida albicans SC5314	CAALFMC502640WA	-1.05926	2.92047	-7.98257	3.68634e-06	3.87035e-05	4.7168
Candida albicans SC5314	SNF1	-0.505166	6.21364	-7.96789	3.75683e-06	3.93595e-05	4.34109
Candida albicans SC5314	HGC1	-1.09044	2.47607	-7.96692	3.76151e-06	3.93595e-05	4.76059
Candida albicans SC5314	CAALFMC100210CA	-0.443337	7.10185	-7.95638	3.81305e-06	3.98316e-05	4.28493
Candida albicans SC5314	PST2	-0.797358	4.14827	-7.95423	3.82367e-06	3.98754e-05	4.61756
Candida albicans SC5314	CAALFMC108630WA	0.650107	4.95087	7.95034	3.84295e-06	4.00092e-05	4.43567
Candida albicans SC5314	MHP1	-0.738593	4.92509	-7.94597	3.86472e-06	4.01685e-05	4.42058
Candida albicans SC5314	CTA26	-0.909631	3.91714	-7.93914	3.89899e-06	4.04569e-05	4.52013
Candida albicans SC5314	SEN2	0.943738	5.12254	7.94889	3.93602e-06	4.07729e-05	4.37459
Candida albicans SC5314	AYR1	-0.526624	4.81047	-7.91963	3.99874e-06	4.12849e-05	4.38048
Candida albicans SC5314	CAALFMC302920WA	-1.4356	4.78856	-8.53229	3.99252e-06	4.12849e-05	4.55202
Candida albicans SC5314	CAALFMCR04710WA	0.809953	3.44756	7.91507	4.02248e-06	4.1461e-05	4.5801
Candida albicans SC5314	CAALFMC113530WA	-0.772789	4.27051	-7.91329	4.03177e-06	4.14878e-05	4.45348
Candida albicans SC5314	CAALFMC208830WA	-1.03472	3.81281	-7.90913	4.05359e-06	4.16433e-05	4.52741
Candida albicans SC5314	CAALFMCR03540WA	0.537712	4.40562	7.90653	4.06728e-06	4.1646e-05	4.42235
Candida albicans SC5314	POM152	0.584141	5.69526	7.90764	4.06143e-06	4.1646e-05	4.28662
Candida albicans SC5314	CAALFMC502130WA	0.733873	4.84971	7.90424	4.07936e-06	4.17009e-05	4.37403
Candida albicans SC5314	CAALFMC205750WA	0.774149	7.09674	7.90138	4.09455e-06	4.17873e-05	4.20898
Candida albicans SC5314	CAALFMC108240CA	-0.611779	4.2665	-7.89804	4.11236e-06	4.19001e-05	4.44286
Candida albicans SC5314	CAALFMC703310WA	1.798	1.29182	7.89398	4.13408e-06	4.20524e-05	4.6584
Candida albicans SC5314	UTP5	0.588944	7.47214	7.87905	4.21511e-06	4.28065e-05	4.1651
Candida albicans SC5314	CAALFMC107160CA	-2.67659	2.89899	-8.84581	4.28739e-06	4.34694e-05	4.77027
Candida albicans SC5314	CPY1	-0.473955	7.28584	-7.86417	4.2975e-06	4.34998e-05	4.15619
Candida albicans SC5314	CAALFMC502740WA	0.639779	4.40287	7.86294	4.30441e-06	4.34998e-05	4.37284
Candida albicans SC5314	CAALFMCR07480WA	-1.0015	4.65069	-7.85801	4.33214e-06	4.37089e-05	4.4178
Candida albicans SC5314	CAALFMC208950WA	-1.26639	2.19379	-7.8472	4.39363e-06	4.42573e-05	4.63131
Candida albicans SC5314	GDS1	0.542835	6.81739	7.84132	4.42749e-06	4.4526e-05	4.13926
Candida albicans SC5314	CAALFMC601620WA	-0.827613	3.83123	-7.83868	4.44274e-06	4.46071e-05	4.40856
Candida albicans SC5314	RSN1	-0.930247	3.28977	-7.83673	4.45409e-06	4.46489e-05	4.47593
Candida albicans SC5314	CAALFMC208240WA	-0.567849	5.53911	-7.83388	4.47069e-06	4.47429e-05	4.19351
Candida albicans SC5314	CAALFMCR00670CA	0.816631	3.83855	7.83198	4.4818e-06	4.47819e-05	4.41433
Candida albicans SC5314	CDC24	-0.508312	5.39433	-7.83032	4.49152e-06	4.48069e-05	4.20788
Candida albicans SC5314	ZCF21	0.711776	4.73915	7.82766	4.50714e-06	4.48905e-05	4.29827
Candida albicans SC5314	CAALFMCR10800CA	-0.541609	5.43353	-7.82382	4.52983e-06	4.50442e-05	4.18812
Candida albicans SC5314	CAALFMC106760CA	0.691713	6.75564	7.81655	4.57313e-06	4.5402e-05	4.10901
Candida albicans SC5314	CAALFMC600910CA	-0.764367	5.75465	-7.81275	4.59586e-06	4.55548e-05	4.16652
Candida albicans SC5314	CAALFMC100510WA	-0.476158	4.99298	-7.80729	4.62887e-06	4.56323e-05	4.20342
Candida albicans SC5314	CAALFMCR06290CA	-1.12838	3.67963	-7.80659	4.63309e-06	4.56323e-05	4.40998
Candida albicans SC5314	CAALFMC104220CA	-0.795698	4.25172	-7.80893	4.61893e-06	4.56323e-05	4.31217
Candida albicans SC5314	CAALFMC401970WA	-0.700204	3.43137	-7.80997	4.61265e-06	4.56323e-05	4.43544
Candida albicans SC5314	CAALFMC104700CA	-1.25012	4.38107	-8.06444	4.65993e-06	4.57689e-05	4.36679
Candida albicans SC5314	CAALFMC205080CA	0.597749	4.50154	7.80189	4.66171e-06	4.57689e-05	4.2776
Candida albicans SC5314	TPK2	-0.589176	6.00788	-7.79764	4.68773e-06	4.59516e-05	4.11632
Candida albicans SC5314	CAALFMCR06250WA	-1.00175	2.09789	-7.79194	4.72289e-06	4.61364e-05	4.54981
Candida albicans SC5314	CIT1	-0.639497	7.2592	-7.78977	4.73633e-06	4.61364e-05	4.05928
Candida albicans SC5314	BCK1	0.56603	4.34517	7.78983	4.73597e-06	4.61364e-05	4.28108
Candida albicans SC5314	GPI13	0.788982	4.18542	7.78978	4.73624e-06	4.61364e-05	4.29697
Candida albicans SC5314	RMS1	0.668329	5.68122	7.78203	4.78462e-06	4.65049e-05	4.12141
Candida albicans SC5314	GIN4	0.561091	5.84482	7.78022	4.796e-06	4.65049e-05	4.10595
Candida albicans SC5314	CAALFMC401500WA	0.84041	4.95026	7.78012	4.79664e-06	4.65049e-05	4.19911
Candida albicans SC5314	CAALFMC401420WA	0.77182	3.62253	7.77838	4.80762e-06	4.65386e-05	4.36092
Candida albicans SC5314	SFU1	-0.896392	3.78254	-7.77628	4.8209e-06	4.65945e-05	4.3567
Candida albicans SC5314	CAALFMC101890CA	-0.675536	5.61522	-7.77112	4.85364e-06	4.67653e-05	4.12126
Candida albicans SC5314	POL5	0.705041	5.76648	7.77116	4.85338e-06	4.67653e-05	4.10131
Candida albicans SC5314	CAALFMC702340CA	0.631138	5.96288	7.76592	4.88693e-06	4.70131e-05	4.07995
Candida albicans SC5314	MSO1	-1.1627	3.41365	-7.75407	4.96362e-06	4.76032e-05	4.3735
Candida albicans SC5314	XOG1	0.630195	4.59573	7.75453	4.96066e-06	4.76032e-05	4.21968
Candida albicans SC5314	CAALFMCR04490CA	-1.09581	2.47673	-7.75186	4.97809e-06	4.76342e-05	4.47209
Candida albicans SC5314	CAALFMC101130WA	0.473359	6.20218	7.75123	4.98221e-06	4.76342e-05	4.05735
Candida albicans SC5314	CAALFMC404980WA	-1.03897	2.22573	-7.74414	5.02896e-06	4.80072e-05	4.45965
Candida albicans SC5314	CAALFMC603800CA	-0.920861	4.63168	-7.74142	5.04698e-06	4.81052e-05	4.17639
Candida albicans SC5314	ADH5	-0.507408	7.24062	-7.7381	5.06912e-06	4.82422e-05	3.9981
Candida albicans SC5314	CAALFMC600700CA	-0.940891	2.87758	-7.73115	5.11571e-06	4.84667e-05	4.40651
Candida albicans SC5314	LCB4	-0.677192	3.82126	-7.73109	5.11615e-06	4.84667e-05	4.29068
Candida albicans SC5314	IML1	0.881434	4.6589	7.73203	5.10978e-06	4.84667e-05	4.16235
Candida albicans SC5314	CAALFMC405380CA	-0.531196	4.14031	-7.72912	5.12941e-06	4.85183e-05	4.22441
Candida albicans SC5314	ABP140	0.507639	5.49219	7.7245	5.16076e-06	4.87405e-05	4.05423
Candida albicans SC5314	RIM2	0.802	5.3951	7.7209	5.18534e-06	4.87501e-05	4.06955
Candida albicans SC5314	KAR9	-0.630063	3.69182	-7.72204	5.17757e-06	4.87501e-05	4.24723
Candida albicans SC5314	SEN1	0.495769	5.65318	7.72306	5.17059e-06	4.87501e-05	4.03742
Candida albicans SC5314	PLC2	-0.571454	5.28985	-7.71645	5.21589e-06	4.88338e-05	4.10234
Candida albicans SC5314	FAD3	0.482372	6.32695	7.71694	5.2125e-06	4.88338e-05	3.98555
Candida albicans SC5314	YTM1	0.519459	7.44553	7.71616	5.21786e-06	4.88338e-05	3.93963
Candida albicans SC5314	YHB1	-0.8096	5.7559	-7.70551	5.29174e-06	4.94507e-05	4.01471
Candida albicans SC5314	HRQ2	1.11288	2.27191	7.7017	5.31843e-06	4.95125e-05	4.45166
Candida albicans SC5314	HEM3	0.674742	5.68391	7.70121	5.32194e-06	4.95125e-05	4.02603
Candida albicans SC5314	CAALFMC301940CA	-0.787867	4.74894	-7.70023	5.32877e-06	4.95125e-05	4.10594
Candida albicans SC5314	CAALFMC304130WA	-0.702529	4.10429	-7.70002	5.33027e-06	4.95125e-05	4.1737
Candida albicans SC5314	RCL1	0.629532	7.09603	7.69229	5.38502e-06	4.99463e-05	3.92393
Candida albicans SC5314	PGA27	1.15393	1.95558	7.6864	5.42718e-06	5.01872e-05	4.42531
Candida albicans SC5314	HIT1	1.30703	2.9629	7.68675	5.42467e-06	5.01872e-05	4.34237
Candida albicans SC5314	PLB45	-0.484294	6.68307	-7.68322	5.45005e-06	5.03238e-05	3.90116
Candida albicans SC5314	NUP60	0.61624	5.16025	7.67822	5.48623e-06	5.05142e-05	4.02423
Candida albicans SC5314	ARF3	-1.29971	4.24064	-8.01806	5.48696e-06	5.05142e-05	4.2037
Candida albicans SC5314	MEF2	0.642963	5.19175	7.66918	5.55237e-06	5.10407e-05	4.01899
Candida albicans SC5314	BMS1	0.688929	7.73997	7.66374	5.59253e-06	5.13338e-05	3.85566
Candida albicans SC5314	KRE5	0.586031	4.74706	7.6612	5.61137e-06	5.13548e-05	4.05782
Candida albicans SC5314	CAALFMC305140CA	0.595753	5.78673	7.66165	5.60803e-06	5.13548e-05	3.94762
Candida albicans SC5314	ARD	0.506821	7.77866	7.65368	5.66768e-06	5.17937e-05	3.85916
Candida albicans SC5314	GPR1	-0.766382	4.26397	-7.64599	5.72584e-06	5.20951e-05	4.11809
Candida albicans SC5314	DOG1	-0.653253	5.00475	-7.64678	5.71979e-06	5.20951e-05	4.00596
Candida albicans SC5314	CAALFMC504470CA	-1.01491	3.57372	-7.6472	5.71661e-06	5.20951e-05	4.23757
Candida albicans SC5314	DUG3	-0.843209	3.8276	-7.64114	5.76282e-06	5.23547e-05	4.15005
Candida albicans SC5314	RRP6	0.613925	6.98379	7.63127	5.83892e-06	5.29686e-05	3.84077
Candida albicans SC5314	CAALFMC108040WA	-1.38235	2.84037	-7.62978	5.85054e-06	5.29692e-05	4.29612
Candida albicans SC5314	CAALFMC301420CA	-0.708152	3.86582	-7.62907	5.85607e-06	5.29692e-05	4.10307
Candida albicans SC5314	GPD2	0.642177	9.28209	7.62435	5.89291e-06	5.32249e-05	3.74677
Candida albicans SC5314	CFL4	2.8577	-2.21471	7.62002	5.92701e-06	5.34354e-05	3.50344
Candida albicans SC5314	UTP8	0.441999	7.07382	7.6192	5.93344e-06	5.34354e-05	3.81957
Candida albicans SC5314	CAALFMCR05010WA	0.826036	3.02792	7.60967	6.00923e-06	5.40395e-05	4.21868
Candida albicans SC5314	QDR1	-1.28266	8.10665	-8.68631	6.0518e-06	5.43436e-05	4.00617
Candida albicans SC5314	CAALFMC500790CA	0.420585	7.13648	7.5949	6.12873e-06	5.49549e-05	3.77766
Candida albicans SC5314	CAALFMC307350WA	-0.770213	4.01287	-7.59181	6.1541e-06	5.49786e-05	4.03666
Candida albicans SC5314	CAALFMC702160WA	0.957656	2.79612	7.59272	6.14661e-06	5.49786e-05	4.21643
Candida albicans SC5314	LIP6	-0.979397	2.71954	-7.59134	6.15796e-06	5.49786e-05	4.20221
Candida albicans SC5314	CAALFMC206600WA	0.894617	4.5494	7.57868	6.26295e-06	5.56355e-05	3.97302
Candida albicans SC5314	CAALFMC111610CA	0.642535	3.59821	7.57814	6.2674e-06	5.56355e-05	4.02541
Candida albicans SC5314	CAALFMCR02800CA	-1.46522	0.978633	-7.57951	6.25594e-06	5.56355e-05	4.28808
Candida albicans SC5314	CAALFMC305160CA	0.630446	7.33792	7.57872	6.26259e-06	5.56355e-05	3.75223
Candida albicans SC5314	HDA1	0.431086	6.16475	7.56443	6.38338e-06	5.65841e-05	3.78478
Candida albicans SC5314	CAALFMC208620WA	-0.624735	4.38195	-7.55673	6.44952e-06	5.70888e-05	3.9837
Candida albicans SC5314	CAALFMC114060WA	-0.547381	5.90035	-7.55405	6.47271e-06	5.72125e-05	3.79901
Candida albicans SC5314	SNF2	0.443558	6.6562	7.55227	6.48813e-06	5.72672e-05	3.74045
Candida albicans SC5314	CAALFMC602020CA	-0.855111	2.83651	-7.54542	6.54795e-06	5.7683e-05	4.14761
Candida albicans SC5314	CAALFMC406090CA	0.5921	4.60108	7.54475	6.55383e-06	5.7683e-05	3.90619
Candida albicans SC5314	CAALFMCR08580CA	0.758289	3.21898	7.54121	6.58496e-06	5.78749e-05	4.09604
Candida albicans SC5314	CAALFMC206850WA	0.733818	4.84135	7.53678	6.62419e-06	5.80552e-05	3.87028
Candida albicans SC5314	ZCF18	-0.770337	3.23653	-7.53736	6.61904e-06	5.80552e-05	4.07046
Candida albicans SC5314	CAALFMC704090CA	0.60566	7.24249	7.53563	6.63446e-06	5.80632e-05	3.74811
Candida albicans SC5314	PUT1	0.879508	4.92511	7.53379	6.65083e-06	5.81245e-05	3.83306
Candida albicans SC5314	PRD1	-0.649404	6.64484	-7.52521	6.72789e-06	5.87153e-05	3.70559
Candida albicans SC5314	CAALFMCR03940WA	0.578979	6.18381	7.52084	6.76742e-06	5.89745e-05	3.72714
Candida albicans SC5314	CAALFMC701460CA	0.66385	3.29578	7.51984	6.7766e-06	5.89745e-05	4.03109
Candida albicans SC5314	TFS1	-0.510334	6.37181	-7.5168	6.80428e-06	5.91324e-05	3.71712
Candida albicans SC5314	CAALFMC501610WA	0.654318	5.51258	7.49997	6.96002e-06	6.04013e-05	3.73876
Candida albicans SC5314	NRG1	-0.697264	6.8793	-7.49472	7.00934e-06	6.04069e-05	3.66553
Candida albicans SC5314	CAALFMC100310WA	-0.466004	4.83536	-7.49528	7.00413e-06	6.04069e-05	3.76539
Candida albicans SC5314	CAALFMC603200WA	0.546001	5.88614	7.49526	7.0043e-06	6.04069e-05	3.70493
Candida albicans SC5314	YML6	0.487314	5.3412	7.49474	7.00921e-06	6.04069e-05	3.74686
Candida albicans SC5314	SFL2	0.874836	3.58542	7.49852	6.9736e-06	6.04069e-05	3.95729
Candida albicans SC5314	DOS2	-0.607911	4.56253	-7.4885	7.06836e-06	6.0831e-05	3.84119
Candida albicans SC5314	AKR1	-0.559338	5.33525	-7.48015	7.14835e-06	6.14342e-05	3.7418
Candida albicans SC5314	CAALFMC109610WA	-0.472813	5.08338	-7.47767	7.17225e-06	6.15543e-05	3.75077
Candida albicans SC5314	CAALFMC204120CA	0.443703	7.37058	7.47384	7.20942e-06	6.17879e-05	3.60335
Candida albicans SC5314	CAALFMC208920WA	-0.920603	3.88088	-7.47197	7.22756e-06	6.18579e-05	3.95654
Candida albicans SC5314	CAALFMC101840CA	-0.850325	2.45401	-7.46585	7.28751e-06	6.21958e-05	4.11502
Candida albicans SC5314	ECM1	0.691601	6.05989	7.46488	7.2971e-06	6.21958e-05	3.6566
Candida albicans SC5314	WOR2	-1.34747	3.57106	-7.7096	7.28934e-06	6.21958e-05	3.96838
Candida albicans SC5314	CAALFMC601590WA	0.65509	5.77049	7.46365	7.30924e-06	6.22137e-05	3.66912
Candida albicans SC5314	CAALFMC110820CA	-0.40425	6.79491	-7.45394	7.40566e-06	6.29481e-05	3.59559
Candida albicans SC5314	CAALFMC111080WA	0.617987	6.69588	7.4517	7.42812e-06	6.30526e-05	3.6243
Candida albicans SC5314	PPS1	-1.28862	1.596	-7.44948	7.45043e-06	6.31556e-05	4.12988
Candida albicans SC5314	ISA1	-0.692738	5.04238	-7.43327	7.61563e-06	6.44679e-05	3.73053
Candida albicans SC5314	CAALFMC501090CA	0.503863	5.68968	7.42524	7.6989e-06	6.50631e-05	3.6249
Candida albicans SC5314	CAALFMC300660WA	0.752462	5.13605	7.42447	7.70691e-06	6.50631e-05	3.66741
Candida albicans SC5314	CAALFMC114550CA	-1.06259	3.35498	-7.41827	7.772e-06	6.55234e-05	3.91196
Candida albicans SC5314	CAALFMC103510CA	-0.558287	7.65351	-7.40906	7.86958e-06	6.62561e-05	3.5019
Candida albicans SC5314	CAALFMC105200CA	-0.757073	3.54283	-7.3877	8.10124e-06	6.81141e-05	3.82834
Candida albicans SC5314	RCH1	-0.855136	3.90052	-7.38534	8.12725e-06	6.81481e-05	3.81339
Candida albicans SC5314	CAALFMCR10510WA	0.70746	3.41147	7.38608	8.11908e-06	6.81481e-05	3.85776
Candida albicans SC5314	CAALFMC600310WA	-0.59356	5.08243	-7.38033	8.18286e-06	6.85218e-05	3.61639
Candida albicans SC5314	ABZ1	0.545173	5.82007	7.37606	8.23047e-06	6.88276e-05	3.5465
Candida albicans SC5314	CAALFMC504030WA	1.6729	4.25429	8.04583	8.25026e-06	6.89002e-05	3.92904
Candida albicans SC5314	ZCF29	-0.515495	5.46776	-7.36966	8.30247e-06	6.92143e-05	3.56096
Candida albicans SC5314	CAALFMC201370CA	0.858116	6.28009	7.4864	8.31017e-06	6.92143e-05	3.53481
Candida albicans SC5314	CAALFMC206530WA	1.36383	2.02678	7.36662	8.33694e-06	6.92212e-05	4.01067
Candida albicans SC5314	CAALFMC501710CA	1.60803	3.26311	7.67733	8.34448e-06	6.92212e-05	3.93375
Candida albicans SC5314	CAALFMCR09440CA	-0.543102	4.93573	-7.36718	8.33059e-06	6.92212e-05	3.60539
Candida albicans SC5314	ERG4	-0.529886	6.00414	-7.35108	8.51535e-06	7.05444e-05	3.4919
Candida albicans SC5314	GDH2	-1.46742	7.75546	-8.90945	8.5578e-06	7.08016e-05	3.75187
Candida albicans SC5314	CAALFMC603110CA	1.2381	2.73288	7.34173	8.6247e-06	7.126e-05	3.90044
Candida albicans SC5314	PHO84	0.919511	9.06719	7.82429	8.69729e-06	7.17642e-05	3.45191
Candida albicans SC5314	CAALFMC503980WA	-0.556686	4.19589	-7.33027	8.76077e-06	7.2069e-05	3.64958
Candida albicans SC5314	SDA1	0.490857	8.19366	7.32861	8.78069e-06	7.2069e-05	3.36017
Candida albicans SC5314	CAALFMC400490WA	0.973855	3.23123	7.32951	8.76991e-06	7.2069e-05	3.81146
Candida albicans SC5314	CAALFMC701940CA	-0.622883	5.86817	-7.33047	8.75835e-06	7.2069e-05	3.49535
Candida albicans SC5314	CAALFMC105120WA	-0.813791	4.14099	-7.32392	8.83711e-06	7.24363e-05	3.64802
Candida albicans SC5314	CAALFMC109390WA	0.818996	3.19698	7.32272	8.85164e-06	7.24597e-05	3.80963
Candida albicans SC5314	FRP2	0.611456	3.55447	7.32005	8.88407e-06	7.26293e-05	3.71181
Candida albicans SC5314	CAALFMC603960WA	-0.541967	6.59024	-7.31735	8.91684e-06	7.28013e-05	3.41147
Candida albicans SC5314	CAALFMCR07320CA	0.500828	5.73317	7.31344	8.96476e-06	7.30964e-05	3.45962
Candida albicans SC5314	ISW2	0.702953	5.22623	7.31156	8.98776e-06	7.31878e-05	3.49627
Candida albicans SC5314	CAALFMC306640WA	0.94194	2.08332	7.30766	9.03589e-06	7.33871e-05	3.90324
Candida albicans SC5314	SLU7	0.773864	3.1036	7.30783	9.03382e-06	7.33871e-05	3.7789
Candida albicans SC5314	CAALFMC206520CA	0.828037	3.22977	7.29517	9.19191e-06	7.43952e-05	3.75288
Candida albicans SC5314	CAALFMC111670WA	-0.749362	7.18749	-7.30917	9.19599e-06	7.43952e-05	3.36052
Candida albicans SC5314	CAALFMC602950CA	-1.80469	-0.202627	-7.29654	9.17465e-06	7.43952e-05	3.70871
Candida albicans SC5314	CAALFMC700780WA	0.651897	5.22035	7.29249	9.22567e-06	7.45381e-05	3.46409
Candida albicans SC5314	CAALFMC114330WA	1.07599	3.51277	7.28444	9.32805e-06	7.52673e-05	3.71862
Candida albicans SC5314	CDR1	0.406815	8.59371	7.27871	9.40174e-06	7.57633e-05	3.33593
Candida albicans SC5314	CAALFMCR01600CA	1.00658	3.25962	7.27496	9.45028e-06	7.60558e-05	3.70927
Candida albicans SC5314	NCR1	-0.731739	4.13674	-7.26798	9.54128e-06	7.66886e-05	3.58165
Candida albicans SC5314	ELP3	0.684393	5.63804	7.25562	9.7048e-06	7.79021e-05	3.38767
Candida albicans SC5314	CAALFMC504900CA	0.562403	5.90283	7.25409	9.72525e-06	7.79653e-05	3.36028
Candida albicans SC5314	RFX1	0.840495	2.54789	7.24823	9.8041e-06	7.8496e-05	3.7891
Candida albicans SC5314	CAALFMC600550WA	0.430126	6.08317	7.24449	9.85471e-06	7.87996e-05	3.33463
Candida albicans SC5314	CAN1	0.822438	3.8726	7.2407	9.90622e-06	7.91095e-05	3.70666
Candida albicans SC5314	GCN2	0.709413	3.63743	7.2397	9.91988e-06	7.91139e-05	3.62508
Candida albicans SC5314	CAALFMC703970CA	-0.715926	3.86847	-7.23879	9.93227e-06	7.91139e-05	3.57908
Candida albicans SC5314	CAALFMC104510WA	0.907875	3.61277	7.22937	1.00621e-05	8.00452e-05	3.62005
Candida albicans SC5314	CAALFMC305280CA	0.524861	6.51401	7.22843	1.00751e-05	8.00464e-05	3.29282
Candida albicans SC5314	HGT3	-1.25171	1.31086	-7.22262	1.01563e-05	8.05877e-05	3.8359
Candida albicans SC5314	PGA4	-0.559944	6.92156	-7.21904	1.02065e-05	8.08832e-05	3.25152
Candida albicans SC5314	CAALFMC502280CA	0.6826	5.02183	7.21004	1.03342e-05	8.17901e-05	3.38636
Candida albicans SC5314	CAALFMC200510WA	-0.670975	3.23277	-7.20438	1.04153e-05	8.2327e-05	3.62717
Candida albicans SC5314	PGM2	-0.728046	6.50065	-7.20251	1.04422e-05	8.2435e-05	3.25229
Candida albicans SC5314	CAALFMCR10440WA	0.790464	3.34106	7.19485	1.05535e-05	8.32076e-05	3.59285
Candida albicans SC5314	HGT8	0.380194	9.04057	7.18798	1.06543e-05	8.38958e-05	3.12552
Candida albicans SC5314	NMD5	0.656705	6.58515	7.18537	1.06928e-05	8.4092e-05	3.22238
Candida albicans SC5314	HSK3	-1.1653	2.64298	-7.18089	1.07594e-05	8.45087e-05	3.6579
Candida albicans SC5314	NOG2	1.42835	7.60439	8.61973	1.0823e-05	8.47905e-05	3.50527
Candida albicans SC5314	CTA9	-1.0116	4.07987	-7.18958	1.08362e-05	8.47905e-05	3.44614
Candida albicans SC5314	CAALFMC100530CA	-0.566499	4.52837	-7.17578	1.08357e-05	8.47905e-05	3.39474
Candida albicans SC5314	CAALFMC403200CA	-0.975871	3.84195	-7.17408	1.08613e-05	8.48798e-05	3.49719
Candida albicans SC5314	CAALFMCR08940WA	0.493156	5.5595	7.16709	1.09671e-05	8.55982e-05	3.25829
Candida albicans SC5314	CAALFMC306270CA	-1.13655	3.4283	-7.15444	1.11613e-05	8.7005e-05	3.53251
Candida albicans SC5314	POT1	-0.597848	4.31238	-7.15226	1.1195e-05	8.7049e-05	3.37376
Candida albicans SC5314	CAALFMC109330WA	0.573972	5.36029	7.15255	1.11905e-05	8.7049e-05	3.25821
Candida albicans SC5314	CAALFMCR04770CA	-0.738225	3.95815	-7.13855	1.14104e-05	8.86123e-05	3.3818
Candida albicans SC5314	PHHB	-0.826174	3.60143	-7.13701	1.14348e-05	8.86911e-05	3.5074
Candida albicans SC5314	CAALFMC303440CA	-0.959868	1.95609	-7.13529	1.14622e-05	8.87924e-05	3.6455
Candida albicans SC5314	SEC20	-0.684224	3.58331	-7.13137	1.15249e-05	8.91668e-05	3.45845
Candida albicans SC5314	CAALFMC306150WA	0.577559	4.23553	7.12865	1.15687e-05	8.93942e-05	3.35767
Candida albicans SC5314	CAALFMC110090CA	-0.536791	5.27788	-7.11894	1.17261e-05	9.04982e-05	3.21562
Candida albicans SC5314	CAALFMC404010WA	-0.835845	3.5295	-7.11538	1.17843e-05	9.08346e-05	3.44995
Candida albicans SC5314	ROB1	-0.699001	7.58941	-7.11233	1.18629e-05	9.13266e-05	3.06083
Candida albicans SC5314	CAALFMC109240CA	-1.53291	0.799852	-7.10805	1.19054e-05	9.15403e-05	3.68287
Candida albicans SC5314	CAALFMC306530WA	0.940423	3.52289	7.10603	1.19389e-05	9.16843e-05	3.44898
Candida albicans SC5314	CAALFMCR09530CA	-0.631962	3.61568	-7.09053	1.22e-05	9.35737e-05	3.4164
Candida albicans SC5314	CAALFMC303210WA	-0.822296	3.22523	-7.08838	1.22367e-05	9.37388e-05	3.49253
Candida albicans SC5314	IDP2	-1.01756	2.40088	-7.08696	1.22609e-05	9.38091e-05	3.56747
Candida albicans SC5314	SDS24	-0.506924	6.3391	-7.08573	1.2282e-05	9.38544e-05	3.09502
Candida albicans SC5314	CAALFMCR09670CA	-0.634222	5.66742	-7.08288	1.2331e-05	9.39977e-05	3.12468
Candida albicans SC5314	CAALFMC108490WA	-0.562359	5.03512	-7.08305	1.23281e-05	9.39977e-05	3.18604
Candida albicans SC5314	CAALFMC103830CA	0.544428	5.42945	7.07599	1.24503e-05	9.46743e-05	3.13003
Candida albicans SC5314	CAALFMC200180CA	-0.914245	2.39732	-7.07671	1.24379e-05	9.46743e-05	3.56852
Candida albicans SC5314	CAALFMC407130WA	0.507658	6.49673	7.07183	1.25231e-05	9.5111e-05	3.05962
Candida albicans SC5314	SNG4	-0.545479	4.46877	-7.06179	1.27001e-05	9.61026e-05	3.20745
Candida albicans SC5314	LEM3	-0.417841	6.09198	-7.06274	1.26833e-05	9.61026e-05	3.07535
Candida albicans SC5314	YVH1	0.57128	5.27356	7.0626	1.26858e-05	9.61026e-05	3.13988
Candida albicans SC5314	CAALFMCR02550CA	0.601263	5.29093	7.05209	1.28739e-05	9.71804e-05	3.12601
Candida albicans SC5314	CAALFMC111090CA	0.625724	4.77764	7.05221	1.28718e-05	9.71804e-05	3.17473
Candida albicans SC5314	CAALFMC106090CA	0.449835	5.14872	7.04744	1.29581e-05	9.76973e-05	3.1218
Candida albicans SC5314	CAALFMC403960WA	-0.878494	4.92268	-7.04377	1.3025e-05	9.79637e-05	3.1817
Candida albicans SC5314	CAALFMC110200CA	0.500096	5.89785	7.04391	1.30223e-05	9.79637e-05	3.05154
Candida albicans SC5314	FMP27	-0.777349	5.15843	-7.04185	1.306e-05	9.8108e-05	3.10674
Candida albicans SC5314	CAALFMCR08300CA	-0.62039	6.24517	-7.03601	1.31674e-05	9.8743e-05	3.01792
Candida albicans SC5314	CAALFMC210680WA	-0.557216	4.64992	-7.03553	1.31763e-05	9.8743e-05	3.17059
Candida albicans SC5314	PFK2	-0.702404	10.1464	-7.23317	1.34058e-05	0.000100341	2.87058
Candida albicans SC5314	CAALFMC701360CA	0.905622	2.25646	7.02073	1.34531e-05	0.000100574	3.49333
Candida albicans SC5314	CAALFMC201690WA	-0.699168	6.47908	-7.0195	1.34763e-05	0.000100626	2.98774
Candida albicans SC5314	RAD16	-0.564775	4.84332	-7.01811	1.35027e-05	0.000100702	3.11951
Candida albicans SC5314	CAALFMCR08650CA	-0.546332	4.37205	-7.01653	1.35326e-05	0.000100804	3.18068
Candida albicans SC5314	CAALFMC400420CA	-0.418057	6.63777	-7.0125	1.36097e-05	0.000101257	2.96846
Candida albicans SC5314	PDC2	0.555192	4.05772	7.00655	1.3724e-05	0.000101985	3.21786
Candida albicans SC5314	ATC1	-0.601832	4.38344	-7.00529	1.37483e-05	0.000102043	3.16621
Candida albicans SC5314	CAALFMC400880WA	0.473828	5.21139	7.00387	1.37759e-05	0.000102126	3.05257
Candida albicans SC5314	CAALFMCR07830CA	-0.912845	6.48993	-7.24369	1.38953e-05	0.000102766	3.03007
Candida albicans SC5314	CAALFMC602210WA	-0.722217	2.7755	-6.99845	1.38814e-05	0.000102766	3.35215
Candida albicans SC5314	CAALFMC110250CA	1.15753	2.6076	6.99563	1.39367e-05	0.000102949	3.43321
Candida albicans SC5314	CAALFMC205560WA	-0.653415	3.30353	-6.98391	1.41687e-05	0.000104539	3.28249
Candida albicans SC5314	SIS1	-0.437715	6.90082	-6.9683	1.44842e-05	0.000106739	2.88543
Candida albicans SC5314	TLO1	-0.575873	3.65761	-6.96191	1.46156e-05	0.00010758	3.18926
Candida albicans SC5314	CAALFMC209670CA	-0.645054	5.83433	-6.92763	1.5342e-05	0.000112793	2.8978
Candida albicans SC5314	MRP7	0.422423	6.00014	6.92579	1.5382e-05	0.000112953	2.87453
Candida albicans SC5314	NOC2	0.391107	8.34487	6.91568	1.56041e-05	0.000114145	2.74502
Candida albicans SC5314	GYP7	-0.769029	4.89667	-6.91701	1.55748e-05	0.000114145	2.99292
Candida albicans SC5314	GLO2	-0.540441	4.92928	-6.91506	1.56179e-05	0.000114145	2.96705
Candida albicans SC5314	NPR1	-0.795907	4.98023	-6.91603	1.55964e-05	0.000114145	2.96774
Candida albicans SC5314	CAALFMC404360WA	1.57146	0.504584	6.91385	1.56447e-05	0.000114206	3.40887
Candida albicans SC5314	SNU114	0.755203	4.72514	6.91291	1.56656e-05	0.000114225	2.97397
Candida albicans SC5314	CAALFMC703820CA	-0.79568	3.12801	-6.90832	1.57681e-05	0.000114356	3.19392
Candida albicans SC5314	CAALFMC704150WA	0.662847	4.0245	6.90665	1.58055e-05	0.000114356	3.07359
Candida albicans SC5314	CAALFMCR09140CA	-0.682344	4.76169	-6.91053	1.57186e-05	0.000114356	2.97543
Candida albicans SC5314	TRS20	-1.00953	3.10066	-6.90604	1.58192e-05	0.000114356	3.19123
Candida albicans SC5314	NMA111	0.5089	7.47738	6.90551	1.58311e-05	0.000114356	2.76994
Candida albicans SC5314	NOP6	0.515571	6.74013	6.90581	1.58243e-05	0.000114356	2.8028
Candida albicans SC5314	CAALFMC301820WA	-0.739489	2.80662	-6.91026	1.57246e-05	0.000114356	3.22386
Candida albicans SC5314	GRP1	-0.486628	4.0458	-6.90561	1.58288e-05	0.000114356	3.06894
Candida albicans SC5314	CAALFMC111430WA	0.630074	3.78945	6.89418	1.6088e-05	0.000116077	3.06104
Candida albicans SC5314	CAALFMCR03120WA	-0.818859	4.21751	-6.89023	1.61786e-05	0.000116471	3.05881
Candida albicans SC5314	ABP2	-1.09608	1.41524	-6.8893	1.62e-05	0.000116471	3.36129
Candida albicans SC5314	CFL1	0.61592	3.06994	6.88923	1.62017e-05	0.000116471	3.13985
Candida albicans SC5314	UTP4	0.600077	7.35446	6.88853	1.62177e-05	0.000116471	2.75063
Candida albicans SC5314	CAALFMC109280WA	0.815757	3.73414	6.88693	1.62547e-05	0.000116602	3.09239
Candida albicans SC5314	CAALFMC104630CA	0.576763	4.58777	6.87964	1.64242e-05	0.000117546	2.94432
Candida albicans SC5314	CAALFMC500760WA	-0.688992	3.83393	-6.88002	1.64153e-05	0.000117546	3.05108
Candida albicans SC5314	CAALFMC207040WA	0.543996	4.78815	6.87377	1.65621e-05	0.000118124	2.91179
Candida albicans SC5314	CAALFMC306280WA	-0.413979	6.17079	-6.87485	1.65366e-05	0.000118124	2.78869
Candida albicans SC5314	CAALFMCR01410CA	0.530371	5.74725	6.87383	1.65607e-05	0.000118124	2.81281
Candida albicans SC5314	CAALFMC602790CA	-1.56815	1.71977	-6.86676	1.67282e-05	0.000119172	3.34543
Candida albicans SC5314	CAALFMC304420WA	-0.556015	4.64604	-6.86429	1.67873e-05	0.000119455	2.90407
Candida albicans SC5314	CAALFMC504960WA	-0.725637	4.07144	-6.85857	1.69247e-05	0.000120296	2.987
Candida albicans SC5314	CAALFMC201420CA	0.766984	3.7069	6.8575	1.69506e-05	0.000120342	3.03416
Candida albicans SC5314	BGL22	-0.929303	2.91184	-6.85438	1.70263e-05	0.000120741	3.16616
Candida albicans SC5314	UBP13	-0.692485	4.54469	-6.85235	1.70756e-05	0.000120952	2.91688
Candida albicans SC5314	TEC1	0.601406	4.21019	6.84975	1.7139e-05	0.000121263	2.95602
Candida albicans SC5314	CAALFMC603300CA	-0.592879	3.93807	-6.84766	1.71903e-05	0.000121487	2.99554
Candida albicans SC5314	CAALFMC402110WA	-0.85416	4.48241	-6.83944	1.73932e-05	0.000122782	2.91365
Candida albicans SC5314	CAALFMCR08470WA	0.64093	3.58296	6.83544	1.74929e-05	0.00012331	3.03251
Candida albicans SC5314	CAALFMC203570CA	-1.32904	2.09965	-6.83484	1.75079e-05	0.00012331	3.23981
Candida albicans SC5314	CAALFMCR07120CA	-0.702964	3.04324	-6.83402	1.75284e-05	0.000123315	3.05755
Candida albicans SC5314	IFF5	-0.695394	3.19968	-6.82615	1.77268e-05	0.00012457	3.06336
Candida albicans SC5314	CAALFMCR06260WA	-0.96253	2.51652	-6.82142	1.78472e-05	0.000125274	3.15411
Candida albicans SC5314	CAALFMC202390WA	-0.801001	4.12429	-6.81489	1.80149e-05	0.000126308	2.93264
Candida albicans SC5314	CAALFMC404810CA	0.58948	5.73297	6.81177	1.80956e-05	0.000126587	2.72111
Candida albicans SC5314	CAALFMC100570CA	0.529047	4.08763	6.81242	1.80787e-05	0.000126587	2.91598
Candida albicans SC5314	MDH11	-0.497621	8.26692	-6.8088	1.81726e-05	0.000126983	2.6023
Candida albicans SC5314	CAALFMC701350CA	0.708933	3.35273	6.79996	1.84043e-05	0.000128458	3.01875
Candida albicans SC5314	LAC1	0.61636	5.07392	6.79779	1.84618e-05	0.000128714	2.76035
Candida albicans SC5314	CAALFMCR05480WA	-0.421786	5.55273	-6.78782	1.87276e-05	0.000130421	2.70865
Candida albicans SC5314	CAALFMC405260WA	0.725815	5.05511	6.78568	1.87854e-05	0.00013053	2.7491
Candida albicans SC5314	CAALFMC111250WA	-0.671516	4.25417	-6.78572	1.87843e-05	0.00013053	2.84474
Candida albicans SC5314	TRM1	0.627277	5.4911	6.78057	1.89235e-05	0.000131343	2.68927
Candida albicans SC5314	CAALFMC402850WA	0.544325	6.46106	6.77142	1.9174e-05	0.000132933	2.61312
Candida albicans SC5314	CAALFMCR02590CA	0.791246	3.37643	6.76865	1.92505e-05	0.000133314	2.97233
Candida albicans SC5314	TRY2	0.483739	4.69642	6.76779	1.92743e-05	0.00013333	2.77195
Candida albicans SC5314	CAALFMC400460CA	0.417335	5.68064	6.76292	1.94099e-05	0.000134118	2.65341
Candida albicans SC5314	ISY1	0.77416	3.1105	6.75947	1.95066e-05	0.000134637	2.9968
Candida albicans SC5314	CAALFMC603220WA	0.705465	3.82287	6.74657	1.98722e-05	0.000136856	2.85742
Candida albicans SC5314	CAALFMC201920CA	-0.43497	4.55546	-6.74686	1.9864e-05	0.000136856	2.73214
Candida albicans SC5314	ACE2	-0.440491	5.2872	-6.7454	1.99057e-05	0.000136934	2.62499
Candida albicans SC5314	CAALFMC106530CA	0.422799	6.09749	6.74385	1.99504e-05	0.00013709	2.59188
Candida albicans SC5314	CAALFMC205910WA	0.507489	4.58328	6.73385	2.02401e-05	0.000138927	2.71041
Candida albicans SC5314	CAALFMC503150WA	0.705896	5.44893	6.73135	2.03131e-05	0.000139274	2.62687
Candida albicans SC5314	GPX3	-1.04493	3.65648	-6.7289	2.0385e-05	0.000139459	2.88141
Candida albicans SC5314	NCS2	0.604039	6.02988	6.72958	2.0365e-05	0.000139459	2.58024
Candida albicans SC5314	TSR1	0.689348	7.9434	6.77336	2.06037e-05	0.000140726	2.48714
Candida albicans SC5314	CAALFMC100830WA	-0.658613	2.93679	-6.72111	2.06157e-05	0.000140726	2.95663
Candida albicans SC5314	CAALFMC106800WA	0.575026	5.16961	6.71696	2.07397e-05	0.000141417	2.63593
Candida albicans SC5314	CAALFMC112350WA	0.436097	6.74857	6.71506	2.07965e-05	0.000141649	2.51485
Candida albicans SC5314	CAALFMC206430CA	-0.849779	3.58572	-6.70821	2.10036e-05	0.000142903	2.86492
Candida albicans SC5314	AGO1	-0.712696	4.47013	-6.69881	2.12909e-05	0.000144699	2.6675
Candida albicans SC5314	CAALFMC302290WA	-0.852062	2.72129	-6.69586	2.13822e-05	0.000145161	2.95286
Candida albicans SC5314	ECM17	0.506771	7.09997	6.68199	2.18162e-05	0.000147945	2.43666
Candida albicans SC5314	CAALFMC203170WA	-1.03844	2.73854	-6.68072	2.18562e-05	0.000148054	2.98199
Candida albicans SC5314	CAALFMCR02890CA	0.686427	5.61435	6.67816	2.19377e-05	0.000148444	2.52393
Candida albicans SC5314	WOR4	-1.09424	4.25245	-6.86389	2.20152e-05	0.000148806	2.76607
Candida albicans SC5314	MNN12	-0.950665	3.09847	-6.67323	2.2095e-05	0.000149184	2.85468
Candida albicans SC5314	ERG251	-0.37174	7.40483	-6.67157	2.21483e-05	0.000149381	2.4144
Candida albicans SC5314	CAALFMC200940WA	-1.2182	3.37362	-6.67636	2.23752e-05	0.000150747	2.87585
Candida albicans SC5314	CAALFMC204790CA	0.392333	5.27008	6.66107	2.24882e-05	0.000151344	2.53329
Candida albicans SC5314	ALP1	0.400489	6.14279	6.65879	2.25628e-05	0.000151681	2.45732
Candida albicans SC5314	ZCF20	0.700442	4.11617	6.6571	2.26185e-05	0.000151727	2.66968
Candida albicans SC5314	CAALFMC400820WA	0.796565	4.30524	6.65714	2.26172e-05	0.000151727	2.65936
Candida albicans SC5314	MEX67	0.409729	6.49984	6.65065	2.28314e-05	0.00015299	2.42908
Candida albicans SC5314	CAALFMC210740CA	0.564108	7.3343	6.64732	2.29422e-05	0.000153567	2.3881
Candida albicans SC5314	ASR3	-0.656681	4.79644	-6.64159	2.31343e-05	0.000154519	2.58347
Candida albicans SC5314	CAALFMC103050WA	0.450913	4.91951	6.6416	2.31338e-05	0.000154519	2.54495
Candida albicans SC5314	CAALFMC500800CA	-0.380068	6.93767	-6.6395	2.32045e-05	0.000154822	2.3989
Candida albicans SC5314	NUP84	0.484407	5.79984	6.63262	2.3438e-05	0.000155924	2.44123
Candida albicans SC5314	MUQ1	-0.430016	5.96678	-6.63241	2.34451e-05	0.000155924	2.43131
Candida albicans SC5314	PFK26	-0.497288	5.65025	-6.63323	2.34172e-05	0.000155924	2.45717
Candida albicans SC5314	TOK1	0.560928	4.57373	6.61897	2.3909e-05	0.000158778	2.56515
Candida albicans SC5314	CAALFMC101620CA	-0.98009	1.57083	-6.61849	2.39255e-05	0.000158778	2.98381
Candida albicans SC5314	CAALFMC700190WA	-0.884707	6.11804	-6.86816	2.40111e-05	0.000159176	2.4672
Candida albicans SC5314	CAALFMCR08420WA	-0.758775	3.445	-6.6096	2.42377e-05	0.000160507	2.66867
Candida albicans SC5314	TBP1	-0.567451	6.92272	-6.6024	2.44938e-05	0.000161778	2.33087
Candida albicans SC5314	CAALFMC204520CA	0.814214	2.59504	6.602	2.45079e-05	0.000161778	2.82328
Candida albicans SC5314	CAALFMC703780CA	-1.56599	2.0362	-6.60327	2.44627e-05	0.000161778	2.98407
Candida albicans SC5314	CAALFMC203140CA	-0.627239	5.18677	-6.59765	2.46643e-05	0.000162553	2.44748
Candida albicans SC5314	FCY2	-0.410303	5.57277	-6.59728	2.46777e-05	0.000162553	2.38739
Candida albicans SC5314	CAALFMC307850WA	-0.561839	4.85507	-6.59387	2.48008e-05	0.000162944	2.4789
Candida albicans SC5314	NOG1	0.366606	8.12601	6.59351	2.4814e-05	0.000162944	2.26803
Candida albicans SC5314	GCS1	0.544774	6.91838	6.59346	2.48158e-05	0.000162944	2.32677
Candida albicans SC5314	RIA1	0.499138	6.46297	6.58674	2.50608e-05	0.000164379	2.3316
Candida albicans SC5314	CAALFMCR06740WA	0.625837	3.31254	6.58232	2.5223e-05	0.000165039	2.67621
Candida albicans SC5314	CAALFMC500310CA	0.540378	6.55252	6.58265	2.52109e-05	0.000165039	2.32286
Candida albicans SC5314	CAALFMC113380WA	0.95836	3.04591	6.58183	2.52412e-05	0.000165039	2.76155
Candida albicans SC5314	FOL1	0.568283	4.62044	6.58106	2.52697e-05	0.000165051	2.49638
Candida albicans SC5314	CAALFMC114040WA	-0.657962	4.55442	-6.57877	2.53545e-05	0.000165431	2.50733
Candida albicans SC5314	RPA190	0.456495	8.21201	6.5778	2.53906e-05	0.000165492	2.23992
Candida albicans SC5314	CAALFMC111280WA	0.549682	4.96549	6.5755	2.5476e-05	0.000165874	2.43117
Candida albicans SC5314	CAALFMC301620WA	-1.16556	1.99316	-6.57299	2.557e-05	0.000166312	2.85505
Candida albicans SC5314	SEC9	-0.506715	4.78915	-6.56994	2.56842e-05	0.00016688	2.45453
Candida albicans SC5314	UCF1	-3.91502	7.81422	-10.6026	2.57589e-05	0.00016719	3.09758
Candida albicans SC5314	CAALFMC700630CA	-1.70174	0.128433	-6.56613	2.58278e-05	0.000167462	2.85422
Candida albicans SC5314	SWI6	0.47769	5.00659	6.5618	2.59924e-05	0.000168334	2.40108
Candida albicans SC5314	NUP188	0.368395	6.47388	6.56117	2.60165e-05	0.000168334	2.29299
Candida albicans SC5314	PIF1	0.520694	5.42481	6.56019	2.60538e-05	0.0001684	2.36438
Candida albicans SC5314	RCT1	-0.398395	8.21632	-6.55904	2.60977e-05	0.000168508	2.21741
Candida albicans SC5314	THI6	-0.646301	2.67009	-6.55745	2.61587e-05	0.000168727	2.7362
Candida albicans SC5314	CAALFMC701570CA	0.643075	3.0556	6.55659	2.61914e-05	0.000168762	2.68537
Candida albicans SC5314	CAALFMC207630CA	-0.827257	5.86244	-6.71196	2.62923e-05	0.000169063	2.37572
Candida albicans SC5314	CAALFMC208740WA	-0.64723	2.98773	-6.55396	2.62927e-05	0.000169063	2.68418
Candida albicans SC5314	CAALFMC111900CA	0.590805	3.71035	6.54622	2.65931e-05	0.000170818	2.58214
Candida albicans SC5314	CAALFMC105160CA	-1.3381	3.57353	-6.73563	2.69598e-05	0.000172995	2.69813
Candida albicans SC5314	CAALFMC108780WA	-0.507666	5.26929	-6.53535	2.70208e-05	0.000173207	2.34538
Candida albicans SC5314	LIP4	-1.13099	1.94223	-6.53115	2.71882e-05	0.00017392	2.83295
Candida albicans SC5314	CAALFMC113250WA	0.564973	4.68726	6.53115	2.71881e-05	0.00017392	2.42662
Candida albicans SC5314	CAALFMCR04390CA	0.458431	4.39683	6.52358	2.74921e-05	0.000175502	2.44368
Candida albicans SC5314	MNN44	0.689148	2.33722	6.52422	2.74663e-05	0.000175502	2.75809
Candida albicans SC5314	CAALFMC502390CA	-0.688921	4.08985	-6.52274	2.75264e-05	0.000175541	2.48144
Candida albicans SC5314	HST3	0.505291	4.71539	6.52158	2.75733e-05	0.00017566	2.36869
Candida albicans SC5314	OBPA	-0.39055	6.2543	-6.52059	2.76132e-05	0.000175733	2.23971
Candida albicans SC5314	PRE3	-0.429717	6.061	-6.51576	2.78103e-05	0.000176806	2.24828
Candida albicans SC5314	JIP5	0.505765	6.68292	6.50922	2.80793e-05	0.000178334	2.20552
Candida albicans SC5314	MET2	0.430989	6.21839	6.50547	2.82348e-05	0.000179138	2.20362
Candida albicans SC5314	PUT2	0.495732	6.11133	6.5	2.84634e-05	0.000180404	2.21551
Candida albicans SC5314	MAC1	0.867613	2.86015	6.49535	2.86591e-05	0.000181459	2.63685
Candida albicans SC5314	RAS2	1.17774	2.26018	6.49361	2.87327e-05	0.00018174	2.80336
Candida albicans SC5314	CAALFMCR09070CA	-0.784861	3.85466	-6.49191	2.88048e-05	0.00018201	2.43331
Candida albicans SC5314	AAT1	-0.338951	7.10549	-6.49017	2.88788e-05	0.000182292	2.15923
Candida albicans SC5314	KRE1	0.888898	3.99816	6.4886	2.89457e-05	0.000182354	2.47567
Candida albicans SC5314	CAALFMC203020CA	-0.462648	6.09211	-6.48856	2.89474e-05	0.000182354	2.21643
Candida albicans SC5314	CAALFMC403780CA	0.547503	4.72909	6.48766	2.8986e-05	0.000182412	2.34242
Candida albicans SC5314	CAALFMC307800CA	0.573081	5.79057	6.48417	2.91356e-05	0.000183167	2.21764
Candida albicans SC5314	CAALFMC306370CA	0.433932	6.60337	6.48285	2.91922e-05	0.000183338	2.16508
Candida albicans SC5314	TPO5	0.603149	3.82539	6.4739	2.95806e-05	0.000185589	2.45755
Candida albicans SC5314	CAALFMC700340CA	-0.45454	6.64845	-6.47084	2.97146e-05	0.000186241	2.14678
Candida albicans SC5314	PLB5	-0.496656	4.3587	-6.46754	2.98598e-05	0.000186963	2.34697
Candida albicans SC5314	GOR1	-0.562313	4.28042	-6.46614	2.99216e-05	0.000187161	2.42409
Candida albicans SC5314	ARG81	0.563738	4.12221	6.46438	2.99999e-05	0.000187461	2.39222
Candida albicans SC5314	THR1	-0.381097	6.10824	-6.46342	3.00425e-05	0.000187539	2.15516
Candida albicans SC5314	SUT1	-1.20078	1.71397	-6.45954	3.02151e-05	0.000188427	2.76071
Candida albicans SC5314	CAALFMC505360CA	-0.591311	4.57176	-6.45827	3.02719e-05	0.000188591	2.32205
Candida albicans SC5314	MCU1	0.698045	3.45043	6.44692	3.07849e-05	0.000191595	2.49312
Candida albicans SC5314	CAALFMC403830WA	0.86731	5.79996	6.64221	3.08204e-05	0.000191624	2.22303
Candida albicans SC5314	CAALFMC400170WA	-0.720857	6.53112	-6.51678	3.08639e-05	0.000191702	2.13493
Candida albicans SC5314	PDC11	-0.298869	12.3893	-6.44189	3.10148e-05	0.000192447	1.79143
Candida albicans SC5314	CAALFMC210050WA	-0.469843	5.73252	-6.43486	3.13399e-05	0.00019427	2.14302
Candida albicans SC5314	CAALFMCR09410WA	-0.656931	3.60264	-6.42858	3.16332e-05	0.000195892	2.38751
Candida albicans SC5314	SOD1	-0.415081	7.07953	-6.42661	3.17253e-05	0.000196267	2.06263
Candida albicans SC5314	CAALFMC703580CA	-0.956895	2.27164	-6.42419	3.18396e-05	0.000196778	2.61906
Candida albicans SC5314	CUP2	0.420337	5.24476	6.41867	3.21017e-05	0.0001982	2.16818
Candida albicans SC5314	CAALFMCR09800CA	0.755539	7.42826	6.58922	3.23587e-05	0.000199588	2.07639
Candida albicans SC5314	CAALFMC502040WA	0.420303	5.28935	6.40828	3.26007e-05	0.000200489	2.13838
Candida albicans SC5314	CAALFMCR08680CA	0.814194	4.82767	6.42314	3.26016e-05	0.000200489	2.20684
Candida albicans SC5314	MED10	-0.594403	3.20057	-6.40837	3.25964e-05	0.000200489	2.43399
Candida albicans SC5314	SNT1	0.439281	6.21035	6.40665	3.268e-05	0.000200772	2.06563
Candida albicans SC5314	CAALFMC110470WA	0.34846	6.53056	6.4007	3.29702e-05	0.000202354	2.04002
Candida albicans SC5314	COQ4	-0.531095	4.73309	-6.39306	3.33472e-05	0.000204466	2.17512
Candida albicans SC5314	CAALFMCR01640CA	1.31237	0.788791	6.39019	3.349e-05	0.000205138	2.68386
Candida albicans SC5314	CAALFMCR00810WA	0.802171	4.55495	6.38399	3.38003e-05	0.000206835	2.2109
Candida albicans SC5314	CGT1	0.503795	5.25306	6.38129	3.39368e-05	0.000207466	2.10739
Candida albicans SC5314	DBP7	0.375146	7.38183	6.37944	3.403e-05	0.000207831	1.96864
Candida albicans SC5314	CAALFMC503630CA	0.552923	4.63645	6.3784	3.40829e-05	0.000207949	2.18464
Candida albicans SC5314	PET9	0.281558	10.5359	6.36083	3.4988e-05	0.000213262	1.78498
Candida albicans SC5314	CAALFMC600250WA	-0.511172	5.0985	-6.35694	3.51915e-05	0.000214291	2.08666
Candida albicans SC5314	VMA7	-0.55453	5.11198	-6.35315	3.53911e-05	0.000215296	2.08283
Candida albicans SC5314	CAALFMC114350WA	-0.828903	4.41159	-6.35221	3.54412e-05	0.00021539	2.18934
Candida albicans SC5314	CAALFMCR02570CA	-1.48327	4.68804	-7.29451	3.55182e-05	0.000215646	2.39077
Candida albicans SC5314	AHP1	-0.602581	8.22473	-6.34923	3.5599e-05	0.000215925	1.89287
Candida albicans SC5314	CAALFMC105670WA	-0.384827	6.13038	-6.34812	3.5658e-05	0.000216072	1.97749
Candida albicans SC5314	MUB1	0.418837	4.72267	6.34464	3.58441e-05	0.000216988	2.11118
Candida albicans SC5314	CAALFMC205270WA	0.358673	6.73325	6.34374	3.58925e-05	0.000217069	1.94072
Candida albicans SC5314	ALS4	-0.70061	8.94399	-6.52789	3.59912e-05	0.000217242	1.89414
Candida albicans SC5314	PRP45	0.821187	2.82794	6.34247	3.59605e-05	0.000217242	2.40889
Candida albicans SC5314	CAALFMC110420CA	-0.464582	4.06001	-6.33973	3.61083e-05	0.000217738	2.19482
Candida albicans SC5314	CAALFMC601750CA	-0.724006	2.82731	-6.33769	3.62187e-05	0.000218191	2.38696
Candida albicans SC5314	CAALFMC104600CA	0.444158	6.26163	6.33265	3.64927e-05	0.00021952	1.95015
Candida albicans SC5314	GAL7	-0.647674	4.48259	-6.33233	3.651e-05	0.00021952	2.18027
Candida albicans SC5314	CAALFMC701230CA	-0.4521	4.50627	-6.32765	3.67664e-05	0.000220848	2.10848
Candida albicans SC5314	CAALFMC701740CA	-0.742148	3.12132	-6.32634	3.68388e-05	0.000221069	2.33117
Candida albicans SC5314	EBP1	0.731905	6.21195	6.32403	3.69662e-05	0.000221097	2.02854
Candida albicans SC5314	CAALFMC202410WA	-0.425522	6.49155	-6.32368	3.6986e-05	0.000221097	1.92043
Candida albicans SC5314	CAALFMC401300WA	0.676464	5.83097	6.32391	3.69733e-05	0.000221097	1.96416
Candida albicans SC5314	VAM3	-0.691153	2.98745	-6.32409	3.6963e-05	0.000221097	2.32686
Candida albicans SC5314	CAALFMCR08290WA	-0.592299	4.96179	-6.32194	3.70822e-05	0.000221458	2.0424
Candida albicans SC5314	YAK1	-0.77573	4.51614	-6.32099	3.7135e-05	0.000221561	2.12295
Candida albicans SC5314	CAALFMCR10600CA	-0.3563	6.23809	-6.31853	3.7272e-05	0.000222164	1.92981
Candida albicans SC5314	MSK1	0.540881	3.78502	6.31732	3.734e-05	0.000222356	2.21925
Candida albicans SC5314	CAALFMCR09340WA	-0.620692	5.68054	-6.31533	3.74513e-05	0.000222805	1.9567
Candida albicans SC5314	CYM1	0.393331	5.61996	6.30991	3.77568e-05	0.000224407	1.96306
Candida albicans SC5314	CAALFMCR03470WA	-0.585751	4.8169	-6.30898	3.78098e-05	0.000224507	2.03886
Candida albicans SC5314	LAP3	-0.821862	2.51438	-6.30686	3.79302e-05	0.000225006	2.42343
Candida albicans SC5314	DAL81	0.736385	3.55259	6.302	3.82074e-05	0.000226435	2.2141
Candida albicans SC5314	GRP2	-0.593739	8.63377	-6.29448	3.86412e-05	0.000228787	1.86154
Candida albicans SC5314	AVT7	-0.52418	3.96264	-6.29286	3.87354e-05	0.000229126	2.12484
Candida albicans SC5314	CAALFMC113810WA	-0.676955	5.55675	-6.28864	3.89817e-05	0.000230363	1.92343
Candida albicans SC5314	CAALFMC602580WA	-0.65122	3.95522	-6.28265	3.93339e-05	0.000232223	2.11811
Candida albicans SC5314	CAALFMCR10170CA	0.508867	5.40138	6.26453	4.04211e-05	0.000238415	1.89993
Candida albicans SC5314	VAC8	-0.369163	6.40981	-6.24507	4.16236e-05	0.000245275	1.80244
Candida albicans SC5314	CCS1	-0.422495	5.39709	-6.24166	4.18384e-05	0.000246307	1.88266
Candida albicans SC5314	CAALFMC106650WA	-0.89984	4.14626	-6.2509	4.19018e-05	0.000246446	2.05917
Candida albicans SC5314	CAALFMC201820CA	0.484981	3.99399	6.23837	4.20468e-05	0.000246871	2.0551
Candida albicans SC5314	RPA34	0.489289	6.71299	6.23826	4.20537e-05	0.000246871	1.77691
Candida albicans SC5314	CAALFMCR03240CA	0.517322	3.69516	6.23692	4.21388e-05	0.000247137	2.10948
Candida albicans SC5314	CAALFMC604200CA	1.26514	2.52824	6.23066	4.25392e-05	0.00024925	2.33573
Candida albicans SC5314	CAALFMC400030CA	-0.432692	4.78444	-6.22902	4.26445e-05	0.000249631	1.92529
Candida albicans SC5314	CAALFMC207280WA	1.71636	0.453533	6.22135	4.31413e-05	0.000252239	2.41967
Candida albicans SC5314	CAALFMC703030WA	-0.68723	3.99378	-6.21965	4.32526e-05	0.000252239	2.01593
Candida albicans SC5314	KIN3	-0.408729	5.58346	-6.2201	4.32231e-05	0.000252239	1.80153
Candida albicans SC5314	CAALFMC305290CA	-0.547023	4.12867	-6.22063	4.31887e-05	0.000252239	1.93473
Candida albicans SC5314	CAALFMC602250WA	0.818149	1.93839	6.21828	4.3342e-05	0.000252523	2.34629
Candida albicans SC5314	CAALFMC200810CA	0.604685	3.79511	6.21051	4.38548e-05	0.000255271	2.05003
Candida albicans SC5314	CAALFMC703560WA	-2.73358	1.25505	-6.20821	4.40075e-05	0.00025592	2.33825
Candida albicans SC5314	CAALFMC604320CA	1.00269	1.9719	6.2047	4.42415e-05	0.000256615	2.32731
Candida albicans SC5314	CAALFMC204570WA	0.472329	8.38656	6.20456	4.42511e-05	0.000256615	1.64524
Candida albicans SC5314	ALS5	0.459469	4.32525	6.20503	4.42197e-05	0.000256615	1.95124
Candida albicans SC5314	YCK2	-0.333641	6.83327	-6.20339	4.43298e-05	0.000256831	1.7167
Candida albicans SC5314	CAALFMC407100CA	0.680641	6.10742	6.21575	4.44292e-05	0.000257167	1.75484
Candida albicans SC5314	CAALFMC102680CA	-0.846461	1.97965	-6.20099	4.44907e-05	0.000257283	2.30172
Candida albicans SC5314	CAALFMC306560WA	-0.899979	5.29237	-6.3771	4.47408e-05	0.000258489	1.89729
Candida albicans SC5314	CAALFMC303110WA	0.400588	4.33407	6.19589	4.48362e-05	0.000258798	1.92496
Candida albicans SC5314	CAALFMC406680CA	0.408786	6.66452	6.1925	4.50671e-05	0.00025989	1.70603
Candida albicans SC5314	BRN1	0.46662	4.88714	6.19031	4.52168e-05	0.000260511	1.84196
Candida albicans SC5314	CAALFMC203420CA	0.514862	3.99239	6.18756	4.54058e-05	0.000261357	1.97541
Candida albicans SC5314	CAALFMC400590CA	-0.386966	6.04918	-6.18635	4.54887e-05	0.000261592	1.73391
Candida albicans SC5314	CAALFMC603040CA	0.710626	2.8286	6.18534	4.55587e-05	0.000261752	2.17341
Candida albicans SC5314	CAALFMCR02940CA	0.74042	2.88838	6.1837	4.56725e-05	0.000262163	2.1741
Candida albicans SC5314	LKH1	-0.33698	6.68009	-6.18159	4.58187e-05	0.000262759	1.68819
Candida albicans SC5314	RPN10	-0.466377	6.03089	-6.16987	4.66409e-05	0.000267049	1.71049
Candida albicans SC5314	ZCF9	0.609245	3.41955	6.1697	4.66528e-05	0.000267049	2.05293
Candida albicans SC5314	PGA1	-0.642136	4.63719	-6.16716	4.68336e-05	0.000267836	1.83916
Candida albicans SC5314	ARX1	0.501722	8.25587	6.16236	4.71757e-05	0.000269545	1.58406
Candida albicans SC5314	CAALFMC101300WA	-0.366472	6.34937	-6.16166	4.72261e-05	0.000269584	1.6742
Candida albicans SC5314	CAALFMC405360CA	0.828177	2.31248	6.16057	4.73044e-05	0.000269717	2.21378
Candida albicans SC5314	CAALFMC204080WA	0.496111	8.40525	6.16013	4.73364e-05	0.000269717	1.57734
Candida albicans SC5314	CAALFMC603470WA	-0.4191	5.00133	-6.15872	4.74374e-05	0.000270045	1.77829
Candida albicans SC5314	ARA1	-0.615197	4.53981	-6.15581	4.76477e-05	0.000270994	1.86405
Candida albicans SC5314	CAALFMC300380CA	0.676739	3.23188	6.1456	4.83937e-05	0.000274984	2.03409
Candida albicans SC5314	CAALFMCR09740WA	0.499857	6.2224	6.14124	4.87157e-05	0.000276561	1.65066
Candida albicans SC5314	CAALFMC504050WA	-0.536936	4.56848	-6.14036	4.87816e-05	0.000276682	1.82971
Candida albicans SC5314	CAALFMCR09750CA	-0.714911	4.16603	-6.13678	4.90484e-05	0.000277941	1.86611
Candida albicans SC5314	KRE30	0.398683	8.77317	6.13004	4.95542e-05	0.000280551	1.50636
Candida albicans SC5314	KRR1	0.447577	7.32947	6.12489	4.99452e-05	0.000282507	1.5701
Candida albicans SC5314	CAALFMC106970CA	-0.462778	4.46371	-6.11387	5.07912e-05	0.000287031	1.79099
Candida albicans SC5314	ALS2	-0.823057	8.03021	-6.46138	5.09779e-05	0.000287823	1.62853
Candida albicans SC5314	TGL99	-0.647824	3.77255	-6.10885	5.11826e-05	0.000288716	1.87889
Candida albicans SC5314	CAALFMC400680WA	-0.522336	3.73714	-6.10685	5.13385e-05	0.000289333	1.89519
Candida albicans SC5314	ROT2	-0.511535	4.82729	-6.10402	5.15612e-05	0.000290324	1.71061
Candida albicans SC5314	CHA1	0.363708	4.8363	6.10061	5.18309e-05	0.000291578	1.62528
Candida albicans SC5314	CAALFMCR00980CA	-0.381877	6.21007	-6.09971	5.19018e-05	0.000291713	1.58887
Candida albicans SC5314	TAZ1	1.10296	3.19645	6.13621	5.22481e-05	0.000293393	1.9822
Candida albicans SC5314	CAALFMCR08710WA	-0.34608	5.87965	-6.09012	5.26686e-05	0.000295487	1.58546
Candida albicans SC5314	MIH1	-0.517345	5.29711	-6.07955	5.35278e-05	0.000300036	1.62529
Candida albicans SC5314	CAALFMC104560WA	-0.931169	2.47159	-6.07264	5.4097e-05	0.000302407	2.0633
Candida albicans SC5314	CAALFMCR03250CA	-1.00624	4.42463	-6.22555	5.40944e-05	0.000302407	1.84063
Candida albicans SC5314	ADK1	-0.391593	7.82572	-6.07304	5.40634e-05	0.000302407	1.46825
Candida albicans SC5314	DPP2	-0.454037	3.77369	-6.06986	5.43274e-05	0.000302836	1.79414
Candida albicans SC5314	CAALFMC101150CA	0.42176	5.38137	6.07003	5.43133e-05	0.000302836	1.60674
Candida albicans SC5314	CAALFMC602960WA	0.468893	3.87146	6.06987	5.43269e-05	0.000302836	1.81186
Candida albicans SC5314	CAALFMC102900CA	0.545374	4.54554	6.06937	5.43689e-05	0.000302836	1.69837
Candida albicans SC5314	CAALFMC205160CA	0.511403	7.69201	6.06238	5.49544e-05	0.000305275	1.45247
Candida albicans SC5314	CAALFMC307290WA	0.392344	5.3086	6.06276	5.49218e-05	0.000305275	1.61106
Candida albicans SC5314	CAALFMC302020WA	0.538075	7.27751	6.0632	5.48856e-05	0.000305275	1.47234
Candida albicans SC5314	KIP4	0.462146	3.95668	6.06167	5.5014e-05	0.000305332	1.77609
Candida albicans SC5314	CAALFMC301540WA	-1.36423	8.61885	-7.56231	5.57798e-05	0.000309306	1.81446
Candida albicans SC5314	BUD23	0.589695	5.16113	6.05062	5.59549e-05	0.00031	1.59475
Candida albicans SC5314	ARL3	-0.852261	4.35495	-6.09058	5.60616e-05	0.000310314	1.71312
Candida albicans SC5314	NTH1	-0.622082	5.59542	-6.04794	5.61856e-05	0.000310723	1.55435
Candida albicans SC5314	CAALFMCR04240CA	0.418943	8.15993	6.04619	5.63366e-05	0.000311281	1.40434
Candida albicans SC5314	CAALFMCR03710CA	-0.968549	3.38367	-6.04346	5.65734e-05	0.000312068	1.90853
Candida albicans SC5314	CAALFMC402690WA	-0.794349	2.72261	-6.04339	5.65796e-05	0.000312068	1.95805
Candida albicans SC5314	CAALFMC201680CA	-0.516612	4.51916	-6.03505	5.73091e-05	0.000315811	1.66102
Candida albicans SC5314	NOP13	0.462411	6.9639	6.03267	5.75191e-05	0.000316687	1.43651
Candida albicans SC5314	NOP4	0.579522	8.13236	6.03003	5.7753e-05	0.000317693	1.38128
Candida albicans SC5314	CAALFMC406730CA	-0.427294	4.64048	-6.02843	5.78955e-05	0.000318194	1.62175
Candida albicans SC5314	LTV1	0.434757	6.68535	6.02753	5.79754e-05	0.000318352	1.44102
Candida albicans SC5314	CAALFMC107950CA	0.648388	5.25215	6.02474	5.82248e-05	0.000319439	1.54352
Candida albicans SC5314	CAALFMCR06840WA	0.609718	5.4529	6.02283	5.83962e-05	0.00031988	1.51798
Candida albicans SC5314	CAALFMC402820WA	0.709179	3.09887	6.0227	5.84084e-05	0.00031988	1.83971
Candida albicans SC5314	ADE4	0.36017	8.1691	6.01977	5.8672e-05	0.00032104	1.36527
Candida albicans SC5314	CAALFMC701270CA	0.539935	4.35201	6.01903	5.87389e-05	0.000321123	1.65355
Candida albicans SC5314	CAALFMC502070CA	0.496914	5.95792	6.01598	5.90156e-05	0.000322352	1.46766
Candida albicans SC5314	HIR1	-0.397473	5.40321	-6.01368	5.9225e-05	0.000323211	1.49879
Candida albicans SC5314	CAALFMC603260WA	-0.511917	4.2913	-6.01048	5.95171e-05	0.00032452	1.6709
Candida albicans SC5314	CAALFMC111710CA	1.05153	2.23083	6.00786	5.97582e-05	0.000325548	1.97048
Candida albicans SC5314	CAALFMCR00630WA	0.590407	3.14246	6.00421	6.00949e-05	0.000327095	1.81536
Candida albicans SC5314	RHD3	-1.92963	7.67961	-8.11108	6.03257e-05	0.000328064	1.91389
Candida albicans SC5314	PPH21	-0.434364	5.58765	-5.99987	6.04984e-05	0.000328715	1.46097
Candida albicans SC5314	CAALFMC113060CA	0.375182	6.81988	5.99766	6.07052e-05	0.00032955	1.38761
Candida albicans SC5314	CAALFMC202120WA	0.533459	5.66623	5.99614	6.08479e-05	0.000330036	1.45802
Candida albicans SC5314	CHS4	0.344827	6.51164	5.99346	6.10998e-05	0.000331113	1.39392
Candida albicans SC5314	CAALFMC603310WA	-0.494216	3.57403	-5.99082	6.13496e-05	0.000332176	1.7301
Candida albicans SC5314	HHT1	-0.397297	6.36172	-5.98901	6.15212e-05	0.000332815	1.40191
Candida albicans SC5314	DAL5	-1.89456	-0.0416337	-5.97917	6.24631e-05	0.000337322	2.02776
Candida albicans SC5314	HST1	0.512979	4.71637	5.97952	6.24289e-05	0.000337322	1.52763
Candida albicans SC5314	TIM17	0.371909	6.32843	5.97441	6.2924e-05	0.000339221	1.38303
Candida albicans SC5314	RTS1	-0.355417	6.45424	-5.97483	6.28837e-05	0.000339221	1.36675
Candida albicans SC5314	CAALFMC205960CA	0.78209	3.37321	5.97183	6.31757e-05	0.000340283	1.72753
Candida albicans SC5314	CAALFMC114480WA	-0.427957	4.57483	-5.96745	6.36045e-05	0.000342295	1.51837
Candida albicans SC5314	PUT3	0.502353	4.60387	5.96676	6.3673e-05	0.000342367	1.53274
Candida albicans SC5314	CAALFMC108770WA	-0.560676	3.40956	-5.96486	6.38598e-05	0.000343074	1.73282
Candida albicans SC5314	CAALFMC404330CA	-0.44712	6.14112	-5.96391	6.39544e-05	0.000343285	1.3656
Candida albicans SC5314	RAM2	-0.5123	3.78597	-5.95801	6.45404e-05	0.000346131	1.64462
Candida albicans SC5314	CAALFMC702220CA	-0.655877	2.52421	-5.95625	6.47164e-05	0.000346775	1.8546
Candida albicans SC5314	CAALFMC210670WA	-0.42265	6.56468	-5.94277	6.60822e-05	0.000353788	1.31269
Candida albicans SC5314	CAALFMC104530CA	0.615251	4.11453	5.9329	6.71017e-05	0.000358736	1.56426
Candida albicans SC5314	ENA21	0.404494	8.7239	5.93215	6.718e-05	0.000358736	1.19168
Candida albicans SC5314	IFF11	1.05436	1.04218	5.93224	6.71706e-05	0.000358736	1.99445
Candida albicans SC5314	CAALFMC400580WA	-0.522748	3.91938	-5.92903	6.75057e-05	0.000360166	1.56486
Candida albicans SC5314	MAS2	0.351586	5.30936	5.91954	6.85074e-05	0.000365196	1.36247
Candida albicans SC5314	CAALFMC400800WA	0.889533	2.61794	5.91878	6.85885e-05	0.000365315	1.77959
Candida albicans SC5314	CAALFMCR00220WA	-1.42124	0.787966	-5.91799	6.86727e-05	0.000365449	2.00167
Candida albicans SC5314	CAALFMC101340CA	-0.974381	2.07254	-5.91314	6.91927e-05	0.000367901	1.84497
Candida albicans SC5314	PWP1	0.369147	7.68787	5.91138	6.9382e-05	0.000368592	1.2087
Candida albicans SC5314	CAALFMC302620CA	-0.46198	4.92266	-5.91021	6.95085e-05	0.000368633	1.40628
Candida albicans SC5314	GDE1	0.392806	5.40976	5.91047	6.94796e-05	0.000368633	1.34462
Candida albicans SC5314	CAALFMC114470WA	-0.391535	6.09458	-5.90586	6.99804e-05	0.000370818	1.27269
Candida albicans SC5314	CAALFMC200600CA	-0.898331	3.936	-5.90375	7.02097e-05	0.000371716	1.58445
Candida albicans SC5314	CAALFMC303680WA	-0.409481	6.11124	-5.90082	7.05306e-05	0.000373097	1.27875
Candida albicans SC5314	CAALFMC503010WA	0.801987	3.97322	5.89946	7.06803e-05	0.000373252	1.51254
Candida albicans SC5314	URK1	0.383571	5.37463	5.8999	7.06317e-05	0.000373252	1.32801
Candida albicans SC5314	CAALFMC306920WA	-0.418622	4.85485	-5.89777	7.08661e-05	0.000373915	1.38309
Candida albicans SC5314	CAALFMCR07460CA	-0.418046	4.76267	-5.89691	7.09613e-05	0.000374099	1.3596
Candida albicans SC5314	CAALFMC304590WA	-0.309034	7.66302	-5.88737	7.20234e-05	0.000379376	1.16885
Candida albicans SC5314	CAALFMC402040WA	-0.716558	2.87686	-5.88381	7.24237e-05	0.000381161	1.71794
Candida albicans SC5314	HAP42	-0.690246	3.91423	-5.87533	7.33877e-05	0.000385908	1.5052
Candida albicans SC5314	THG1	0.5941	4.45539	5.87147	7.38301e-05	0.000387905	1.39575
Candida albicans SC5314	CAALFMC704280CA	-0.525574	4.48166	-5.8679	7.42433e-05	0.000389746	1.38916
Candida albicans SC5314	CAALFMC405180CA	0.387559	6.13422	5.86654	7.4401e-05	0.000390244	1.20867
Candida albicans SC5314	SEC14	0.305834	7.3894	5.8655	7.45212e-05	0.000390544	1.15422
Candida albicans SC5314	NIT2	-0.754855	3.09152	-5.85945	7.52289e-05	0.00039392	1.60124
Candida albicans SC5314	RLI1	0.350264	8.4319	5.85574	7.5666e-05	0.000395875	1.08414
Candida albicans SC5314	PCT1	-0.370195	5.75206	-5.85428	7.58389e-05	0.000396445	1.21126
Candida albicans SC5314	END3	-0.442107	4.51516	-5.8533	7.59548e-05	0.000396717	1.36345
Candida albicans SC5314	RGD3	-0.545547	3.47468	-5.84911	7.64539e-05	0.000398988	1.51288
Candida albicans SC5314	CAALFMC202580WA	0.618532	3.53328	5.84448	7.70088e-05	0.000401546	1.49485
Candida albicans SC5314	CAALFMC403850WA	0.352063	5.6775	5.84312	7.71731e-05	0.000401608	1.20505
Candida albicans SC5314	DUR4	0.670071	3.40691	5.84278	7.72148e-05	0.000401608	1.52975
Candida albicans SC5314	CAP4	-0.473361	3.63897	-5.84369	7.71038e-05	0.000401608	1.46331
Candida albicans SC5314	CAALFMC209960WA	-0.855739	2.32297	-5.83929	7.76368e-05	0.000403464	1.71284
Candida albicans SC5314	CAALFMCR07910CA	0.684178	4.65554	5.83838	7.77477e-05	0.000403703	1.32216
Candida albicans SC5314	CAALFMC210070WA	-2.3357	-1.26006	-5.83349	7.83444e-05	0.000406461	1.66283
Candida albicans SC5314	BRG1	-0.920887	5.46507	-6.12327	7.89473e-05	0.000409247	1.32652
Candida albicans SC5314	PUP2	-0.34588	6.4302	-5.82698	7.9147e-05	0.000409597	1.1304
Candida albicans SC5314	DOT6	0.364637	5.46705	5.82713	7.91294e-05	0.000409597	1.19776
Candida albicans SC5314	PSD1	-0.328783	6.74244	-5.81772	8.03044e-05	0.000415241	1.09901
Candida albicans SC5314	BMT8	-0.653829	2.70639	-5.81523	8.06183e-05	0.000416517	1.58639
Candida albicans SC5314	CAALFMCR02300CA	-0.527152	4.80321	-5.81398	8.07768e-05	0.000416988	1.26919
Candida albicans SC5314	CAALFMC111270WA	-0.924423	5.85067	-6.14182	8.1092e-05	0.00041817	1.27409
Candida albicans SC5314	RIB1	-0.554459	5.11068	-5.81111	8.11404e-05	0.00041817	1.21287
Candida albicans SC5314	URA1	-0.33383	8.18438	-5.81007	8.12729e-05	0.000418505	1.02015
Candida albicans SC5314	CAALFMC107840WA	-0.426324	5.36893	-5.80765	8.15817e-05	0.000419747	1.18674
Candida albicans SC5314	CAALFMC405730WA	-0.891752	1.80165	-5.80407	8.20424e-05	0.000421307	1.70793
Candida albicans SC5314	BUD21	0.632482	6.11322	5.81305	8.20096e-05	0.000421307	1.11809
Candida albicans SC5314	CAALFMC100420WA	-0.540672	5.61851	-5.80371	8.20887e-05	0.000421307	1.14028
Candida albicans SC5314	FGR29	-0.499489	3.76801	-5.80164	8.23552e-05	0.000422326	1.32563
Candida albicans SC5314	RBF1	0.457885	4.61548	5.79851	8.27606e-05	0.000424054	1.23488
Candida albicans SC5314	CAALFMCR00380WA	0.760749	1.97899	5.79669	8.29975e-05	0.000424917	1.64826
Candida albicans SC5314	CAALFMC405810WA	-0.412342	7.23334	-5.79503	8.32142e-05	0.000425675	1.05401
Candida albicans SC5314	CAALFMC400050WA	-0.619945	4.32794	-5.79343	8.34236e-05	0.000426395	1.31481
Candida albicans SC5314	CAALFMC207680WA	0.372617	6.2078	5.79025	8.38421e-05	0.000428181	1.08133
Candida albicans SC5314	CAALFMC603730CA	0.401051	6.02952	5.78809	8.41267e-05	0.000429282	1.08895
Candida albicans SC5314	MMS22	0.701301	3.75748	5.78728	8.42342e-05	0.000429477	1.38362
Candida albicans SC5314	CAALFMC101180CA	0.938356	0.83724	5.78304	8.47978e-05	0.000431995	1.78106
Candida albicans SC5314	CAALFMC102470WA	-0.944681	1.45768	-5.78203	8.49322e-05	0.000432325	1.68695
Candida albicans SC5314	KTI12	0.422485	5.71085	5.78143	8.50123e-05	0.000432378	1.09927
Candida albicans SC5314	GLN3	0.372435	4.99785	5.7808	8.50967e-05	0.000432453	1.18509
Candida albicans SC5314	RIB4	-0.33189	6.10553	-5.77876	8.53706e-05	0.000433073	1.06866
Candida albicans SC5314	SWI4	0.369892	5.24192	5.77833	8.5428e-05	0.000433073	1.13567
Candida albicans SC5314	CAALFMCR02960WA	-0.906659	2.17925	-5.77891	8.53507e-05	0.000433073	1.64127
Candida albicans SC5314	SET3	-0.409059	6.11659	-5.77755	8.55326e-05	0.000433249	1.05552
Candida albicans SC5314	GIT3	-0.443067	4.53791	-5.77593	8.57515e-05	0.000434003	1.23926
Candida albicans SC5314	CAALFMC502830WA	-0.52165	4.51801	-5.77479	8.59045e-05	0.000434423	1.24893
Candida albicans SC5314	IFF9	-0.520297	4.50103	-5.77305	8.61401e-05	0.00043526	1.21394
Candida albicans SC5314	CAALFMC402100CA	-0.613694	3.84332	-5.77064	8.64673e-05	0.000436558	1.3032
Candida albicans SC5314	CIS2	0.662142	4.2791	5.76974	8.65908e-05	0.000436826	1.25702
Candida albicans SC5314	RSR1	-0.428273	5.41566	-5.76859	8.6748e-05	0.000437263	1.09423
Candida albicans SC5314	CAALFMC701020CA	0.511984	4.92043	5.76646	8.70388e-05	0.000438286	1.16675
Candida albicans SC5314	NOP15	0.435665	7.0495	5.76607	8.70922e-05	0.000438286	0.997312
Candida albicans SC5314	CBF1	-0.754675	4.77691	-5.83234	8.74458e-05	0.000439585	1.16809
Candida albicans SC5314	CAALFMC113650CA	-0.57435	4.01436	-5.76316	8.74919e-05	0.000439585	1.30328
Candida albicans SC5314	SCT1	-0.334477	5.74488	-5.75661	8.84002e-05	0.000443749	1.05271
Candida albicans SC5314	SET1	0.417867	4.65752	5.75615	8.84638e-05	0.000443749	1.17177
Candida albicans SC5314	CAALFMC108860CA	0.532477	4.45989	5.75473	8.86628e-05	0.000444388	1.21841
Candida albicans SC5314	CAALFMC206650CA	0.587914	3.76968	5.7512	8.91568e-05	0.000446143	1.30866
Candida albicans SC5314	CAALFMCR03730CA	-0.980262	2.34461	-5.7515	8.91149e-05	0.000446143	1.55353
Candida albicans SC5314	CAALFMC504140WA	0.591589	2.54499	5.7496	8.93816e-05	0.000446908	1.5411
Candida albicans SC5314	NMD3	0.334316	7.73386	5.74734	8.9702e-05	0.000448149	0.93987
Candida albicans SC5314	CAALFMCR05770WA	-0.714643	2.1171	-5.74301	9.03161e-05	0.000450854	1.54609
Candida albicans SC5314	CAALFMCR08900CA	0.476289	4.82281	5.74187	9.04796e-05	0.000451307	1.12811
Candida albicans SC5314	CAALFMC602420WA	0.618457	4.28554	5.73842	9.09731e-05	0.000453404	1.29656
Candida albicans SC5314	CAALFMC602150CA	1.00008	2.32285	5.7315	9.19721e-05	0.000457742	1.53397
Candida albicans SC5314	HOF1	-0.468202	4.88948	-5.73101	9.20443e-05	0.000457742	1.05713
Candida albicans SC5314	CAALFMC504550WA	-0.42787	4.34635	-5.73087	9.20648e-05	0.000457742	1.18244
Candida albicans SC5314	ARO10	-0.763352	1.67691	-5.72532	9.28743e-05	0.000461397	1.56658
Candida albicans SC5314	CAALFMC502010CA	0.560747	5.78067	5.7222	9.33348e-05	0.000463314	0.996553
Candida albicans SC5314	DAC1	-0.969468	2.44722	-5.72135	9.34604e-05	0.000463566	1.53379
Candida albicans SC5314	CAALFMCR04230WA	-0.42667	4.74351	-5.72041	9.35987e-05	0.000463882	1.10583
Candida albicans SC5314	UTP20	0.390907	7.17774	5.71827	9.39162e-05	0.000465084	0.913593
Candida albicans SC5314	CAALFMC504300CA	-0.26991	8.37495	-5.71613	9.42337e-05	0.000466284	0.855271
Candida albicans SC5314	CAALFMC301770CA	0.494145	3.45076	5.7135	9.46269e-05	0.000467857	1.32104
Candida albicans SC5314	CAALFMC108350CA	-2.20643	7.40353	-7.91094	9.53202e-05	0.000470432	1.52673
Candida albicans SC5314	FDH1	-2.82876	-0.763506	-5.70864	9.53579e-05	0.000470432	1.451
Candida albicans SC5314	CAALFMC701700WA	-0.705326	3.25124	-5.70852	9.53754e-05	0.000470432	1.40035
Candida albicans SC5314	KIS2	-0.713623	3.72259	-5.70776	9.54902e-05	0.000470625	1.2189
Candida albicans SC5314	MCR1	-0.313661	7.46193	-5.70723	9.55707e-05	0.000470648	0.891284
Candida albicans SC5314	CAALFMC111120CA	-0.384573	5.567	-5.70131	9.64704e-05	0.000474701	0.974299
Candida albicans SC5314	PCD1	-0.464924	3.39278	-5.69985	9.66946e-05	0.000475051	1.28021
Candida albicans SC5314	CLB2	0.3406	6.14765	5.70011	9.66545e-05	0.000475051	0.928563
Candida albicans SC5314	CAALFMC208910CA	-0.506381	4.06215	-5.69815	9.69543e-05	0.000475951	1.19221
Candida albicans SC5314	MSF1	0.389753	4.90155	5.69558	9.73501e-05	0.000477516	1.05703
Candida albicans SC5314	ECM7	-0.454118	3.84716	-5.69088	9.80788e-05	0.00048071	1.19218
Candida albicans SC5314	SAC3	0.4971	5.11702	5.68814	9.85059e-05	0.000482422	1.0045
Candida albicans SC5314	FET3	-0.643378	3.13003	-5.68252	9.93868e-05	0.000486353	1.31636
Candida albicans SC5314	YCP4	-0.429403	7.29026	-5.67788	0.000100122	0.000489563	0.860045
Candida albicans SC5314	DDC1	0.778496	2.10671	5.67734	0.000100208	0.0004896	1.46027
Candida albicans SC5314	ERG9	-0.407109	6.73971	-5.67433	0.000100687	0.000491553	0.858085
Candida albicans SC5314	CAALFMCR10410CA	0.419702	6.70161	5.66841	0.000101639	0.000495808	0.855719
Candida albicans SC5314	CAALFMCR04220CA	-1.46348	2.24147	-5.80157	0.000101725	0.000495838	1.49836
Candida albicans SC5314	ESC4	0.711351	3.53498	5.66061	0.000102906	0.000501203	1.1778
Candida albicans SC5314	URA7	0.351158	7.99751	5.65098	0.000104494	0.000508536	0.767178
Candida albicans SC5314	LEU5	0.461478	4.01193	5.64851	0.000104906	0.000510143	1.11551
Candida albicans SC5314	RPA135	0.482011	8.35392	5.64621	0.000105291	0.000511614	0.73909
Candida albicans SC5314	CAALFMC204750WA	-0.722118	2.76003	-5.64385	0.000105687	0.000512328	1.31264
Candida albicans SC5314	CAALFMC703400CA	0.589316	6.84631	5.6557	0.000105584	0.000512328	0.809022
Candida albicans SC5314	CAALFMC107220WA	0.670753	4.24035	5.64336	0.000105768	0.000512328	1.14591
Candida albicans SC5314	CAALFMC700880CA	-0.831924	3.33922	-5.64378	0.000105699	0.000512328	1.22811
Candida albicans SC5314	CAALFMC307490WA	-0.487874	5.22481	-5.64074	0.000106211	0.000514073	0.914586
Candida albicans SC5314	RAD2	0.574919	3.81145	5.63721	0.00010681	0.000516569	1.11151
Candida albicans SC5314	CAALFMC112900WA	-0.713943	2.68428	-5.63132	0.000107817	0.000521032	1.29521
Candida albicans SC5314	CAALFMCR10020CA	-0.636162	2.67479	-5.62921	0.00010818	0.000522377	1.31703
Candida albicans SC5314	CAALFMCR01370CA	0.370339	6.3815	5.62789	0.000108407	0.00052307	0.801659
Candida albicans SC5314	CAALFMC406770WA	-0.388905	4.1171	-5.62488	0.000108929	0.00052518	1.0492
Candida albicans SC5314	CAALFMC112610WA	0.440177	5.26403	5.62437	0.000109018	0.000525201	0.881264
Candida albicans SC5314	ERG27	-0.398054	5.34029	-5.61912	0.000109935	0.000529207	0.858818
Candida albicans SC5314	CAALFMC503850WA	0.479502	5.32813	5.61648	0.000110399	0.000530776	0.862201
Candida albicans SC5314	PRN2	-0.838463	2.42123	-5.61629	0.000110432	0.000530776	1.37052
Candida albicans SC5314	CAALFMCR03980WA	0.599398	4.43075	5.61344	0.000110936	0.000532784	0.990994
Candida albicans SC5314	CAALFMC300010CA	-0.589377	6.98819	-5.64204	0.000111107	0.000533192	0.746766
Candida albicans SC5314	CAALFMC407040WA	0.58273	1.95303	5.61185	0.000111219	0.000533317	1.30098
Candida albicans SC5314	CAALFMC206760CA	-0.563521	2.82583	-5.61035	0.000111484	0.000534176	1.17574
Candida albicans SC5314	CAALFMC302030WA	0.401577	5.37855	5.6062	0.000112226	0.000537318	0.841985
Candida albicans SC5314	CAALFMC305110WA	-0.823576	2.72273	-5.60356	0.0001127	0.000539171	1.23353
Candida albicans SC5314	CAALFMCR05550CA	0.452774	7.23866	5.59816	0.000113677	0.000543424	0.712449
Candida albicans SC5314	CAALFMCR09040WA	-1.23269	0.779199	-5.59663	0.000113955	0.000544337	1.50548
Candida albicans SC5314	PIL1	-0.328398	9.0804	-5.59034	0.000115108	0.000549418	0.603672
Candida albicans SC5314	CAALFMC500820WA	0.360685	6.10746	5.58904	0.000115347	0.000550135	0.75554
Candida albicans SC5314	PHM5	0.370121	5.30632	5.58517	0.000116063	0.000553126	0.808897
Candida albicans SC5314	CAALFMC112630CA	0.712926	3.04327	5.5775	0.000117497	0.000559531	1.16848
Candida albicans SC5314	CAALFMC201630WA	0.976888	1.66894	5.57394	0.000118169	0.000562298	1.3415
Candida albicans SC5314	CAALFMC210790CA	-0.660021	3.86578	-5.57136	0.000118658	0.000564192	0.971506
Candida albicans SC5314	CDG1	-0.643481	4.70454	-5.55628	0.000121562	0.00057756	1.05148
Candida albicans SC5314	TDH3	-0.204807	14.0563	-5.55008	0.000122777	0.000582885	0.236869
Candida albicans SC5314	CAALFMC200750WA	-1.148	0.696913	-5.54493	0.000123797	0.000587278	1.43905
Candida albicans SC5314	CCC1	-0.4525	6.03659	-5.5432	0.00012414	0.000588457	0.673485
Candida albicans SC5314	SPA2	0.33534	6.83445	5.54215	0.000124351	0.000589006	0.635556
Candida albicans SC5314	MED14	0.4562	4.413	5.53895	0.000124991	0.000591585	0.85888
Candida albicans SC5314	CAALFMC406620CA	-1.87001	0.410437	-5.53783	0.000125216	0.000592197	1.38785
Candida albicans SC5314	TSC2	0.662742	3.67937	5.53613	0.000125559	0.000593368	0.97416
Candida albicans SC5314	CAALFMC403750CA	0.581341	3.64315	5.53417	0.000125954	0.000594782	0.991138
Candida albicans SC5314	CAALFMC304190WA	-1.85856	0.376406	-5.53298	0.000126196	0.000595239	1.42317
Candida albicans SC5314	ADE1	-0.320291	6.81224	-5.53228	0.000126338	0.000595239	0.618974
Candida albicans SC5314	MLS1	-0.556345	4.96624	-5.53261	0.00012627	0.000595239	0.787661
Candida albicans SC5314	CAALFMC106820WA	0.394023	6.10116	5.53175	0.000126446	0.000595294	0.657554
Candida albicans SC5314	EXO1	0.404641	5.86744	5.52669	0.000127478	0.000599699	0.664712
Candida albicans SC5314	CAALFMC103150CA	-0.511267	3.98477	-5.52071	0.000128712	0.000605044	0.854988
Candida albicans SC5314	CAALFMC603550CA	0.735731	5.51055	5.65052	0.000130025	0.000610755	0.713715
Candida albicans SC5314	CAALFMC402330CA	-1.23834	0.876305	-5.50608	0.000131779	0.000618191	1.36266
Candida albicans SC5314	CAALFMC505250CA	0.408171	6.03178	5.50595	0.000131808	0.000618191	0.619844
Candida albicans SC5314	PAM18	0.534385	5.60405	5.50513	0.000131982	0.000618542	0.658442
Candida albicans SC5314	HYR3	-0.604374	5.74128	-5.50289	0.000132459	0.000620307	0.642158
Candida albicans SC5314	CAALFMC306550CA	-0.584779	2.87806	-5.50126	0.000132807	0.000620999	1.03721
Candida albicans SC5314	PHO89	0.685997	3.11351	5.50157	0.00013274	0.000620999	1.00917
Candida albicans SC5314	CAALFMC100760WA	-0.42175	4.41731	-5.50074	0.000132919	0.000621055	0.79453
Candida albicans SC5314	CAALFMC303410CA	-0.453225	7.16133	-5.49867	0.000133362	0.000622656	0.546838
Candida albicans SC5314	IFU5	-0.707098	5.37859	-5.52696	0.000134431	0.000627175	0.723002
Candida albicans SC5314	MNN24	-0.797083	3.07668	-5.49294	0.0001346	0.000627493	0.947115
Candida albicans SC5314	FLU1	0.383635	6.96698	5.48889	0.000135483	0.000631133	0.560081
Candida albicans SC5314	CAALFMC301790CA	0.680699	2.74887	5.48644	0.000136021	0.000633165	1.06291
Candida albicans SC5314	MSC7	-0.301282	6.76306	-5.48477	0.000136386	0.000634391	0.538482
Candida albicans SC5314	CAALFMC103940WA	-0.343851	6.64083	-5.4813	0.000137152	0.000636522	0.548171
Candida albicans SC5314	CAALFMC501730WA	0.768303	1.86947	5.48181	0.000137041	0.000636522	1.18652
Candida albicans SC5314	CAALFMC405850CA	-0.337961	5.76282	-5.48135	0.000137142	0.000636522	0.607648
Candida albicans SC5314	STF2	-2.72815	6.42559	-7.75857	0.000137279	0.000636634	1.27521
Candida albicans SC5314	AVT4	-0.547075	3.43581	-5.48027	0.000137382	0.000636634	0.915061
Candida albicans SC5314	FGR47	0.537035	3.80104	5.47952	0.000137548	0.000636657	0.857184
Candida albicans SC5314	CAALFMC302850CA	0.637442	3.46703	5.47932	0.000137592	0.000636657	0.908198
Candida albicans SC5314	CAALFMC101400CA	-0.375553	4.78718	-5.47749	0.000138	0.000638072	0.698086
Candida albicans SC5314	POT12	-1.03435	2.5424	-5.47349	0.000138895	0.000641731	1.09951
Candida albicans SC5314	CAALFMC200790CA	0.578421	6.32657	5.46585	0.000140619	0.000649213	0.537155
Candida albicans SC5314	CAALFMC105210CA	0.398143	5.85545	5.46167	0.000141574	0.000653135	0.555742
Candida albicans SC5314	ADA2	0.534641	3.60729	5.46054	0.000141833	0.000653843	0.850106
Candida albicans SC5314	CAALFMC207140WA	-0.418467	5.41986	-5.45972	0.000142021	0.000654222	0.584106
Candida albicans SC5314	PHO91	-0.399548	6.50424	-5.45851	0.000142299	0.000655019	0.516984
Candida albicans SC5314	REX3	0.501248	3.34355	5.4554	0.000143017	0.000657837	0.901224
Candida albicans SC5314	CAALFMC403700WA	-0.316539	5.49676	-5.44704	0.000144967	0.000665817	0.558987
Candida albicans SC5314	AFG1	0.720362	1.88591	5.44723	0.000144921	0.000665817	1.17122
Candida albicans SC5314	CAALFMC304370CA	0.354023	6.17083	5.44609	0.000145191	0.000666353	0.506942
Candida albicans SC5314	MCM3	0.48562	5.86812	5.44316	0.000145882	0.000669028	0.517713
Candida albicans SC5314	CAALFMCR00660WA	0.929158	1.40532	5.44219	0.00014611	0.000669583	1.19734
Candida albicans SC5314	CAALFMC704200CA	0.430812	6.47142	5.43549	0.000147705	0.000676391	0.470125
Candida albicans SC5314	CAALFMC701670WA	-0.848159	1.83942	-5.43431	0.000147988	0.000677187	1.11859
Candida albicans SC5314	CAALFMC602110WA	-0.74013	2.06039	-5.43342	0.000148201	0.000677662	1.06419
Candida albicans SC5314	CAALFMC301890CA	-0.423297	5.97772	-5.43259	0.000148402	0.000678083	0.49656
Candida albicans SC5314	ZCF32	0.565041	2.72748	5.43063	0.000148875	0.000679741	0.988544
Candida albicans SC5314	FOX2	-0.591348	3.03829	-5.42807	0.000149494	0.000682068	0.91319
Candida albicans SC5314	OAC1	1.07771	1.68236	5.42031	0.000151389	0.000690203	1.17404
Candida albicans SC5314	CAALFMC301120WA	0.425918	4.10644	5.41903	0.000151702	0.000691122	0.717294
Candida albicans SC5314	CAALFMC603360CA	-1.30353	0.949732	-5.41633	0.000152368	0.00069365	1.22035
Candida albicans SC5314	CAALFMC600800CA	0.436015	5.57322	5.41422	0.000152891	0.000695012	0.527485
Candida albicans SC5314	UBP1	0.497572	5.74895	5.41456	0.000152808	0.000695012	0.482437
Candida albicans SC5314	VPS35	-0.534811	5.18116	-5.41244	0.000153334	0.000696513	0.54558
Candida albicans SC5314	XYL2	-0.520322	7.90773	-5.41126	0.000153629	0.000696833	0.374824
Candida albicans SC5314	CAALFMC307140CA	0.492944	3.18383	5.41157	0.000153553	0.000696833	0.820586
Candida albicans SC5314	CAALFMCR06500CA	-0.669628	2.91847	-5.40946	0.000154078	0.000697852	0.913738
Candida albicans SC5314	SBA1	-0.384601	5.05188	-5.40949	0.000154072	0.000697852	0.520709
Candida albicans SC5314	CAALFMCR06070WA	-0.31182	5.88456	-5.40858	0.000154299	0.000698342	0.463885
Candida albicans SC5314	RPN8	-0.320251	6.34183	-5.40637	0.000154855	0.000700348	0.433357
Candida albicans SC5314	CAALFMC500050WA	-0.522702	3.68558	-5.40405	0.00015544	0.000702481	0.739313
Candida albicans SC5314	CAALFMC209630CA	-0.576191	2.4013	-5.40014	0.000156431	0.000706446	0.921229
Candida albicans SC5314	DBF4	0.488021	4.96614	5.39693	0.000157251	0.000709115	0.518909
Candida albicans SC5314	SCL1	-0.330988	6.27426	-5.39734	0.000157144	0.000709115	0.421979
Candida albicans SC5314	CAALFMCR09610CA	-0.572153	3.58955	-5.3957	0.000157566	0.00071002	0.740904
Candida albicans SC5314	RPA12	0.592167	4.83453	5.395	0.000157745	0.000710308	0.56062
Candida albicans SC5314	CAALFMC200270CA	-0.475637	3.73981	-5.38338	0.000160756	0.000723343	0.698789
Candida albicans SC5314	RPF1	0.599091	6.83379	5.4404	0.000160928	0.000723592	0.394681
Candida albicans SC5314	PDE1	-0.577677	3.18423	-5.38218	0.000161071	0.00072371	0.813609
Candida albicans SC5314	ASR2	-0.466995	6.01617	-5.3801	0.000161618	0.000725379	0.41202
Candida albicans SC5314	CAALFMCR01780WA	0.389683	5.55036	5.37988	0.000161676	0.000725379	0.437895
Candida albicans SC5314	UTR2	-0.42867	6.28333	-5.37362	0.000163334	0.000732287	0.396054
Candida albicans SC5314	CAALFMC403170WA	0.615301	3.94676	5.37279	0.000163553	0.000732743	0.655445
Candida albicans SC5314	LAS1	0.552459	4.70185	5.3708	0.000164085	0.000734596	0.532273
Candida albicans SC5314	CAALFMCR06960WA	0.438905	4.46408	5.36937	0.000164468	0.000734719	0.562527
Candida albicans SC5314	ARP2	-0.28516	6.67111	-5.37015	0.000164259	0.000734719	0.35446
Candida albicans SC5314	FUM11	-0.304433	6.45227	-5.36952	0.000164427	0.000734719	0.368706
Candida albicans SC5314	CGR1	0.508473	4.15913	5.36871	0.000164646	0.000734984	0.623284
Candida albicans SC5314	CAALFMCR07190WA	-0.455342	4.11587	-5.36822	0.000164778	0.000735045	0.611377
Candida albicans SC5314	CAALFMC112680WA	0.304557	7.48662	5.36468	0.000165731	0.000738399	0.307421
Candida albicans SC5314	CAALFMC604240WA	0.935462	2.80826	5.36411	0.000165887	0.000738399	0.847877
Candida albicans SC5314	CAALFMCR06320CA	0.432554	3.52589	5.36415	0.000165875	0.000738399	0.697286
Candida albicans SC5314	EXO70	-0.427136	4.46965	-5.36305	0.000166172	0.000739136	0.543516
Candida albicans SC5314	PRP39	0.573592	3.1371	5.36262	0.000166291	0.000739136	0.772886
Candida albicans SC5314	UBC15	-0.94307	3.55289	-5.41934	0.000166768	0.000740725	0.748595
Candida albicans SC5314	CAALFMC702560WA	0.670862	4.10686	5.35941	0.000167162	0.000741947	0.603007
Candida albicans SC5314	CAALFMC109040CA	0.853478	5.62723	5.63292	0.000167424	0.000742579	0.514537
Candida albicans SC5314	CAALFMC303100CA	0.34253	4.97272	5.35622	0.000168034	0.000744751	0.46916
Candida albicans SC5314	CAALFMC300850CA	-0.364364	7.9756	-5.35331	0.000168834	0.000747763	0.264526
Candida albicans SC5314	YCG1	0.514244	4.92924	5.34574	0.000170936	0.000756531	0.451731
Candida albicans SC5314	CAALFMC400950CA	-0.798666	2.43221	-5.33471	0.000174045	0.000769745	0.852886
Candida albicans SC5314	CAALFMC701510WA	-0.474859	4.31163	-5.33318	0.000174483	0.000771129	0.496021
Candida albicans SC5314	NGS1	0.46465	4.82948	5.33116	0.000175058	0.000773063	0.44361
Candida albicans SC5314	CAALFMC108900WA	-0.74642	2.47447	-5.33077	0.00017517	0.000773063	0.766344
Candida albicans SC5314	CAALFMCR00310CA	-0.392072	4.64848	-5.32458	0.000176955	0.00078039	0.406567
Candida albicans SC5314	PUP1	-0.348508	6.35812	-5.32408	0.000177099	0.000780469	0.295049
Candida albicans SC5314	CAALFMC404180CA	-0.717412	2.62667	-5.31637	0.000179349	0.000789821	0.8002
Candida albicans SC5314	YSA1	-0.41273	4.45787	-5.31481	0.000179807	0.000791279	0.472318
Candida albicans SC5314	CAALFMCR02380CA	-0.578947	3.3525	-5.31004	0.000181219	0.000796925	0.614668
Candida albicans SC5314	MNN11	0.671991	3.78938	5.30916	0.00018148	0.000797511	0.574646
Candida albicans SC5314	CAALFMC109520CA	-0.391283	4.95214	-5.30703	0.000182116	0.000799736	0.38569
Candida albicans SC5314	ZDS1	0.38529	5.34924	5.30569	0.000182517	0.00080093	0.337617
Candida albicans SC5314	CAALFMC603780CA	-0.825966	2.94626	-5.30108	0.000183901	0.000806433	0.74021
Candida albicans SC5314	ERG28	-0.390322	4.62381	-5.29962	0.00018434	0.000807419	0.408439
Candida albicans SC5314	RTG1	-0.4107	4.866	-5.29947	0.000184386	0.000807419	0.382124
Candida albicans SC5314	CAALFMC700040CA	-0.321551	5.05961	-5.29381	0.000186108	0.000814387	0.336791
Candida albicans SC5314	VTI1	-0.415397	4.88954	-5.28717	0.000188145	0.000822206	0.35574
Candida albicans SC5314	CAALFMC203450WA	0.386665	4.60545	5.28713	0.00018816	0.000822206	0.414011
Candida albicans SC5314	CAALFMC202820CA	0.423812	4.55257	5.2851	0.000188786	0.000824362	0.428627
Candida albicans SC5314	CAALFMCR09990WA	0.38829	4.68983	5.28217	0.000189699	0.000827765	0.388943
Candida albicans SC5314	PR26	-0.328976	6.99164	-5.27913	0.000190649	0.000831326	0.183697
Candida albicans SC5314	CAALFMC114520WA	-0.285001	7.87001	-5.27812	0.000190966	0.000831466	0.143947
Candida albicans SC5314	GFA1	-0.37349	7.43544	-5.27786	0.000191045	0.000831466	0.158919
Candida albicans SC5314	OPI1	-0.552964	3.93538	-5.27774	0.000191083	0.000831466	0.509854
Candida albicans SC5314	SOL3	-0.374247	6.07156	-5.27257	0.000192715	0.000837979	0.225329
Candida albicans SC5314	IMH3	0.251482	9.52161	5.26967	0.000193635	0.000841001	0.0395702
Candida albicans SC5314	CAALFMC503410CA	0.629867	5.10565	5.27042	0.000193681	0.000841001	0.30932
Candida albicans SC5314	CAALFMC303380WA	-0.772328	3.34481	-5.26355	0.000195595	0.00084872	0.572087
Candida albicans SC5314	POL93	-0.50632	4.1402	-5.26156	0.000196236	0.000850903	0.436384
Candida albicans SC5314	GLO1	-0.342105	6.62076	-5.26092	0.000196445	0.000851214	0.168512
Candida albicans SC5314	IFK2	-0.813321	2.81936	-5.25802	0.000197383	0.000854683	0.678773
Candida albicans SC5314	CAALFMC111910WA	0.629215	2.39096	5.25676	0.000197793	0.000855114	0.741354
Candida albicans SC5314	CAALFMCR08980CA	-0.568922	3.80905	-5.25644	0.000197896	0.000855114	0.484416
Candida albicans SC5314	DPB2	0.699829	4.33224	5.25697	0.000197726	0.000855114	0.395056
Candida albicans SC5314	CAALFMC306680CA	-0.620765	2.3587	-5.25402	0.000198687	0.000857935	0.758382
Candida albicans SC5314	RPN7	-0.306733	6.67892	-5.25311	0.000198985	0.000858626	0.154154
Candida albicans SC5314	CAALFMC503080CA	0.589784	2.75555	5.25232	0.000199246	0.000859151	0.614866
Candida albicans SC5314	CAALFMCR03000CA	-0.521106	3.85678	-5.24311	0.000202292	0.00087168	0.449
Candida albicans SC5314	CAALFMC114310WA	-0.405452	4.85307	-5.24109	0.000202964	0.000873972	0.296726
Candida albicans SC5314	IRA2	0.453543	6.36827	5.24045	0.000203179	0.00087429	0.15155
Candida albicans SC5314	CAALFMC603290WA	-0.388408	5.31164	-5.23534	0.000204897	0.000881072	0.223297
Candida albicans SC5314	PRX1	0.446188	4.36233	5.23415	0.0002053	0.000882171	0.336087
Candida albicans SC5314	CAALFMC302770CA	-0.507491	2.88961	-5.23375	0.000205437	0.000882171	0.588534
Candida albicans SC5314	CAALFMC205060CA	0.941222	2.07629	5.23022	0.000206636	0.000886094	0.697353
Candida albicans SC5314	GSL2	-0.355819	4.8513	-5.23054	0.000206526	0.000886094	0.251272
Candida albicans SC5314	CAALFMC405610CA	-0.424401	6.34291	-5.22566	0.000208197	0.000892169	0.123632
Candida albicans SC5314	CAALFMC406430CA	0.669274	3.32094	5.22374	0.00020886	0.000894393	0.494569
Candida albicans SC5314	CAALFMC102700CA	-0.853648	4.85293	-5.40009	0.000209654	0.000897173	0.358923
Candida albicans SC5314	PPT1	0.650915	4.72522	5.21825	0.000210762	0.000901293	0.263711
Candida albicans SC5314	UGA33	-0.793706	2.15206	-5.21744	0.000211041	0.000901867	0.702477
Candida albicans SC5314	CAALFMCR00750CA	-0.628758	2.69718	-5.21469	0.000212004	0.000905358	0.599279
Candida albicans SC5314	PRC3	-0.420034	5.10443	-5.21235	0.000212823	0.000907608	0.233972
Candida albicans SC5314	PEP12	-0.526719	3.31453	-5.21251	0.000212768	0.000907608	0.494028
Candida albicans SC5314	CAALFMC103040WA	0.43401	3.64436	5.20961	0.000213791	0.000911107	0.416724
Candida albicans SC5314	BUD2	-0.441747	4.16006	-5.20423	0.0002157	0.000918611	0.312709
Candida albicans SC5314	RVS167	-0.293313	6.57402	-5.20179	0.000216573	0.0009217	0.0740142
Candida albicans SC5314	DUS4	0.554407	4.88206	5.19728	0.000218195	0.000927966	0.227557
Candida albicans SC5314	CAALFMC102000WA	-0.552658	4.48722	-5.19672	0.000218396	0.000928184	0.269089
Candida albicans SC5314	UTP9	0.379423	7.85248	5.19052	0.000220651	0.000937124	-0.00435395
Candida albicans SC5314	USO1	0.32008	5.4877	5.18974	0.000220934	0.000937683	0.123611
Candida albicans SC5314	SSY1	-0.582713	3.18741	-5.18216	0.000223724	0.000948878	0.471508
Candida albicans SC5314	CAALFMC406740CA	-0.426057	4.80395	-5.1788	0.000224975	0.000953531	0.191175
Candida albicans SC5314	CAALFMC209510CA	0.302778	5.80358	5.1766	0.000225796	0.000956049	0.0774686
Candida albicans SC5314	CAALFMC505020CA	-0.378088	5.37406	-5.17639	0.000225877	0.000956049	0.104721
Candida albicans SC5314	CAALFMC602330WA	-0.722566	6.72393	-5.41244	0.000226743	0.00095906	0.100653
Candida albicans SC5314	CAALFMCR04750WA	0.505724	5.79756	5.17317	0.000227083	0.000959189	0.0740849
Candida albicans SC5314	CAALFMCR06560CA	-0.443424	4.78462	-5.17333	0.000227022	0.000959189	0.200018
Candida albicans SC5314	CAALFMCR05440WA	-0.733268	5.08259	-5.28129	0.000227263	0.000959298	0.202495
Candida albicans SC5314	CAALFMC301210CA	-0.350537	5.13351	-5.16725	0.000229323	0.000967336	0.126167
Candida albicans SC5314	CAALFMC300450CA	0.266779	6.96651	5.16197	0.000231341	0.000975183	-0.0185135
Candida albicans SC5314	SAS3	0.438861	4.13838	5.16071	0.000231825	0.000976561	0.251067
Candida albicans SC5314	LRG1	0.324714	6.23211	5.15656	0.000233431	0.000982179	0.00674702
Candida albicans SC5314	CAALFMC305010CA	0.562897	3.37482	5.15644	0.000233475	0.000982179	0.394555
Candida albicans SC5314	CAALFMC105900WA	-0.377593	4.96107	-5.15472	0.000234142	0.000984317	0.112977
Candida albicans SC5314	CAALFMC307110WA	0.478254	3.81306	5.15391	0.000234458	0.000984975	0.27342
Candida albicans SC5314	OYE2	-0.604664	4.32437	-5.15225	0.000235107	0.000987037	0.272185
Candida albicans SC5314	MCM2	0.471892	4.71299	5.15181	0.000235279	0.000987089	0.126934
Candida albicans SC5314	CAALFMC602430WA	0.486866	6.29196	5.14895	0.0002364	0.000991122	-0.00828301
Candida albicans SC5314	PRS5	0.315915	6.80279	5.14729	0.000237049	0.000993173	-0.0349063
Candida albicans SC5314	TRM12	0.516194	3.45188	5.14605	0.000237539	0.000994556	0.348827
Candida albicans SC5314	CAALFMC300940WA	-0.512385	4.9963	-5.14454	0.000238139	0.000996393	0.124148
Candida albicans SC5314	CAALFMC113390WA	0.94651	1.51384	5.14079	0.000239625	0.00100194	0.710424
Candida albicans SC5314	CAALFMC703200CA	-0.502966	5.75866	-5.13724	0.000241044	0.00100719	0.0291604
Candida albicans SC5314	RAS1	-0.27331	7.25815	-5.13555	0.000241724	0.00100935	-0.081278
Candida albicans SC5314	PRP22	0.581007	4.00229	5.13513	0.000241892	0.00100938	0.248793
Candida albicans SC5314	CAALFMCR01430WA	0.447808	3.46979	5.13333	0.000242617	0.00101172	0.280008
Candida albicans SC5314	CAALFMC101160CA	0.471716	5.48727	5.12739	0.000245029	0.00102109	0.0278625
Candida albicans SC5314	CTA8	0.292897	5.48955	5.12607	0.000245566	0.00102264	0.0138225
Candida albicans SC5314	CAALFMCR08590WA	0.416453	5.37446	5.12336	0.000246677	0.00102577	0.0207125
Candida albicans SC5314	CAALFMC202360CA	-0.578053	3.16311	-5.12303	0.000246813	0.00102577	0.367828
Candida albicans SC5314	CAALFMC109700WA	0.871079	1.58978	5.12326	0.000246716	0.00102577	0.639663
Candida albicans SC5314	CAALFMC200760CA	-1.60691	2.65337	-5.12194	0.000247259	0.00102694	0.757745
Candida albicans SC5314	CAALFMCR03910CA	0.413349	4.7908	5.12154	0.000247426	0.00102694	0.0919588
Candida albicans SC5314	CAALFMCR08200CA	0.34147	5.5139	5.12082	0.000247721	0.00102748	-0.00744
Candida albicans SC5314	CAALFMC701370WA	1.00932	3.03419	5.17871	0.000247904	0.00102755	0.419554
Candida albicans SC5314	VPS2	-0.51834	4.384	-5.11842	0.000248713	0.00103022	0.14295
Candida albicans SC5314	CAALFMC113260WA	-0.382955	5.78004	-5.11475	0.00025024	0.00103516	-0.0318071
Candida albicans SC5314	KIC1	0.356622	5.00966	5.1149	0.000250175	0.00103516	0.0607241
Candida albicans SC5314	DQD1	-0.500521	5.66927	-5.11366	0.000250693	0.00103634	-0.0166046
Candida albicans SC5314	AMO1	-0.881888	2.32654	-5.11195	0.00025141	0.00103861	0.577175
Candida albicans SC5314	CAALFMCR03460WA	-0.452225	4.78864	-5.11135	0.000251662	0.00103896	0.0813925
Candida albicans SC5314	CAALFMCR07640CA	-0.482634	3.58465	-5.10958	0.000252403	0.00104068	0.24288
Candida albicans SC5314	VTC4	-0.335128	6.30711	-5.10956	0.000252414	0.00104068	-0.080006
Candida albicans SC5314	CAALFMCR05730CA	-0.345752	4.73369	-5.10845	0.000252881	0.00104192	0.0810315
Candida albicans SC5314	ZCF15	0.505816	3.72702	5.1068	0.000253577	0.00104409	0.246905
Candida albicans SC5314	CAALFMC112820CA	0.441727	5.59594	5.10476	0.000254442	0.00104627	-0.0349246
Candida albicans SC5314	LTE1	0.368019	4.56943	5.10497	0.000254353	0.00104627	0.0753497
Candida albicans SC5314	CTF1	0.372419	4.38508	5.10369	0.000254897	0.00104744	0.122733
Candida albicans SC5314	INT1	0.343645	6.12961	5.10085	0.000256103	0.0010517	-0.0891713
Candida albicans SC5314	RNR21	-0.31638	8.59505	-5.09922	0.000256804	0.00105362	-0.208423
Candida albicans SC5314	DOA1	-0.321869	5.82964	-5.09897	0.00025691	0.00105362	-0.064158
Candida albicans SC5314	GDT1	0.316418	5.30067	5.0977	0.000257453	0.00105515	-0.0209811
Candida albicans SC5314	CAALFMC502500CA	-0.44849	4.69984	-5.09253	0.000259685	0.00106359	0.0608253
Candida albicans SC5314	LEU42	-0.45196	5.11212	-5.09002	0.000260775	0.00106735	0.0130307
Candida albicans SC5314	BMT9	-1.66441	-1.03231	-5.08925	0.000261113	0.00106803	0.571686
Candida albicans SC5314	SUC1	-0.841812	1.7765	-5.08699	0.000262097	0.00107135	0.584725
Candida albicans SC5314	HOS3	-0.3747	5.30833	-5.08488	0.000263025	0.00107444	-0.0157073
Candida albicans SC5314	CAALFMC208930WA	-0.331764	5.99604	-5.08051	0.00026495	0.00108159	-0.101659
Candida albicans SC5314	ZCF31	-0.517761	3.50664	-5.07587	0.000267012	0.00108929	0.217503
Candida albicans SC5314	CAALFMC601080CA	0.706664	1.88397	5.07365	0.000268004	0.00109262	0.508655
Candida albicans SC5314	CAALFMCR06330CA	0.60246	5.04832	5.07202	0.000268739	0.00109418	-0.0147768
Candida albicans SC5314	CAALFMCR03950WA	0.465733	4.80691	5.07204	0.000268729	0.00109418	0.00439007
Candida albicans SC5314	MET16	0.353684	5.18906	5.0699	0.000269693	0.00109734	-0.0927555
Candida albicans SC5314	CAALFMC602480WA	0.527759	6.59893	5.06594	0.000271484	0.0011039	-0.115375
Candida albicans SC5314	CAALFMC100020CA	-0.45731	5.576	-5.06354	0.000272578	0.00110763	-0.103939
Candida albicans SC5314	NAM2	0.426446	4.66721	5.06157	0.000273475	0.00111054	0.00674162
Candida albicans SC5314	CAALFMC405650WA	0.343531	6.13787	5.05703	0.000275563	0.00111829	-0.156951
Candida albicans SC5314	CAALFMC306050CA	0.407528	5.21734	5.05506	0.000276473	0.00112125	-0.0735302
Candida albicans SC5314	CAALFMC102040CA	-0.751207	4.48272	-5.10575	0.000276673	0.00112126	0.0827417
Candida albicans SC5314	CAALFMC502800CA	1.78365	-1.47242	5.05427	0.000276836	0.00112126	0.487809
Candida albicans SC5314	CAALFMC405790WA	0.415233	4.26918	5.05095	0.000278384	0.00112679	0.0394274
Candida albicans SC5314	AOX1	-0.785486	2.90856	-5.04983	0.000278904	0.00112816	0.342507
Candida albicans SC5314	GEF2	-0.578466	3.22795	-5.04192	0.000282626	0.00114247	0.227238
Candida albicans SC5314	CAALFMC504080CA	0.452425	4.10081	5.04101	0.000283055	0.00114346	0.0713171
Candida albicans SC5314	TRS33	-0.588321	3.334	-5.03898	0.000284021	0.00114662	0.181853
Candida albicans SC5314	ILV5	-0.408344	8.28081	-5.03719	0.000284878	0.00114933	-0.29307
Candida albicans SC5314	YPT72	-0.538755	4.98121	-5.03456	0.000286137	0.00115291	-0.0900879
Candida albicans SC5314	EST3	-1.01763	0.556485	-5.03463	0.000286102	0.00115291	0.621631
Candida albicans SC5314	CAALFMC602530CA	-0.535159	4.56623	-5.03277	0.000286994	0.00115561	-0.0299211
Candida albicans SC5314	BZZ1	-0.328181	4.8584	-5.03091	0.000287891	0.00115847	-0.0811685
Candida albicans SC5314	CAALFMCR06690CA	-0.371581	4.13274	-5.02842	0.0002891	0.00116258	0.0280215
Candida albicans SC5314	CAALFMC111560CA	0.505084	3.86025	5.01202	0.000297167	0.00119425	0.0620308
Candida albicans SC5314	YHB4	-0.509169	3.28777	-5.01108	0.000297639	0.00119537	0.159451
Candida albicans SC5314	CAALFMC103270WA	-0.954571	1.61952	-5.00563	0.000300379	0.0012056	0.49092
Candida albicans SC5314	CAALFMCR03400WA	0.320082	4.85106	5.004	0.000301204	0.00120734	-0.118332
Candida albicans SC5314	CAALFMC210230WA	0.525372	3.06721	5.00429	0.000301055	0.00120734	0.116431
Candida albicans SC5314	PUF3	0.530154	4.14244	5.00305	0.000301683	0.00120781	-0.0121969
Candida albicans SC5314	CAALFMC110910CA	0.370036	4.42401	5.003	0.00030171	0.00120781	-0.0698838
Candida albicans SC5314	FUM12	0.410515	5.80638	4.99843	0.000304036	0.00121634	-0.218802
Candida albicans SC5314	SIM1	0.250052	9.44097	4.99351	0.000306565	0.00122567	-0.439739
Candida albicans SC5314	CAALFMC208660CA	0.894708	1.43295	4.99235	0.000307166	0.00122728	0.433746
Candida albicans SC5314	CAALFMCR03700CA	0.49472	4.12098	4.98925	0.00030877	0.00123131	-0.041966
Candida albicans SC5314	CAALFMC702930CA	0.304156	5.65898	4.98998	0.000308392	0.00123131	-0.241985
Candida albicans SC5314	CAALFMC301520CA	0.416892	6.70967	4.98934	0.000308726	0.00123131	-0.308834
Candida albicans SC5314	CAALFMC500280CA	-0.310751	5.60582	-4.9856	0.000310673	0.0012381	-0.241636
Candida albicans SC5314	ZWF1	-0.389383	6.81879	-4.98352	0.000311766	0.00124166	-0.326933
Candida albicans SC5314	CAALFMCR04760CA	-0.459539	3.1015	-4.9766	0.000315422	0.00125542	0.103521
Candida albicans SC5314	GCR3	0.352597	6.51795	4.9684	0.000319808	0.00127124	-0.336198
Candida albicans SC5314	ALR1	0.4306	6.89345	4.96863	0.000319684	0.00127124	-0.350014
Candida albicans SC5314	NUP85	0.294022	6.09042	4.96672	0.00032072	0.00127405	-0.316357
Candida albicans SC5314	CAALFMC114030WA	-0.729225	3.39227	-4.96501	0.000321644	0.0012769	0.12117
Candida albicans SC5314	CAALFMC112870CA	-1.15851	0.186902	-4.96389	0.000322255	0.00127851	0.5508
Candida albicans SC5314	CAALFMC304790WA	0.466907	3.72027	4.96278	0.000322858	0.00128009	-0.0273566
Candida albicans SC5314	PSP1	-0.441061	4.79478	-4.96108	0.000323784	0.00128294	-0.194229
Candida albicans SC5314	SMC3	0.596587	3.71434	4.95733	0.000325838	0.00129025	-0.0435541
Candida albicans SC5314	NCP1	-0.312	7.35586	-4.95666	0.000326208	0.00129043	-0.396959
Candida albicans SC5314	ZRT2	-0.407501	5.82283	-4.95649	0.000326299	0.00129043	-0.294947
Candida albicans SC5314	CAALFMC701600WA	0.314179	6.27677	4.95585	0.000326657	0.00129102	-0.340295
Candida albicans SC5314	BCY1	-0.282964	6.64999	-4.95263	0.000328432	0.00129721	-0.370496
Candida albicans SC5314	TRP5	0.380926	6.69488	4.94919	0.000330349	0.00130396	-0.37955
Candida albicans SC5314	CAALFMC304740CA	0.559157	3.2468	4.9487	0.000330622	0.0013042	0.0423623
Candida albicans SC5314	CAALFMC112760WA	0.413245	5.94781	4.94798	0.000331026	0.00130497	-0.336713
Candida albicans SC5314	CAALFMC601360WA	-2.66778	2.97344	-5.97828	0.000331354	0.00130543	0.576474
Candida albicans SC5314	CAALFMC503830CA	-0.431461	4.40107	-4.94425	0.000333115	0.00131154	-0.16376
Candida albicans SC5314	CAALFMC203700WA	0.466397	3.61066	4.94386	0.000333338	0.00131158	-0.00156076
Candida albicans SC5314	APA2	-0.293555	6.22843	-4.94257	0.000334063	0.0013136	-0.36527
Candida albicans SC5314	CAALFMC301850WA	0.280431	6.00496	4.93434	0.000338741	0.00133115	-0.363555
Candida albicans SC5314	SLF1	0.465624	3.58502	4.92357	0.000344968	0.00135465	-0.071474
Candida albicans SC5314	CAALFMC113370WA	0.551135	4.97385	4.92325	0.000345157	0.00135465	-0.282812
Candida albicans SC5314	GAP4	0.288579	7.50586	4.92162	0.000346111	0.00135753	-0.475388
Candida albicans SC5314	CAALFMC203560CA	0.278689	5.86466	4.92085	0.000346563	0.00135764	-0.37553
Candida albicans SC5314	DUR1	0.579532	4.1143	4.92083	0.000346576	0.00135764	0.00748835
Candida albicans SC5314	CAALFMCR04500CA	0.395902	3.9806	4.91934	0.000347453	0.00136022	-0.163562
Candida albicans SC5314	TKL1	-0.371853	9.0925	-4.91776	0.000348379	0.00136298	-0.547343
Candida albicans SC5314	CAALFMC503560WA	-0.566486	3.69295	-4.91343	0.000350944	0.00137215	-0.0874206
Candida albicans SC5314	CAALFMCR04460CA	-0.631578	2.48849	-4.91282	0.000351306	0.00137271	0.124089
Candida albicans SC5314	CAALFMC205540CA	0.340281	4.61897	4.90898	0.0003536	0.0013808	-0.25741
Candida albicans SC5314	CAALFMC209920WA	0.772562	2.45042	4.90565	0.000355603	0.00138774	0.146952
Candida albicans SC5314	CAALFMC601370WA	-0.616689	4.35969	-4.90303	0.000357181	0.00139303	-0.227408
Candida albicans SC5314	BUL4	-1.00365	2.00972	-4.90252	0.000357492	0.00139337	0.271951
Candida albicans SC5314	RAV2	-0.427048	3.56868	-4.89831	0.000360054	0.00140247	-0.108371
Candida albicans SC5314	CAALFMC203950WA	0.551694	5.82386	4.90194	0.000362812	0.00141233	-0.414452
Candida albicans SC5314	FMT1	0.664781	2.91751	4.8812	0.000370665	0.00144199	-0.00037793
Candida albicans SC5314	CAALFMC105380CA	0.443284	4.66545	4.87985	0.000371515	0.00144439	-0.316093
Candida albicans SC5314	ANT1	0.599636	2.09979	4.87896	0.000372076	0.00144567	0.13451
Candida albicans SC5314	MAK21	0.371233	8.58985	4.87765	0.000372904	0.00144798	-0.594631
Candida albicans SC5314	CDC54	0.642973	4.51543	4.90163	0.000373351	0.00144881	-0.311032
Candida albicans SC5314	CAALFMC111300CA	0.410386	3.8367	4.87107	0.000377098	0.00146243	-0.186143
Candida albicans SC5314	CAALFMC501140CA	0.272458	6.27711	4.87041	0.00037752	0.00146315	-0.491807
Candida albicans SC5314	TLO7	-0.682321	2.91399	-4.86981	0.000377907	0.00146374	-0.0460427
Candida albicans SC5314	CAALFMC602090CA	0.673467	3.80013	4.8667	0.000379907	0.00147057	-0.205117
Candida albicans SC5314	CAALFMC103690WA	-0.298269	5.44493	-4.86428	0.000381475	0.00147537	-0.44064
Candida albicans SC5314	CAALFMC702370WA	-0.449375	4.10819	-4.86405	0.000381622	0.00147537	-0.254564
Candida albicans SC5314	AUT7	-0.512889	3.26442	-4.84969	0.00039106	0.00151091	-0.12672
Candida albicans SC5314	CAALFMC205350CA	-0.667363	1.85451	-4.84899	0.000391528	0.00151108	0.121179
Candida albicans SC5314	FGR46	1.28025	0.396519	4.8489	0.000391591	0.00151108	0.348432
Candida albicans SC5314	CAALFMCR10760CA	-0.646723	4.28086	-4.848	0.000392187	0.00151244	-0.315257
Candida albicans SC5314	CAALFMC202910WA	1.43364	0.485431	4.84716	0.000392753	0.00151274	0.362176
Candida albicans SC5314	APC1	0.504658	4.27258	4.84732	0.000392642	0.00151274	-0.309661
Candida albicans SC5314	REV3	0.390229	3.84164	4.84176	0.000396378	0.00152576	-0.261761
Candida albicans SC5314	CAALFMC600080CA	-0.483899	3.29014	-4.83988	0.000397648	0.0015297	-0.17102
Candida albicans SC5314	CAALFMC500560WA	-0.416316	4.80846	-4.83694	0.000399649	0.00153549	-0.395535
Candida albicans SC5314	ERV29	-0.325063	5.72375	-4.83727	0.000399422	0.00153549	-0.522829
Candida albicans SC5314	CRN1	-0.286935	6.80703	-4.83633	0.000400064	0.00153614	-0.580146
Candida albicans SC5314	CAALFMC701680CA	0.658851	4.83629	4.87912	0.000402325	0.00154386	-0.381507
Candida albicans SC5314	MET14	0.479359	4.28087	4.83224	0.000402862	0.00154497	-0.505226
Candida albicans SC5314	CAALFMC207220WA	-0.302123	5.97113	-4.83103	0.000403696	0.00154721	-0.538381
Candida albicans SC5314	MTS1	-0.24255	8.20088	-4.83038	0.000404145	0.00154797	-0.654922
Candida albicans SC5314	CAALFMC403140CA	0.400677	4.8395	4.82984	0.000404513	0.00154843	-0.419702
Candida albicans SC5314	CAALFMC207110CA	0.39908	4.62187	4.82772	0.000405976	0.00155211	-0.389424
Candida albicans SC5314	CAALFMC703830CA	-0.349892	5.66877	-4.82799	0.000405792	0.00155211	-0.525537
Candida albicans SC5314	QCR8	-0.251054	7.5851	-4.82108	0.000410602	0.00156883	-0.641875
Candida albicans SC5314	MRE11	0.398887	4.74255	4.81795	0.000412804	0.00157628	-0.432306
Candida albicans SC5314	CAALFMC400210WA	0.591445	2.63318	4.81681	0.000413609	0.00157838	-0.101765
Candida albicans SC5314	CAALFMC603590CA	-0.701898	2.95261	-4.81553	0.000414512	0.00158085	-0.0988613
Candida albicans SC5314	CAALFMC112240CA	-0.438692	3.97733	-4.81513	0.000414792	0.00158095	-0.29255
Candida albicans SC5314	CAALFMC503940CA	-0.467255	2.96251	-4.81425	0.000415416	0.00158138	-0.159852
Candida albicans SC5314	CAALFMC104840CA	-0.661728	3.13219	-4.81434	0.000415352	0.00158138	-0.171726
Candida albicans SC5314	CAALFMC305950WA	0.475043	3.15397	4.81294	0.000416346	0.00158395	-0.174511
Candida albicans SC5314	CAALFMC502510CA	-0.507846	3.92826	-4.81133	0.000417496	0.00158735	-0.305287
Candida albicans SC5314	YPT52	-0.363204	4.97801	-4.80524	0.000421859	0.00160296	-0.49348
Candida albicans SC5314	CAALFMCR00460CA	0.453282	5.61814	4.80429	0.000422543	0.00160359	-0.557256
Candida albicans SC5314	CAALFMC303330CA	0.365357	4.6597	4.80448	0.000422409	0.00160359	-0.443373
Candida albicans SC5314	CAALFMCR01550CA	0.514749	3.76991	4.79768	0.000427349	0.00162084	-0.295694
Candida albicans SC5314	CAALFMC203340WA	-0.403668	3.97968	-4.79504	0.000429279	0.00162717	-0.349924
Candida albicans SC5314	IHD2	-0.654514	2.13281	-4.79087	0.00043235	0.00163781	0.00417065
Candida albicans SC5314	SNF4	-0.27047	5.82119	-4.79004	0.000432964	0.00163914	-0.607479
Candida albicans SC5314	RPC19	0.364396	6.37616	4.78915	0.000433625	0.00164064	-0.642146
Candida albicans SC5314	CAALFMC405980CA	0.538881	3.07727	4.78667	0.000435469	0.00164661	-0.186036
Candida albicans SC5314	CAALFMC500170WA	-0.433985	4.35189	-4.78371	0.00043768	0.00165295	-0.443845
Candida albicans SC5314	CAALFMC401760WA	-0.965109	4.88143	-5.14913	0.000437579	0.00165295	-0.341527
Candida albicans SC5314	CAALFMC112950WA	0.610264	3.26611	4.78228	0.000438752	0.001656	-0.227365
Candida albicans SC5314	SAC7	0.419345	4.57385	4.78068	0.000439954	0.00165879	-0.458083
Candida albicans SC5314	HOM2	-0.253399	6.75992	-4.78058	0.000440026	0.00165879	-0.684637
Candida albicans SC5314	CTA1	-0.397904	4.75304	-4.77748	0.000442375	0.00166663	-0.495343
Candida albicans SC5314	CAALFMC106510CA	-0.349142	5.19848	-4.77511	0.00044417	0.00167238	-0.542064
Candida albicans SC5314	HMX1	0.310287	6.82431	4.7742	0.000444862	0.00167396	-0.706185
Candida albicans SC5314	CAALFMC103430WA	-0.415306	3.8001	-4.77308	0.000445717	0.00167617	-0.359259
Candida albicans SC5314	RAP1	0.346159	4.8968	4.77154	0.000446897	0.00167861	-0.530562
Candida albicans SC5314	STB5	-0.537763	3.36808	-4.77152	0.000446909	0.00167861	-0.274988
Candida albicans SC5314	CAALFMC105270CA	0.43723	5.72782	4.76992	0.000448139	0.0016812	-0.627839
Candida albicans SC5314	GIR2	0.348241	5.08248	4.76995	0.000448111	0.0016812	-0.565731
Candida albicans SC5314	CAALFMC203830WA	0.342212	4.91284	4.76916	0.000448717	0.00168235	-0.554151
Candida albicans SC5314	CAALFMC302760CA	0.369248	5.27435	4.76597	0.000451178	0.00169056	-0.598759
Candida albicans SC5314	CAALFMC111800CA	-0.667603	2.57295	-4.76169	0.000454504	0.00170199	-0.134934
Candida albicans SC5314	CAALFMC108610CA	-1.33121	8.34862	-5.84719	0.000456557	0.00170827	-0.328926
Candida albicans SC5314	CAALFMC401020CA	-0.295002	6.06959	-4.75884	0.00045673	0.00170827	-0.678014
Candida albicans SC5314	CAALFMC406410WA	1.09572	3.19891	4.94218	0.000457665	0.0017097	-0.184357
Candida albicans SC5314	PGA26	-0.521865	3.23191	-4.75765	0.000457664	0.0017097	-0.48388
Candida albicans SC5314	CAALFMC504310WA	-0.410932	4.14783	-4.75585	0.000459074	0.00171393	-0.442801
Candida albicans SC5314	CAALFMC603150CA	-0.459956	3.0673	-4.74753	0.000465675	0.00173753	-0.265427
Candida albicans SC5314	CAALFMC206550WA	-0.874902	1.09618	-4.74636	0.000466614	0.00173999	0.0613562
Candida albicans SC5314	SPO22	1.3547	-1.16329	4.74313	0.000469203	0.00174859	0.157919
Candida albicans SC5314	VPS11	0.498743	4.043	4.74125	0.000470719	0.00175191	-0.45065
Candida albicans SC5314	MRF1	-0.5355	5.09276	-4.74152	0.000470507	0.00175191	-0.451683
Candida albicans SC5314	CAALFMC200640WA	-0.665832	2.30928	-4.74098	0.00047094	0.00175191	-0.0883584
Candida albicans SC5314	CAALFMC112670CA	1.03324	3.70068	4.94368	0.000473633	0.00175982	-0.295402
Candida albicans SC5314	CAALFMC700230WA	-0.469556	4.25519	-4.73768	0.000473615	0.00175982	-0.538594
Candida albicans SC5314	CAALFMC702170CA	-0.637674	3.56308	-4.73168	0.000478524	0.00177693	-0.374268
Candida albicans SC5314	CAALFMCR00420WA	0.652625	2.18298	4.7272	0.000482218	0.00178957	-0.128893
Candida albicans SC5314	MOH1	-3.21533	-0.288478	-4.72559	0.00048356	0.00179272	-0.066065
Candida albicans SC5314	DAL1	-0.383838	3.74605	-4.72549	0.000483643	0.00179272	-0.391271
Candida albicans SC5314	HNT1	-0.378928	5.36269	-4.72171	0.000486791	0.00180331	-0.686295
Candida albicans SC5314	CAALFMC203530WA	-0.404454	4.26852	-4.71755	0.00049029	0.00181518	-0.561416
Candida albicans SC5314	CAALFMCR04140WA	0.267367	7.01759	4.71517	0.000492302	0.00182155	-0.80785
Candida albicans SC5314	ENA2	0.342043	6.80011	4.71366	0.000493582	0.00182519	-0.793168
Candida albicans SC5314	CAALFMC203550CA	0.361304	5.33044	4.7131	0.000494058	0.00182587	-0.697809
Candida albicans SC5314	CAALFMC306290WA	-0.411798	3.98611	-4.7118	0.000495161	0.00182885	-0.511096
Candida albicans SC5314	SRB9	0.487956	4.46931	4.71117	0.000495701	0.00182976	-0.564773
Candida albicans SC5314	CAALFMC202050CA	-0.286131	5.05237	-4.70792	0.000498481	0.00183893	-0.718619
Candida albicans SC5314	SMC5	0.360947	4.70396	4.70613	0.000500023	0.00184352	-0.626337
Candida albicans SC5314	PNP1	-0.369102	4.89215	-4.70521	0.000500812	0.00184533	-0.640617
Candida albicans SC5314	CAALFMC501220WA	-0.501965	4.15128	-4.70078	0.000504651	0.00185743	-0.580854
Candida albicans SC5314	CAALFMC505140WA	0.396927	4.33134	4.70073	0.000504694	0.00185743	-0.567729
Candida albicans SC5314	PAD1	-0.706709	2.89515	-4.69858	0.000506563	0.0018632	-0.268846
Candida albicans SC5314	CAALFMC406210CA	0.312409	8.40843	4.69433	0.000510288	0.00187579	-0.909851
Candida albicans SC5314	CAALFMC403990CA	-0.65349	1.63649	-4.69178	0.000512534	0.00188293	-0.1093
Candida albicans SC5314	CAALFMC503870CA	-0.580359	3.48985	-4.68804	0.00051585	0.00189399	-0.40431
Candida albicans SC5314	SEC62	-0.28429	5.46404	-4.68454	0.000518974	0.00190434	-0.770844
Candida albicans SC5314	STP1	-0.818424	3.9481	-4.76738	0.000520472	0.00190871	-0.462443
Candida albicans SC5314	MDL2	0.312277	5.30805	4.67987	0.00052317	0.00191747	-0.749435
Candida albicans SC5314	CAALFMC105660CA	0.257586	6.94662	4.67668	0.000526056	0.0019269	-0.873514
Candida albicans SC5314	SRV2	-0.310578	6.71876	-4.67549	0.000527135	0.00192972	-0.862505
Candida albicans SC5314	CAALFMC502400WA	-0.344542	6.18728	-4.67468	0.000527871	0.00193127	-0.83001
Candida albicans SC5314	CLG1	0.765857	6.56997	4.99283	0.000528407	0.0019321	-0.716621
Candida albicans SC5314	CAALFMC109780CA	-0.45397	3.55737	-4.67265	0.000529728	0.00193578	-0.469778
Candida albicans SC5314	ECM29	-0.443152	5.51882	-4.6711	0.000531149	0.00193984	-0.784094
Candida albicans SC5314	APG7	-0.648103	2.05897	-4.67073	0.000531486	0.00193992	-0.179115
Candida albicans SC5314	CHT3	-0.356492	7.53387	-4.66761	0.000534353	0.00194924	-0.909485
Candida albicans SC5314	CAALFMCR07160CA	-0.905398	2.28973	-4.65992	0.000541506	0.00197186	-0.172589
Candida albicans SC5314	HAT2	-0.325462	5.6662	-4.66004	0.000541389	0.00197186	-0.826779
Candida albicans SC5314	CAALFMC112070CA	0.518642	2.82987	4.66045	0.000541009	0.00197186	-0.347461
Candida albicans SC5314	CAALFMCR01570WA	0.38112	4.15118	4.65749	0.000543779	0.00197781	-0.63443
Candida albicans SC5314	RPN3	-0.294049	7.03861	-4.65773	0.000543558	0.00197781	-0.910113
Candida albicans SC5314	CAALFMC205820WA	0.509145	3.85493	4.65712	0.000544129	0.00197782	-0.564298
Candida albicans SC5314	MRP17	0.441267	5.39941	4.65681	0.000544419	0.00197782	-0.802904
Candida albicans SC5314	CAALFMCR06270WA	-1.08302	0.183209	-4.6536	0.000547447	0.00198766	0.054333
Candida albicans SC5314	CAALFMC407140WA	0.648747	5.80522	4.76352	0.000548687	0.001991	-0.764384
Candida albicans SC5314	CAALFMC103840WA	0.555758	3.51563	4.65121	0.000549716	0.00199356	-0.518263
Candida albicans SC5314	CAALFMC104230WA	-0.32235	6.12119	-4.64967	0.000551179	0.0019977	-0.873811
Candida albicans SC5314	CAALFMC105440CA	-1.82165	-0.0923727	-4.64713	0.00055361	0.00200534	0.0490074
Candida albicans SC5314	LAP41	-0.291988	6.66038	-4.64669	0.000554028	0.00200569	-0.916929
Candida albicans SC5314	FET33	0.3426	4.48972	4.64409	0.000556526	0.00201355	-0.720589
Candida albicans SC5314	SSU81	-0.478411	3.51987	-4.64113	0.000559378	0.00202269	-0.508364
Candida albicans SC5314	ARF1	-0.485322	3.65667	-4.63996	0.000560513	0.00202562	-0.5616
Candida albicans SC5314	SEC3	-0.351643	4.78157	-4.63794	0.000562483	0.00203115	-0.763813
Candida albicans SC5314	KIP3	0.420001	4.08795	4.63771	0.000562699	0.00203115	-0.667977
Candida albicans SC5314	SDS22	-0.318207	5.1247	-4.63203	0.000568266	0.00204963	-0.816845
Candida albicans SC5314	CAALFMC504710WA	0.442038	3.95619	4.63181	0.000568479	0.00204963	-0.635412
Candida albicans SC5314	HSP21	-5.02817	1.89176	-5.4182	0.00057155	0.0020595	0.160322
Candida albicans SC5314	PTC6	-0.456864	3.84927	-4.62734	0.000572895	0.00206315	-0.606511
Candida albicans SC5314	CAALFMCR02880WA	-0.831691	2.03169	-4.62409	0.000576131	0.0020736	-0.313751
Candida albicans SC5314	CAALFMC701750WA	-0.480046	2.5866	-4.62176	0.000578462	0.00208079	-0.406843
Candida albicans SC5314	CAALFMC505040WA	-0.514558	3.59315	-4.62119	0.000579034	0.00208164	-0.592705
Candida albicans SC5314	MPH1	0.449245	3.97397	4.62009	0.000580136	0.00208439	-0.663806
Candida albicans SC5314	CAALFMC603210CA	0.395067	4.61881	4.61397	0.000586323	0.0021054	-0.777287
Candida albicans SC5314	LYS1	-0.336831	5.64588	-4.6112	0.000589143	0.0021107	-0.912681
Candida albicans SC5314	CAALFMCR06640CA	-0.490068	4.45296	-4.61122	0.000589128	0.0021107	-0.771899
Candida albicans SC5314	CAALFMC110690WA	0.345212	4.46394	4.61177	0.000588564	0.0021107	-0.759409
Candida albicans SC5314	VMA8	-0.285863	5.98582	-4.61119	0.000589159	0.0021107	-0.93706
Candida albicans SC5314	CAALFMC500080CA	-0.273345	6.91991	-4.60034	0.000600353	0.00214956	-1.00746
Candida albicans SC5314	RIB5	-0.326929	5.33639	-4.59322	0.000607817	0.00217503	-0.913097
Candida albicans SC5314	CAALFMC200290WA	-0.662951	2.87444	-4.58718	0.000614227	0.0021967	-0.479904
Candida albicans SC5314	CAALFMC504170WA	-0.315182	5.05122	-4.58442	0.000617177	0.00220598	-0.889445
Candida albicans SC5314	CAALFMC405210WA	-0.394852	4.72087	-4.58299	0.000618717	0.00220894	-0.858511
Candida albicans SC5314	GDI1	-0.322282	6.96527	-4.58325	0.000618437	0.00220894	-1.03963
Candida albicans SC5314	MNT2	0.367142	4.96321	4.58032	0.000621594	0.00221794	-0.88485
Candida albicans SC5314	CAALFMC300570CA	0.299986	5.6505	4.57882	0.00062321	0.00222242	-0.975423
Candida albicans SC5314	CAALFMC205170WA	-0.3026	4.95546	-4.57834	0.000623733	0.00222301	-0.901953
Candida albicans SC5314	CAALFMC300160CA	-0.322248	5.47989	-4.5763	0.000625949	0.00222963	-0.956039
Candida albicans SC5314	CAALFMC400660WA	0.324642	6.1819	4.57413	0.000628312	0.00223676	-1.01344
Candida albicans SC5314	CAALFMCR09590WA	-0.474717	5.04081	-4.57354	0.000628962	0.00223779	-0.927351
Candida albicans SC5314	SMF12	-0.287672	5.70674	-4.57257	0.000630023	0.0022391	-0.976749
Candida albicans SC5314	CAALFMC101460WA	-0.38291	4.50124	-4.57255	0.000630051	0.0022391	-0.848061
Candida albicans SC5314	VPS28	-0.473413	3.6407	-4.56994	0.000632908	0.00224796	-0.67549
Candida albicans SC5314	CAALFMC201510CA	0.455893	3.31374	4.56954	0.000633355	0.00224826	-0.640172
Candida albicans SC5314	YTA6	0.512039	5.17065	4.56889	0.000634067	0.0022495	-0.926706
Candida albicans SC5314	CAALFMC300520WA	-0.404213	4.12473	-4.56846	0.000634542	0.0022499	-0.779035
Candida albicans SC5314	CAALFMC305410WA	-0.43147	5.19864	-4.56722	0.000635909	0.00225346	-0.946892
Candida albicans SC5314	MDG1	-0.370765	8.14087	-4.55982	0.000644151	0.00228032	-1.13916
Candida albicans SC5314	CAALFMC111920WA	-0.351954	4.39873	-4.55976	0.000644224	0.00228032	-0.847126
Candida albicans SC5314	CAALFMCR07780WA	-0.419983	4.98546	-4.55908	0.000644982	0.00228098	-0.906567
Candida albicans SC5314	SNM1	0.599303	2.91973	4.55894	0.000645144	0.00228098	-0.560783
Candida albicans SC5314	CAALFMC102940CA	-0.556796	4.08779	-4.5579	0.000646313	0.00228381	-0.771301
Candida albicans SC5314	CAALFMC106920CA	-0.437186	3.25244	-4.55753	0.000646727	0.00228397	-0.668103
Candida albicans SC5314	CAALFMCR02670CA	-0.375654	3.99046	-4.55217	0.000652795	0.00230409	-0.794565
Candida albicans SC5314	CAALFMC107440WA	-0.429965	5.3057	-4.54844	0.000657046	0.00231778	-0.969622
Candida albicans SC5314	CAALFMC703350CA	-0.493575	2.82248	-4.54595	0.000659902	0.00232623	-0.547762
Candida albicans SC5314	GAL4	-0.577456	6.53492	-4.63324	0.000661315	0.00232623	-1.03422
Candida albicans SC5314	MRP8	-0.313013	4.74756	-4.5454	0.000660534	0.00232623	-0.923662
Candida albicans SC5314	MSS51	0.275281	6.41905	4.54534	0.000660603	0.00232623	-1.07238
Candida albicans SC5314	CAALFMC701070CA	-0.442058	4.07853	-4.54496	0.00066105	0.00232623	-0.812231
Candida albicans SC5314	CAALFMCR09930WA	-0.623114	2.01084	-4.54411	0.000662026	0.00232741	-0.439232
Candida albicans SC5314	CAALFMC101610CA	-0.917105	0.434489	-4.54271	0.000663636	0.00233175	-0.173113
Candida albicans SC5314	YDJ1	0.258937	8.49185	4.5389	0.000668063	0.00234464	-1.19569
Candida albicans SC5314	CAALFMC401560CA	0.686594	3.69366	4.54406	0.000667859	0.00234464	-0.766608
Candida albicans SC5314	CAALFMC600110CA	0.352194	4.51499	4.53618	0.00067124	0.00235446	-0.929047
Candida albicans SC5314	CAALFMCR00160CA	-0.608731	3.84035	-4.53562	0.000671894	0.00235543	-0.780547
Candida albicans SC5314	CAALFMC702120CA	0.434417	4.81293	4.53504	0.000672575	0.00235648	-0.939486
Candida albicans SC5314	ALT1	-0.423448	3.84222	-4.53464	0.000673047	0.0023568	-0.759502
Candida albicans SC5314	CAALFMCR01420WA	0.419033	4.89356	4.53349	0.000674392	0.00236018	-0.970671
Candida albicans SC5314	ARO3	-0.281098	6.43184	-4.53274	0.000675275	0.00236194	-1.10403
Candida albicans SC5314	SAM4	0.260749	6.67101	4.53059	0.000677822	0.00236951	-1.13181
Candida albicans SC5314	SAC6	-0.39063	7.39162	-4.52915	0.000679519	0.00237411	-1.15486
Candida albicans SC5314	CAALFMC105550CA	-3.02539	-5.03702	-4.52275	0.000687158	0.00239945	-1.07974
Candida albicans SC5314	CAALFMC207060WA	-0.359201	5.18469	-4.52127	0.000688932	0.00240429	-1.02925
Candida albicans SC5314	CAALFMC101820CA	0.358013	4.11529	4.51802	0.000692854	0.00241662	-0.863519
Candida albicans SC5314	RPN5	-0.265402	6.48573	-4.51692	0.000694181	0.00241988	-1.13487
Candida albicans SC5314	PGA43	-0.697935	2.94101	-4.51066	0.000701818	0.00244513	-0.687385
Candida albicans SC5314	CAALFMC103280WA	0.243313	6.39082	4.50663	0.00070677	0.002461	-1.15002
Candida albicans SC5314	CAALFMCR01130WA	0.407315	4.47911	4.50585	0.000707737	0.00246299	-0.946152
Candida albicans SC5314	CAALFMCR06570CA	-0.779434	3.07193	-4.50337	0.000710811	0.0024723	-0.679897
Candida albicans SC5314	CAALFMC103180WA	0.490054	3.21688	4.50149	0.000713154	0.00247906	-0.724264
Candida albicans SC5314	CAALFMCR10610CA	-0.420064	3.37738	-4.50051	0.000714373	0.00248191	-0.770065
Candida albicans SC5314	CAALFMC405740CA	0.269157	5.68249	4.49936	0.000715807	0.0024855	-1.11689
Candida albicans SC5314	CAALFMCR09580CA	-0.341974	5.33908	-4.49891	0.000716372	0.00248607	-1.0798
Candida albicans SC5314	CAALFMC207690WA	0.550249	2.27726	4.49656	0.000719323	0.00249491	-0.565275
Candida albicans SC5314	CAALFMCR06970CA	0.428798	4.23534	4.49443	0.000722013	0.00250284	-0.936083
Candida albicans SC5314	CAALFMC604470CA	-0.455506	4.44028	-4.49245	0.000724509	0.0025101	-0.956619
Candida albicans SC5314	PRE6	-0.288989	6.81863	-4.48989	0.000727765	0.00251856	-1.2014
Candida albicans SC5314	CAALFMCR10260WA	0.513829	4.43247	4.49003	0.000727586	0.00251856	-0.960914
Candida albicans SC5314	CAALFMC305440CA	0.4656	2.97928	4.47951	0.000741104	0.0025633	-0.722553
Candida albicans SC5314	PKH2	-0.398465	5.7716	-4.47719	0.000744126	0.00257088	-1.15762
Candida albicans SC5314	PHO4	0.432049	4.86716	4.4775	0.000743722	0.00257088	-1.07163
Candida albicans SC5314	CAALFMC501930WA	0.366316	4.08979	4.47596	0.000745722	0.00257496	-0.927079
Candida albicans SC5314	AVT1	-0.340469	4.11653	-4.47533	0.000746547	0.00257638	-0.958926
Candida albicans SC5314	CAALFMCR06010WA	-0.59187	2.88926	-4.47477	0.000747288	0.0025775	-0.740583
Candida albicans SC5314	CAALFMCR02260CA	-0.809545	2.19322	-4.47335	0.00074915	0.00258249	-0.593508
Candida albicans SC5314	DLD1	0.405356	5.06533	4.47001	0.000753535	0.00259616	-1.10295
Candida albicans SC5314	CAALFMC405010WA	0.288445	6.5727	4.46853	0.000755494	0.00260146	-1.22841
Candida albicans SC5314	SPT10	0.526359	3.78572	4.46725	0.000757199	0.00260589	-0.897814
Candida albicans SC5314	HSP31	-2.27653	-0.645674	-4.46563	0.00075935	0.00261184	-0.292296
Candida albicans SC5314	CDC55	-0.289194	6.11028	-4.46289	0.000763	0.00262294	-1.21459
Candida albicans SC5314	CAALFMC110580CA	-0.919532	2.29365	-4.46135	0.000765063	0.00262645	-0.57146
Candida albicans SC5314	CAALFMC400380WA	-0.311035	5.32743	-4.46118	0.00076529	0.00262645	-1.14379
Candida albicans SC5314	CAALFMC700910CA	-0.347502	4.09545	-4.46167	0.000764634	0.00262645	-0.988734
Candida albicans SC5314	CAALFMCR01490CA	-0.298414	6.68783	-4.45906	0.000768142	0.00263478	-1.25317
Candida albicans SC5314	CAALFMC208960CA	-0.522534	3.0108	-4.45692	0.000771037	0.00264325	-0.761642
Candida albicans SC5314	CAALFMC405250WA	1.69505	0.273677	4.45245	0.000777093	0.00266254	-0.25753
Candida albicans SC5314	KAR3	0.552904	3.37183	4.45169	0.000778137	0.00266465	-0.863142
Candida albicans SC5314	CRH11	-0.388291	7.1154	-4.45011	0.0007803	0.00267058	-1.27712
Candida albicans SC5314	DAD3	-0.412627	3.64044	-4.44958	0.000781025	0.00267159	-0.91263
Candida albicans SC5314	CAALFMC406280CA	-0.77647	1.61898	-4.44436	0.000788211	0.0026932	-0.527734
Candida albicans SC5314	CAALFMC601850WA	0.364806	5.02224	4.44458	0.000787912	0.0026932	-1.14241
Candida albicans SC5314	CAALFMC306420CA	0.375839	5.81455	4.4429	0.00079023	0.00269713	-1.22935
Candida albicans SC5314	DBP3	0.308635	7.98756	4.4431	0.000789951	0.00269713	-1.34023
Candida albicans SC5314	CAALFMC301020WA	-0.455719	3.82636	-4.44143	0.000792269	0.0027026	-0.964248
Candida albicans SC5314	YHM1	0.314495	5.36347	4.43732	0.000798012	0.00272069	-1.19234
Candida albicans SC5314	CAALFMC110140CA	-0.637755	2.15189	-4.43505	0.0008012	0.00273006	-0.63516
Candida albicans SC5314	CAALFMC102370CA	0.396257	4.94543	4.43424	0.000802346	0.00273247	-1.15417
Candida albicans SC5314	ENO1	-0.234849	13.2261	-4.432	0.000805504	0.00274135	-1.6739
Candida albicans SC5314	CAALFMC100810WA	-0.686114	2.28466	-4.43145	0.000806278	0.00274135	-0.692464
Candida albicans SC5314	CUP5	-0.230297	7.30037	-4.43156	0.000806135	0.00274135	-1.33138
Candida albicans SC5314	PHR2	0.255553	8.0276	4.42933	0.000809292	0.00275009	-1.35164
Candida albicans SC5314	CAALFMCR09330CA	-0.326695	6.75863	-4.42789	0.000811341	0.00275554	-1.31647
Candida albicans SC5314	CAALFMC300170CA	-0.437868	6.25433	-4.42729	0.000812198	0.00275694	-1.28273
Candida albicans SC5314	PRE10	-0.337359	6.0685	-4.42605	0.000813969	0.00276144	-1.27532
Candida albicans SC5314	CAALFMCR08410WA	0.297693	5.07819	4.42401	0.000816894	0.00276985	-1.1894
Candida albicans SC5314	CAALFMC109740CA	-0.774962	1.84766	-4.42203	0.000819737	0.00277797	-0.624462
Candida albicans SC5314	SAP7	-0.663819	1.04193	-4.42106	0.000821139	0.0027812	-0.545698
Candida albicans SC5314	ZCF22	0.71859	1.23291	4.42067	0.000821707	0.00278161	-0.493452
Candida albicans SC5314	MED1	0.296675	5.04842	4.41953	0.000823348	0.00278565	-1.19989
Candida albicans SC5314	CAALFMC403050CA	-0.439604	5.5243	-4.41267	0.00083335	0.00281795	-1.25714
Candida albicans SC5314	CAALFMC103490WA	-0.358953	5.33879	-4.41088	0.000835975	0.00282529	-1.26097
Candida albicans SC5314	CAALFMC112580WA	-0.378679	4.70502	-4.41017	0.000837029	0.00282731	-1.16351
Candida albicans SC5314	CAALFMC404620CA	-1.19664	0.630071	-4.40336	0.000847115	0.00285982	-0.415639
Candida albicans SC5314	CAALFMC110710CA	0.531146	2.53527	4.40155	0.000849823	0.00286674	-0.853216
Candida albicans SC5314	REG1	-0.302155	5.82631	-4.40137	0.00085009	0.00286674	-1.29794
Candida albicans SC5314	CAALFMC600270WA	-0.4032	4.19687	-4.40081	0.000850919	0.00286798	-1.10319
Candida albicans SC5314	SPT7	0.253535	5.32673	4.39826	0.000854759	0.00287936	-1.26532
Candida albicans SC5314	MRR1	0.332376	5.19605	4.39728	0.000856224	0.00288273	-1.15119
Candida albicans SC5314	CAALFMC104460CA	-0.627226	1.46286	-4.39401	0.000861181	0.00289785	-0.585124
Candida albicans SC5314	PTP2	-0.791617	3.1475	-4.39069	0.000866222	0.00291323	-0.812693
Candida albicans SC5314	CAALFMCR09480WA	0.446041	4.16264	4.38916	0.000868569	0.00291796	-1.11533
Candida albicans SC5314	CAALFMC101250WA	-0.259278	5.60629	-4.38938	0.000868229	0.00291796	-1.31399
Candida albicans SC5314	CAALFMCR02390WA	-0.356584	4.90732	-4.38443	0.00087584	0.00294079	-1.23455
Candida albicans SC5314	RLP24	0.286255	7.35756	4.37865	0.000884814	0.00296891	-1.4275
Candida albicans SC5314	BET2	-0.323541	4.58259	-4.37842	0.00088517	0.00296891	-1.19311
Candida albicans SC5314	IFH1	0.279818	6.18338	4.37584	0.000889207	0.00297923	-1.3677
Candida albicans SC5314	CAALFMC502230WA	-0.283591	6.77134	-4.37605	0.000888879	0.00297923	-1.40437
Candida albicans SC5314	CAALFMCR00570WA	0.305392	6.25035	4.37341	0.000893024	0.0029904	-1.38349
Candida albicans SC5314	CAALFMCR02430CA	-0.32156	6.08569	-4.37112	0.000896637	0.00299388	-1.37297
Candida albicans SC5314	APE3	-0.314553	6.14729	-4.3721	0.000895082	0.00299388	-1.38961
Candida albicans SC5314	TUB1	-0.230545	7.66304	-4.37092	0.000896958	0.00299388	-1.45736
Candida albicans SC5314	PTK2	0.267264	5.46014	4.37096	0.00089689	0.00299388	-1.30971
Candida albicans SC5314	CAALFMC105750CA	0.426933	4.76949	4.37218	0.000894969	0.00299388	-1.23137
Candida albicans SC5314	CAALFMC402620CA	-0.373924	5.39905	-4.37142	0.000896167	0.00299388	-1.3157
Candida albicans SC5314	CAALFMC603380WA	0.250244	7.3944	4.36881	0.0009003	0.00300342	-1.44597
Candida albicans SC5314	CAALFMC602540CA	-0.683638	2.49404	-4.36615	0.000904541	0.00301595	-0.847257
Candida albicans SC5314	CAALFMC205510CA	0.465007	3.62427	4.36194	0.000911279	0.00303678	-1.05983
Candida albicans SC5314	TUS1	-0.503709	4.62881	-4.36147	0.000912035	0.00303767	-1.22634
Candida albicans SC5314	CAALFMC601450CA	0.720621	1.34579	4.36033	0.000913876	0.00304217	-0.583037
Candida albicans SC5314	CAALFMC704240CA	-0.34769	5.83324	-4.35887	0.000916233	0.00304838	-1.39102
Candida albicans SC5314	CAALFMC401090CA	0.549382	2.64468	4.35829	0.000917176	0.00304988	-0.908627
Candida albicans SC5314	KCS1	0.37761	4.03899	4.35757	0.000918337	0.00305211	-1.15095
Candida albicans SC5314	CAALFMC206560WA	-0.692294	2.75895	-4.35506	0.00092242	0.00306403	-0.916403
Candida albicans SC5314	CAALFMC700380WA	-0.333794	4.54743	-4.35466	0.000923068	0.00306455	-1.23772
Candida albicans SC5314	WOR3	0.464614	2.30267	4.34443	0.000939913	0.0031188	-0.870336
Candida albicans SC5314	CAALFMC502900WA	0.378878	5.15428	4.34268	0.000942816	0.00312676	-1.3466
Candida albicans SC5314	CAALFMC301670WA	-0.270597	5.49589	-4.34092	0.000945761	0.00313485	-1.39881
Candida albicans SC5314	CAALFMC103170CA	-0.767087	0.970514	-4.34043	0.000946571	0.00313586	-0.604074
Candida albicans SC5314	CAALFMC202700CA	-0.628972	3.08184	-4.33899	0.000948995	0.00314222	-0.999322
Candida albicans SC5314	CAALFMCR02270CA	-0.735649	1.41717	-4.33609	0.000953873	0.00315668	-0.773621
Candida albicans SC5314	SER1	-0.233842	7.22602	-4.33548	0.000954908	0.00315842	-1.50089
Candida albicans SC5314	CAALFMC102160WA	-0.497119	3.11304	-4.33479	0.00095606	0.00315887	-1.00593
Candida albicans SC5314	CAALFMCR09190CA	-0.68112	1.93503	-4.33501	0.000955692	0.00315887	-0.74747
Candida albicans SC5314	CUE5	-0.399897	5.93726	-4.33449	0.00095658	0.0031589	-1.43445
Candida albicans SC5314	CAALFMC304840CA	0.571827	2.30147	4.33043	0.000963464	0.00317994	-0.926331
Candida albicans SC5314	CAALFMC301130CA	-1.47473	-0.0153176	-4.32609	0.000970904	0.00320279	-0.463744
Candida albicans SC5314	CAALFMC300030CA	-0.496236	7.19886	-4.3957	0.000971712	0.00320376	-1.49309
Candida albicans SC5314	RIM101	-0.23246	6.66176	-4.32458	0.000973495	0.00320793	-1.48461
Candida albicans SC5314	HGT19	-0.967526	0.495426	-4.32333	0.000975641	0.00321243	-0.517248
Candida albicans SC5314	CAALFMC100860WA	-0.510107	2.9087	-4.32319	0.000975897	0.00321243	-0.991972
Candida albicans SC5314	CAALFMC205570CA	-0.459438	3.17272	-4.31857	0.000983899	0.00323706	-1.03719
Candida albicans SC5314	SMD2	0.441325	3.78482	4.31664	0.000987279	0.00324646	-1.17394
Candida albicans SC5314	ACC1	0.260612	9.88836	4.31384	0.000992191	0.00326088	-1.68492
Candida albicans SC5314	CTR2	-0.434557	4.35854	-4.31058	0.000997934	0.00327802	-1.29103
Candida albicans SC5314	GLG2	1.24295	-0.155982	4.30824	0.00100207	0.00328986	-0.48955
Candida albicans SC5314	CAALFMC403320WA	0.317466	4.12712	4.307	0.00100428	0.00329538	-1.24244
Candida albicans SC5314	CAALFMC304330CA	-0.727309	3.83088	-4.31243	0.00100534	0.00329712	-1.09586
Candida albicans SC5314	CAALFMC401830CA	-0.423762	4.20571	-4.30267	0.00101202	0.00331726	-1.25784
Candida albicans SC5314	TLO16	-0.385696	5.80532	-4.30225	0.00101278	0.00331799	-1.48602
Candida albicans SC5314	CWH8	-0.336742	5.54467	-4.30039	0.00101611	0.00332717	-1.47625
Candida albicans SC5314	CAALFMC603880WA	-0.580011	1.66505	-4.29983	0.00101712	0.00332869	-0.747688
Candida albicans SC5314	CAALFMC300210CA	-0.659528	1.85434	-4.29882	0.00101894	0.00333292	-0.781882
Candida albicans SC5314	PEP7	-0.512693	2.88798	-4.29773	0.00102091	0.00333759	-1.02392
Candida albicans SC5314	IST2	-0.387537	4.32984	-4.29573	0.00102454	0.0033466	-1.30959
Candida albicans SC5314	CAALFMC114500CA	-0.422616	6.3844	-4.29562	0.00102475	0.0033466	-1.53049
Candida albicans SC5314	RPD31	-0.263989	5.83073	-4.29419	0.00102735	0.00335334	-1.50043
Candida albicans SC5314	CAALFMC501070CA	0.507782	6.57616	4.36221	0.00102806	0.0033539	-1.51684
Candida albicans SC5314	CAALFMC112860CA	-0.560643	2.0009	-4.29272	0.00103002	0.00335853	-0.884065
Candida albicans SC5314	CAALFMC104120CA	0.387613	5.04194	4.29228	0.00103084	0.00335943	-1.42468
Candida albicans SC5314	PGA53	-0.485749	7.45381	-4.35374	0.00103208	0.00336169	-1.55947
Candida albicans SC5314	CAALFMC400940WA	0.573017	2.91442	4.29019	0.00103466	0.00336836	-1.04839
Candida albicans SC5314	RPL7	0.327244	7.43595	4.28712	0.00104031	0.00338497	-1.59795
Candida albicans SC5314	PGA33	-0.461503	4.59429	-4.28581	0.00104272	0.00339104	-1.36809
Candida albicans SC5314	PGA57	0.586672	1.80783	4.28468	0.00104482	0.00339609	-0.833727
Candida albicans SC5314	CAALFMC109570WA	0.332115	4.78827	4.28247	0.00104893	0.00340765	-1.40165
Candida albicans SC5314	CAALFMC201540WA	-0.55554	2.37993	-4.28187	0.00105006	0.00340953	-0.961367
Candida albicans SC5314	CAALFMC108680CA	-0.504127	4.41896	-4.27999	0.00105356	0.00341912	-1.35531
Candida albicans SC5314	RPB4	0.363772	5.39731	4.2792	0.00105503	0.0034221	-1.49094
Candida albicans SC5314	CAALFMC202130CA	1.45607	-1.41643	4.27481	0.00106329	0.00344709	-0.584024
Candida albicans SC5314	ARC19	-0.405922	3.77929	-4.27098	0.00107055	0.00346699	-1.24905
Candida albicans SC5314	CAALFMCR10130WA	-0.64365	4.01016	-4.28693	0.00107014	0.00346699	-1.27407
Candida albicans SC5314	TAF145	0.383576	5.83931	4.27059	0.00107129	0.00346758	-1.54664
Candida albicans SC5314	CAALFMC500350CA	0.429628	4.65921	4.26892	0.00107448	0.00347609	-1.39495
Candida albicans SC5314	CAALFMCR05100WA	0.478774	3.1669	4.26783	0.00107655	0.00348097	-1.14541
Candida albicans SC5314	CAALFMC702470CA	-0.379216	4.28703	-4.26632	0.00107946	0.00348856	-1.36605
Candida albicans SC5314	CAALFMC400320CA	-0.431267	3.40918	-4.26558	0.00108088	0.00349133	-1.18335
Candida albicans SC5314	MSB1	0.353659	4.62678	4.25964	0.00109234	0.00352469	-1.43515
Candida albicans SC5314	CAALFMCR04610CA	0.96541	0.567892	4.2598	0.00109202	0.00352469	-0.674482
Candida albicans SC5314	GRE3	-0.429568	4.94063	-4.25664	0.00109819	0.00354172	-1.47602
Candida albicans SC5314	CAALFMC404240CA	0.299821	5.64173	4.25391	0.00110353	0.00355525	-1.56196
Candida albicans SC5314	RAD6	-0.369509	4.74463	-4.25419	0.00110298	0.00355525	-1.45055
Candida albicans SC5314	CAALFMC104370CA	0.43747	5.44115	4.25067	0.0011099	0.0035739	-1.54249
Candida albicans SC5314	SOL1	-0.573201	4.18078	-4.24676	0.00111765	0.00359699	-1.36912
Candida albicans SC5314	CAALFMC101540WA	-0.359684	4.64901	-4.24519	0.00112078	0.00360519	-1.44456
Candida albicans SC5314	DBP2	0.326574	9.71432	4.24455	0.00112205	0.00360742	-1.79753
Candida albicans SC5314	CAALFMC101210WA	-0.301408	4.75732	-4.24202	0.00112711	0.00362182	-1.45587
Candida albicans SC5314	MED11	-0.468601	2.76875	-4.23848	0.00113423	0.00364282	-1.12691
Candida albicans SC5314	CAALFMC205220CA	0.272468	6.14028	4.23599	0.00113927	0.0036571	-1.62837
Candida albicans SC5314	CAALFMCR04350CA	-0.432581	3.37305	-4.23535	0.00114058	0.0036594	-1.22406
Candida albicans SC5314	CAALFMCR07740WA	0.806504	0.840934	4.23415	0.00114301	0.00366531	-0.767357
Candida albicans SC5314	CAALFMC304690CA	-0.467991	3.26798	-4.23303	0.0011453	0.00367077	-1.24916
Candida albicans SC5314	CAALFMCR08040WA	-0.345985	4.49913	-4.23162	0.00114818	0.00367809	-1.44463
Candida albicans SC5314	CAALFMC105450WA	-2.4916	-1.56255	-4.23106	0.00114933	0.00367988	-0.752405
Candida albicans SC5314	ALG7	-0.287068	4.5804	-4.23051	0.00115045	0.00368157	-1.49225
Candida albicans SC5314	CAALFMC113560WA	0.479561	3.27438	4.23019	0.0011511	0.00368174	-1.23566
Candida albicans SC5314	CAALFMC701320WA	-0.294012	4.58211	-4.22823	0.00115513	0.00369272	-1.48493
Candida albicans SC5314	CAALFMC110280CA	-0.488649	5.15774	-4.22352	0.00116486	0.00372191	-1.53118
Candida albicans SC5314	CAALFMC700240WA	-0.381794	3.42618	-4.22069	0.00117076	0.00373885	-1.30636
Candida albicans SC5314	CAALFMC302490CA	0.400874	6.64831	4.22002	0.00117215	0.00374136	-1.68747
Candida albicans SC5314	PRK1	-0.305565	5.47992	-4.21971	0.00117279	0.00374148	-1.60748
Candida albicans SC5314	DUT1	-0.293953	6.02124	-4.21689	0.00117871	0.00375842	-1.65293
Candida albicans SC5314	VRP1	-0.361855	4.54623	-4.21332	0.00118625	0.00378051	-1.47685
Candida albicans SC5314	ICL1	-0.990378	1.54924	-4.21037	0.0011925	0.00379815	-0.820473
Candida albicans SC5314	PRP42	0.332724	3.92572	4.21013	0.00119301	0.00379815	-1.39218
Candida albicans SC5314	ALG11	0.435834	4.46608	4.20518	0.00120358	0.00382788	-1.50538
Candida albicans SC5314	GND1	-0.234779	10.3228	-4.20543	0.00120303	0.00382788	-1.90661
Candida albicans SC5314	FRP3	-0.347989	4.33711	-4.20378	0.00120658	0.00383548	-1.51326
Candida albicans SC5314	CAALFMC202800WA	-0.292902	4.92275	-4.20221	0.00120997	0.00384231	-1.56683
Candida albicans SC5314	CAALFMC202540WA	0.32386	7.90311	4.20222	0.00120995	0.00384231	-1.77583
Candida albicans SC5314	CAALFMC402160CA	0.364095	4.31318	4.20153	0.00121143	0.00384499	-1.4807
Candida albicans SC5314	CAALFMC703840WA	-0.255801	5.66033	-4.19991	0.00121495	0.00385416	-1.66261
Candida albicans SC5314	ELA1	0.764178	2.12385	4.19957	0.00121568	0.00385452	-1.06968
Candida albicans SC5314	CAALFMC110850WA	1.40989	-1.04639	4.19688	0.00122153	0.0038711	-0.670536
Candida albicans SC5314	MRS7	-0.30862	6.93182	-4.19545	0.00122467	0.00387707	-1.73761
Candida albicans SC5314	TIM13	0.387732	4.15191	4.19563	0.00122426	0.00387707	-1.45797
Candida albicans SC5314	CAALFMC307370WA	-0.467814	3.92213	-4.19285	0.00123035	0.00389309	-1.41913
Candida albicans SC5314	CAALFMC703730CA	-0.687254	2.62247	-4.19137	0.0012336	0.00390138	-1.17238
Candida albicans SC5314	POP3	0.624773	4.32889	4.22516	0.00123487	0.00390339	-1.46901
Candida albicans SC5314	CAALFMC100030CA	-0.86995	0.846793	-4.18668	0.00124399	0.00393024	-0.801987
Candida albicans SC5314	CSH3	-0.23105	6.29479	-4.18628	0.00124488	0.00393102	-1.73185
Candida albicans SC5314	TLO5	-0.539346	3.92167	-4.18415	0.00124962	0.003944	-1.4471
Candida albicans SC5314	CAALFMC102740CA	-0.588276	2.0717	-4.1837	0.00125064	0.0039452	-1.10683
Candida albicans SC5314	DRE2	0.430419	4.9935	4.181	0.00125668	0.00396224	-1.60226
Candida albicans SC5314	CAALFMC200490WA	-0.353004	4.861	-4.18015	0.00125858	0.00396621	-1.59126
Candida albicans SC5314	HUT1	0.497649	3.52612	4.17773	0.00126403	0.00398137	-1.38707
Candida albicans SC5314	CAALFMC202920WA	-0.575905	5.73334	-4.25247	0.001265	0.00398242	-1.63129
Candida albicans SC5314	CAALFMC302820CA	-0.271607	5.0517	-4.17467	0.00127096	0.00399915	-1.64186
Candida albicans SC5314	ALG6	-0.429225	3.80655	-4.17419	0.00127207	0.0040006	-1.46628
Candida albicans SC5314	MET28	0.58726	6.73016	4.31648	0.00127467	0.00400674	-1.69666
Candida albicans SC5314	TIM54	0.331329	6.43234	4.17023	0.0012811	0.00402494	-1.76491
Candida albicans SC5314	CAALFMCR06140WA	-0.355364	6.75005	-4.16933	0.00128315	0.00402933	-1.7815
Candida albicans SC5314	CAALFMC501300CA	-0.583164	1.77713	-4.1654	0.00129222	0.00405435	-1.09245
Candida albicans SC5314	CAALFMCR01120CA	-0.265278	5.21814	-4.16531	0.00129243	0.00405435	-1.66979
Candida albicans SC5314	CAALFMC407200CA	-0.501639	4.173	-4.16356	0.00129646	0.00406495	-1.52144
Candida albicans SC5314	CAALFMCR07840CA	-0.757982	6.01053	-4.46346	0.00129853	0.00406939	-1.58731
Candida albicans SC5314	CWH41	0.281799	4.8273	4.15797	0.00130949	0.00410166	-1.62888
Candida albicans SC5314	HEM2	-0.259769	5.7193	-4.15525	0.00131588	0.00411959	-1.73834
Candida albicans SC5314	CAALFMCR08440WA	0.608721	1.9581	4.15417	0.00131844	0.00412551	-1.16358
Candida albicans SC5314	CAALFMC208100WA	-0.344267	5.84068	-4.14357	0.00134368	0.0042024	-1.73237
Candida albicans SC5314	IRS4	0.301732	4.31098	4.13989	0.00135257	0.00422807	-1.57148
Candida albicans SC5314	CDC7	0.316909	4.54079	4.13763	0.00135807	0.00424311	-1.64182
Candida albicans SC5314	HCM1	0.553258	2.8314	4.13705	0.00135947	0.00424536	-1.37821
Candida albicans SC5314	PGK1	-0.300888	11.7528	-4.13559	0.00136303	0.00425433	-2.12613
Candida albicans SC5314	RBR3	-0.578651	3.79618	-4.13417	0.0013665	0.00426301	-1.47565
Candida albicans SC5314	CAALFMC300530CA	0.402471	3.99554	4.13288	0.00136966	0.00427073	-1.54607
Candida albicans SC5314	PUP3	-0.321035	5.85048	-4.13183	0.00137225	0.00427666	-1.79313
Candida albicans SC5314	FCY24	-0.697094	2.06224	-4.12076	0.00139975	0.00436015	-1.17451
Candida albicans SC5314	CAALFMC103870CA	0.408378	4.00149	4.11958	0.00140271	0.00436624	-1.54508
Candida albicans SC5314	VID21	0.333462	4.65693	4.11943	0.00140311	0.00436624	-1.68141
Candida albicans SC5314	CAALFMC210650WA	-0.692066	3.72818	-4.18199	0.00140574	0.00437225	-1.52069
Candida albicans SC5314	CAALFMCR03760WA	0.315062	5.6651	4.1151	0.00141405	0.00439587	-1.81244
Candida albicans SC5314	CAALFMC111580WA	-0.451863	5.19809	-4.11212	0.00142163	0.00441724	-1.75512
Candida albicans SC5314	RAD7	0.300202	4.3795	4.10937	0.00142865	0.00443683	-1.64548
Candida albicans SC5314	UFE1	-0.443031	5.04515	-4.10531	0.00143911	0.00446706	-1.75673
[truncated: 4,202 more rows]

## Sheet: FDR<0.05_FC>1.48
Org_name	GeneID	Description	Aliases	Chromosome	Gene Name or Symbol	logFC	Fold_Change	AveExpr	t	P.Value	adj.P.Val	Gene ID New	source_id	Genomic Location (Gene)	Product Description	Gene Type	gene_source_id	Previous ID(s)	Entrez Gene ID	UniProt ID
Candida albicans SC5314	3637364	Hsp21p	CAALFM_C204010CA	2	HSP21	-5.02817	-32.631	1.89176	-5.4182	0.00057155	0.0020595	C2_04010C_A	C2_04010C_A-T	Ca22chr2A_C_albicans_SC5314:838,065..838,634(-)	Small heat shock protein; role in stress response and virulence; fluconazole-downregulated; induced in cyr1 or ras1 mutant; stationary phase enriched protein; detected in some, not all, biofilm extracts; Spider biofilm induced	protein coding	C2_04010C_A	Previous IDs: C2_04010C;CA4220;CAALFM_C204010CA;CaO19.822;CaO19.8442;Contig4-2913_0002;IPF26460.1;IPF8762;IPF8762.2;orf19.822;orf19.8442;orf6.6713	3637364	Q5AHH4
Candida albicans SC5314	3648170	Ucf1p	CAALFM_C208290CA	2	UCF1	-3.91502	-15.0848	7.81422	-10.6026	2.57589e-05	0.00016719	C2_08290C_A	C2_08290C_A-T	Ca22chr2A_C_albicans_SC5314:1,675,845..1,676,450(-)	Upregulated by cAMP in filamentous growth; induced in high iron, decreased upon yeast-hypha switch; downregulation correlates with clinical fluconazole resistance; Ras1-regulated; Hap43-repressed; flow model biofilm induced	protein coding	C2_08290C_A	Previous IDs: C2_08290C;CA0495;CAALFM_C208290CA;CaO19.1354;CaO19.8934;Contig4-1837_0007;Contig4-2626_0005;IPF20056;IPF20056.1;IPF20057.1;YER67;orf19.1354;orf19.2659;orf19.8934;orf6.1218;orf6.1464	3648170	Q59KG2
Candida albicans SC5314	3634790	spermine transporter	CAALFM_C108790WA	1	TPO3	-3.72197	-13.1954	6.17635	-12.9578	1.79128e-06	2.27917e-05	C1_08790W_A	C1_08790W_A-T	Ca22chr1A_C_albicans_SC5314:1,914,832..1,916,589(+)	Putative polyamine transporter; MFS-MDR family; induced by Sfu1, regulated upon white-opaque; decreased expression in hyphae vs yeast-form cells; regulated by Nrg1; Spider biofilm repressed	protein coding	C1_08790W_A	Previous IDs: C1_08790W;CA1943;CAALFM_C108790WA;CaO19.4737;Contig4-2892_0021;DHA12;IPF10646.3;IPF11759;IPF11759.2;IPF11759.3f;YGR138;YPR156;orf19.12199;orf19.4737;orf6.2088;orf6.3649	3634790	A0A1D8PEG8
Candida albicans SC5314	3646809	Moh1p	CAALFM_C403430WA	4	MOH1	-3.21533	-9.28776	-0.288478	-4.72559	0.00048356	0.00179272	C4_03430W_A	C4_03430W_A-T	Ca22chr4A_C_albicans_SC5314:717,205..717,996(+)	Ortholog of S. cerevisiae Moh1, essential for staionary phase growth; induced by alpha pheromone in SpiderM medium and by Mnl1 under weak acid stress; possibly essential (UAU1 method); flow model biofilm induced; Spider biofilm induced	protein coding	C4_03430W_A	Previous IDs: C4_03430W;CA1199;CAALFM_C403430WA;CaO19.3369;Contig4-1807_0003;Contig4-2147_0004;IPF10404;IPF10404.2;IPF28786.1;orf19.10876;orf19.3369;orf6.2579;orf6.2891	3646809	A0A1D8PLT8
Candida albicans SC5314	3642010	hypothetical protein	CAALFM_C111850WA	1	null	-3.05283	-8.29835	5.03914	-12.8025	1.79387e-07	4.67688e-06	C1_11850W_A	C1_11850W_A-T	Ca22chr1A_C_albicans_SC5314:2,593,187..2,594,629(+)	Protein of unknown function; Hap43-repressed gene; mRNA binds to She3; repressed in hyphae; Efg1 and Efh1 regulated; 5-prime -UTR intron; induced by Mnl1 under weak acid stress; rat catheter biofilm induced	protein coding	C1_11850W_A	Previous IDs: C1_11850W;CA4970;CAALFM_C111850WA;CaO19.12747;CaO19.5282;Contig4-3082_0045;IPF21944.1;IPF4696;IPF4696.2;orf19.12747;orf19.5282;orf6.7660	3642010	A0A1D8PFC2
Candida albicans SC5314	30515234	Crd2p	CAALFM_C401160WA	4	CRD2	-3.03178	-8.17817	5.32746	-23.7586	1.64714e-11	1.70341e-08	C4_01160W_A	C4_01160W_A-T	Ca22chr4A_C_albicans_SC5314:233,630..233,860(+)	Metallothionein; for adaptation to growth in high copper; basal transcription is cadmium-repressed; Ssn6 regulated; complements copper sensitivity of an S. cerevisiae cup1 mutant; regulated by Sef1, Sfu1, and Hap43; Spider biofilm induced	protein coding	C4_01160W_A	Previous IDs: C4_01160W;CAALFM_C401160WA;orf19.12144.1;orf19.4674.1	30515234	A0A1D8PL78
Candida albicans SC5314	30514994	ncRNA	CAALFM_C105550CA	1	null	-3.02539	-8.14202	-5.03702	-4.52275	0.000687158	0.00239945	C1_05550C_A	C1_05550C_A-T	Ca22chr1A_C_albicans_SC5314:1,166,517..1,166,614(-)	(snR60) C/D box small nucleolar RNA (snoRNA)	snoRNA encoding	C1_05550C_A	Previous IDs: C1_05550C;CAALFM_C105550CA	30514994	null
Candida albicans SC5314	3634826	Crp1p	CAALFM_C109250WA	1	CRP1	-2.93318	-7.63793	6.98659	-12.0283	3.37931e-06	3.59668e-05	C1_09250W_A	C1_09250W_A-T	Ca22chr1A_C_albicans_SC5314:2,030,997..2,034,590(+)	Copper transporter; CPx P1-type ATPase; mediates Cu resistance; similar to Menkes and Wilson disease proteins; copper-induced; Tbf1-activated; suppresses Cu sensitivity of S. cerevisiae cup1 mutant; flow model biofilm induced	protein coding	C1_09250W_A	Previous IDs: C1_09250W;CA2832;CAALFM_C109250WA;CRD1;CaO19.4784;IPF19962.1;IPF22517.1;orf19.12248;orf19.4784;orf6.1418;orf6.4894	3634826	A0A1D8PEI4
Candida albicans SC5314	3643300	type 1 protein phosphatase-activating protein	CAALFM_C114190CA	1	null	-2.8985	-7.45653	3.82921	-10.1754	1.16627e-06	1.656e-05	C1_14190C_A	C1_14190C_A-T	Ca22chr1A_C_albicans_SC5314:3,126,893..3,127,267(-)	Protein phosphatase inhibitor; Hap43-repressed; homozygous Tn insertion decreases colony wrinkling but does not block hyphal growth in liquid media; mutation confers hypersensitivity to toxic ergosterol analog; Spider biofilm induced	protein coding	C1_14190C_A	Previous IDs: C1_14190C;CA5351;CAALFM_C114190CA;CaO19.7227;Contig4-3043_0017;IPF857;IPF857.1;YPI1;orf19.7227;orf6.8127	3643300	Q59ZW4
Candida albicans SC5314	3646398	formate dehydrogenase (NAD+)	CAALFM_CR05170CA	R	FDH1	-2.82876	-7.10463	-0.763506	-5.70864	9.53579e-05	0.000470432	CR_05170C_A	CR_05170C_A-T	Ca22chrRA_C_albicans_SC5314:1,117,036..1,118,175(-)	Formate dehydrogenase; oxidizes formate to CO2; Mig1 regulated; induced by macrophages; fluconazole-repressed; repressed by Efg1 in yeast, not hyphal conditions; stationary phase enriched; rat catheter and Spider biofilm induced	protein coding	CR_05170C_A	Previous IDs: CA1846;CAALFM_CR05170CA;CR_05170C;CaO19.638;CaO19.8252;Contig4-2852_0012;FDH12;FDH99;IPF11124.1;IPF26667.1;orf19.638;orf19.8252;orf6.3525	3646398	Q59QN6
Candida albicans SC5314	30515065	Blp1p	CAALFM_C112850WA	1	BLP1	-2.78024	-6.86964	1.71616	-11.1399	1.03554e-07	3.41003e-06	C1_12850W_A	C1_12850W_A-T	Ca22chr1A_C_albicans_SC5314:2,799,737..2,799,970(+)	Protein of unknown function, serum-induced	protein coding	C1_12850W_A	Previous IDs: C1_12850W;CAALFM_C112850WA;orf19.4914.1	30515065	P0CT51
Candida albicans SC5314	3640711	Cdr4p	CAALFM_C108070WA	1	CDR4	-2.74702	-6.71331	7.15797	-17.6628	6.85942e-09	7.60048e-07	C1_08070W_A	C1_08070W_A-T	Ca22chr1A_C_albicans_SC5314:1,757,979..1,762,451(+)	Putative ABC transporter superfamily; fluconazole, Sfu1, Hog1, core stress response induced; caspofungin repressed; fluconazole resistance not affected by mutation or correlated with expression; rat catheter and flow model biofilm induced	protein coding	C1_08070W_A	Previous IDs: C1_08070W;CA3895;CAALFM_C108070WA;CaO19.12545;CaO19.5079;IPF10349.2;IPF22170.1;orf19.12545;orf19.5079;orf6.6297	3640711	A0A1D8PE84
Candida albicans SC5314	3646236	hypothetical protein	CAALFM_C703560WA	7	null	-2.73358	-6.65104	1.25505	-6.20821	4.40075e-05	0.00025592	C7_03560W_A	C7_03560W_A-T	Ca22chr7A_C_albicans_SC5314:789,476..790,456(+)	Protein of unknown function; expression decreases by benomyl treatment or in an azole-resistant strain overexpressing MDR1; Spider biofilm induced	protein coding	C7_03560W_A	Previous IDs: C7_03560W;CA4291;CAALFM_C703560WA;CaJ7.0406;CaJ7_0406;CaO19.13980;CaO19.6688;CaO19_6688;Contig4-3088_0015;IPF20483.1;IPF2615;IPF2615.1;orf19.13980;orf19.6688;orf6.6797	3646236	Q59R32
Candida albicans SC5314	30515083	Stf2p	CAALFM_C200250WA	2	STF2	-2.72815	-6.62606	6.42559	-7.75857	0.000137279	0.000636634	C2_00250W_A	C2_00250W_A-T	Ca22chr2A_C_albicans_SC5314:33,340..33,609(+)	Protein involved in ATP biosynthesis; repressed in hyphae; repressed by Efg1, Hap43; transcript upregulated in clinical isolates from HIV+ patients with oral candidiasis; rat catheter, flow model and Spider biofilm induced	protein coding	C2_00250W_A	Previous IDs: C2_00250W;CA2738;CAALFM_C200250WA;Contig4-1856_0004;IPF15425.2;IPF25220.1;orf19.2107.1	30515083	A0A1D8PG09
Candida albicans SC5314	3638039	hypothetical protein	CAALFM_C700350CA	7	null	-2.7077	-6.53279	5.19973	-11.2738	1.42337e-06	1.92e-05	C7_00350C_A	C7_00350C_A-T	Ca22chr7A_C_albicans_SC5314:56,058..57,377(-)	Protein of unknown function; induced in core stress response; induced by cadmium stress via Hog1; oxidative stress-induced via Cap1; induced by Mnl1 under weak acid stress; macrophage-repressed; rat catheter and Spider biofilm induced	protein coding	C7_00350C_A	Previous IDs: C7_00350C;CA5613;CAALFM_C700350CA;CaJ7.0047;CaJ7_0047;CaO19.7085;CaO19_7085;Contig4-3106_0036;IPF525;IPF525.1;orf19.7085;orf6.8468	3638039	A0A1D8PQJ8
Candida albicans SC5314	30515020	hypothetical protein	CAALFM_C107160CA	1	null	-2.67659	-6.39343	2.89899	-8.84581	4.28739e-06	4.34694e-05	C1_07160C_A	C1_07160C_A-T	Ca22chr1A_C_albicans_SC5314:1,535,148..1,535,354(-)	Protein conserved among the CTG-clade; 2 adjacent upstream SRE-1 elements; highly up-regulated in cecum-grown cells in a Cph2-dependent manner; Hap43-repressed; rat catheter, Spider and flow model biofilm induced	protein coding	C1_07160C_A	Previous IDs: C1_07160C;CA4664;CAALFM_C107160CA;Contig4-2531_0010;IPF22833.1;IPF6551.2;IPF6551.3f;orf19.4450.1	30515020	A0A1D8PE03
Candida albicans SC5314	3646394	hypothetical protein	CAALFM_CR04970CA	R	null	-2.66877	-6.35886	-3.2654	-3.9725	0.00182824	0.00548295	CR_04970C_A	CR_04970C_A-T	Ca22chrRA_C_albicans_SC5314:1,075,494..1,076,363(-)	Ortholog of C. dubliniensis CD36 : Cd36_30370, Candida tropicalis MYA-3404 : CTRG_00536 and Candida albicans WO-1 : CAWG_01831	protein coding	CR_04970C_A	Previous IDs: CA0009;CAALFM_CR04970CA;CR_04970C;CaO19.634;Contig4-2129_0005;IPF11382;IPF11382.2;IPF11382.3;IPF29754.1;orf19.634;orf19.8247;orf6.445;orf6.71	3646394	A0A1D8PSY0
Candida albicans SC5314	3641608	hypothetical protein	CAALFM_C601360WA	6	null	-2.66778	-6.3545	2.97344	-5.97828	0.000331354	0.00130543	C6_01360W_A	C6_01360W_A-T	Ca22chr6A_C_albicans_SC5314:272,338..272,679(+)	Protein of unknown function; ketoconazole-repressed	protein coding	C6_01360W_A	Previous IDs: C6_01360W;CA1339;CAALFM_C601360WA;CaO19.3448;IPF28770.1;IPF5330;IPF5330.2;orf19.10952;orf19.3448;orf6.2792;orf6.6457	3641608	A0A1D8PPL3
Candida albicans SC5314	3636964	hypothetical protein	CAALFM_C702000CA	7	null	-2.65205	-6.28561	-4.03698	-3.43457	0.00489963	0.0127687	C7_02000C_A	C7_02000C_A-T	Ca22chr7A_C_albicans_SC5314:432,211..433,887(-)	Putative allantoate permease; fungal-specific (no human or murine homolog)	protein coding	C7_02000C_A	Previous IDs: C7_02000C;CA4956;CAALFM_C702000CA;CaJ7.0229;CaJ7_0229;CaO19.13873;CaO19.6520;CaO19_6520;Contig4-3089_0033;IPF20583.1;IPF4583;IPF4583.2;orf19.13873;orf19.6520;orf6.7640	3636964	A0A1D8PQZ7
Candida albicans SC5314	3645781	Stb3p	CAALFM_C209010WA	2	STB3	-2.6035	-6.07761	2.73102	-11.811	5.39888e-08	2.24218e-06	C2_09010W_A	C2_09010W_A-T	Ca22chr2A_C_albicans_SC5314:1,842,875..1,844,386(+)	Putative SIN3-binding protein 3 homolog; caspofungin induced; macrophage/pseudohyphal-repressed; rat catheter biofilm induced	protein coding	C2_09010W_A	Previous IDs: C2_09010W;CA3620;CAALFM_C209010WA;CaO19.203;CaO19.7833;Contig4-2485_0005;Contig4-2485_0007;IPF27108.1;IPF9063;IPF9063.2;orf19.203;orf19.7833;orf6.5935	3645781	Q59SE2
Candida albicans SC5314	3648227	hypothetical protein	CAALFM_CR07140CA	R	null	-2.60288	-6.07498	-2.82749	-3.59131	0.00366787	0.00995153	CR_07140C_A	CR_07140C_A-T	Ca22chrRA_C_albicans_SC5314:1,557,476..1,558,195(-)	Protein of unknown function; transcript regulated by Mig1 and Tup1; rat catheter biofilm induced	protein coding	CR_07140C_A	Previous IDs: CA0650;CAALFM_CR07140CA;CR_07140C;CaO19.11;CaO19.7684;Contig4-2506_0003;IPF11566;IPF11566.1;IPF27233.1;orf19.11;orf19.7684;orf6.1705	3648227	A0A1D8PTG1
Candida albicans SC5314	3645419	Hsp30p	CAALFM_C101990WA	1	HSP30	-2.50331	-5.66986	-1.50206	-3.41066	0.0051216	0.0132525	C1_01990W_A	C1_01990W_A-T	Ca22chr1A_C_albicans_SC5314:411,340..412,368(+)	Putative heat shock protein; fluconazole repressed; amphotericin B induced; Spider biofilm induced; rat catheter biofilm induced	protein coding	C1_01990W_A	Previous IDs: C1_01990W;CA1507;CAALFM_C101990WA;CaO19.12001;CaO19.4526;Contig4-2702_0008;Contig4-2702_0009;IPF22718.1;IPF9978.2;orf19.12001;orf19.4526;orf6.3045	3645419	Q59TA5
Candida albicans SC5314	3641552	hypothetical protein	CAALFM_C500390CA	5	null	-2.49428	-5.63447	5.19297	-20.1709	1.13706e-10	6.41403e-08	C5_00390C_A	C5_00390C_A-T	Ca22chr5A_C_albicans_SC5314:71,613..72,101(-)	Protein of unknown function; transcript repressed upon yeast-hyphal switch; fluconazole-induced; Hap43-repressed; flow model biofilm induced	protein coding	C5_00390C_A	Previous IDs: C5_00390C;CA5407;CAALFM_C500390CA;CaO19.8566;CaO19.951;Contig4-3103_0040;IPF1548;IPF1548.1;IPF26348.1;orf19.8566;orf19.951;orf6.8200	3641552	Q5A4Z5
Candida albicans SC5314	3642490	hypothetical protein	CAALFM_C105450WA	1	null	-2.4916	-5.624	-1.56255	-4.23106	0.00114933	0.00367988	C1_05450W_A	C1_05450W_A-T	Ca22chr1A_C_albicans_SC5314:1,142,087..1,142,581(+)	Protein of unknown function	protein coding	C1_05450W_A	Previous IDs: C1_05450W;CAALFM_C105450WA;IPF10489.2;IPF26886.1;orf19.420;orf6.3895	3642490	Q5A2C1
Candida albicans SC5314	3643946	hypothetical protein	CAALFM_C210070WA	2	null	-2.3357	-5.04796	-1.26006	-5.83349	7.83444e-05	0.000406461	C2_10070W_A	C2_10070W_A-T	Ca22chr2A_C_albicans_SC5314:2,064,740..2,065,882(+)	Predicted dehydrogenase; transcript upregulated in an RHE model of oral candidiasis; virulence-group-correlated expression; Spider biofilm repressed	protein coding	C2_10070W_A	Previous IDs: C2_10070W;CA0636;CA0639;CA1253;CA1254;CAALFM_C210070WA;Contig4-2728_0003;FDH3.3f;FDH4.3f;IPF18026.2;IPF9033.1;IPF9034.1;orf19.1774;orf19.1775;orf6.2662;orf6.2663	3643946	A0A1D8PIL8
Candida albicans SC5314	3642560	Cirt4bp	CAALFM_CR02810WA	R	CIRT4B	-2.30824	-4.95277	2.55552	-10.6541	1.69424e-07	4.51579e-06	CR_02810W_A	CR_02810W_A-T	Ca22chrRA_C_albicans_SC5314:641,816..643,483(+)	Cirt family transposase; transcript repressed in an azole-resistant strain that overexpresses CDR1 and CDR2; Hap43-repressed; flow model biofilm induced	protein coding	CR_02810W_A	Previous IDs: CA0691;CA2554;CAALFM_CR02810WA;CR_02810W;CTN3;CaO19.2839;Cirt4;Cirt4a;Cirt4b;Contig4-2083_0001;Contig4-2770_0014;IPF15077.1;IPF15077.2;IPF9095.1;orf19.10357;orf19.2839;orf6.1773;orf6.4500	3642560	A0A1D8PSB5
Candida albicans SC5314	3644589	Hsp31p	CAALFM_C102070WA	1	HSP31	-2.27653	-4.84512	-0.645674	-4.46563	0.00075935	0.00261184	C1_02070W_A	C1_02070W_A-T	Ca22chr1A_C_albicans_SC5314:427,843..428,838(+)	Putative 30 kda heat shock protein; repressed during the mating process; rat catheter biofilm induced	protein coding	C1_02070W_A	Previous IDs: C1_02070W;CA4034;CAALFM_C102070WA;CaO19.3664;Contig4-1615_0002;Contig4-1615_0004;IPF11340.3;IPF12039.2;orf19.11148;orf19.3664;orf6.6475	3644589	Q59VZ4
Candida albicans SC5314	3638909	hypothetical protein	CAALFM_C200770WA	2	null	-2.26501	-4.80658	2.92124	-11.4072	7.95815e-08	2.82173e-06	C2_00770W_A	C2_00770W_A-T	Ca22chr2A_C_albicans_SC5314:132,166..132,792(+)	Putative protein of unknown function; Hap43p-repressed gene; mutation confers hypersensitivity to toxic ergosterol analog, and to amphotericin B	protein coding	C2_00770W_A	Previous IDs: C2_00770W;CA3656;CAALFM_C200770WA;CaO19.2047;CaO19.9595;Contig4-3065_0024;IPF25302.1;IPF7456;IPF7456.1;orf19.2047;orf19.9595;orf6.5986	3638909	Q5AD20
Candida albicans SC5314	3643324	hypothetical protein	CAALFM_C114180WA	1	null	-2.26197	-4.79647	2.43284	-11.1369	1.03867e-07	3.41003e-06	C1_14180W_A	C1_14180W_A-T	Ca22chr1A_C_albicans_SC5314:3,125,262..3,126,833(+)	Ortholog of C. dubliniensis CD36 : Cd36_13150, C. parapsilosis CDC317 : CPAR2_700610, Candida tenuis NRRL Y-1498 : CANTEDRAFT_135418 and Debaryomyces hansenii CBS767 : DEHA2B01298g	protein coding	C1_14180W_A	Previous IDs: C1_14180W;CA5350;CAALFM_C114180WA;CaO19.7225;Contig4-3043_0016;IPF859;IPF859.1;orf19.7225;orf6.8125	3643324	A0A1D8PFU9
Candida albicans SC5314	3647052	Sef2p	CAALFM_C501400WA	5	SEF2	-2.20772	-4.61944	2.08236	-10.777	1.49332e-07	4.15517e-06	C5_01400W_A	C5_01400W_A-T	Ca22chr5A_C_albicans_SC5314:313,333..315,318(+)	Zn(II)2Cys6 transcription factor, required for normal resistance to copper; repressed by Sfu1 in high-iron conditions; regulated by Sef1, Sfu1, and Hap43; rat catheter and Spider biofilm induced	protein coding	C5_01400W_A	Previous IDs: C5_01400W;CA0395;CAALFM_C501400WA;CaO19.1926;CaO19.9482;Contig4-2911_0020;IPF15112.2;IPF18736.1;IPF23122.1;IPF25372.1;SEF11.5eoc;orf19.11606;orf19.1926;orf19.4129;orf19.9482;orf6.1277;orf6.2618	3647052	A0A1D8PN80
Candida albicans SC5314	30515030	hypothetical protein	CAALFM_C108350CA	1	null	-2.20643	-4.61533	7.40353	-7.91094	9.53202e-05	0.000470432	C1_08350C_A	C1_08350C_A-T	Ca22chr1A_C_albicans_SC5314:1,832,850..1,833,041(-)	Ortholog of C. dubliniensis CD36 : Cd36_02630, C. parapsilosis CDC317 : CPAR2_206910, Candida tenuis NRRL Y-1498 : cten_CGOB_00051 and Pichia stipitis Pignal : psti_CGOB_00173	protein coding	C1_08350C_A	Previous IDs: C1_08350C;CAALFM_C108350CA;orf19.5114.1	30515030	A0A1D8PEB8
Candida albicans SC5314	3646393	Crg1p	CAALFM_CR04960CA	R	CRG1	-2.18141	-4.53596	3.97634	-10.3714	6.23553e-07	1.05714e-05	CR_04960C_A	CR_04960C_A-T	Ca22chrRA_C_albicans_SC5314:1,073,848..1,074,759(-)	Methyltransferase involved in sphingolipid homeostasis, methylates a drug cantharidin; decreased expression in hyphae compared to yeast; expression regulated during planktonic growth; flow model biofilm induced; Hap43-repressed gene	protein coding	CR_04960C_A	Previous IDs: CA0081;CAALFM_CR04960CA;CR_04960C;Contig4-2129_0003;IPF11379;IPF11379.2;IPF19271.1;IPF26671.1;orf19.633;orf6.444	3646393	A0A1D8PSY8
Candida albicans SC5314	3634812	hypothetical protein	CAALFM_C110060CA	1	null	-2.17074	-4.50254	-3.93966	-2.743	0.0177401	0.0384886	C1_10060C_A	C1_10060C_A-T	Ca22chr1A_C_albicans_SC5314:2,203,460..2,203,972(-)	Protein of unknown function; transcript regulated by white-opaque switch; flow model biofilm induced; Spider biofilm induced	protein coding	C1_10060C_A	Previous IDs: C1_10060C;CA2078;CAALFM_C110060CA;CaO19.4873;Contig4-2619_0010;IPF13352;IPF13352.1;IPF17929.2;orf19.12337;orf19.4873;orf6.113;orf6.3832	3634812	A0A1D8PEU0
Candida albicans SC5314	3645863	hypothetical protein	CAALFM_C602200CA	6	null	-2.1639	-4.48125	0.0959513	-8.04443	3.40462e-06	3.60889e-05	C6_02200C_A	C6_02200C_A-T	Ca22chr6A_C_albicans_SC5314:458,121..458,522(-)	Protein of unknown function; mRNA binds She3; transcript regulated upon yeast-hypha switch; induced in oralpharyngeal candidasis	protein coding	C6_02200C_A	Previous IDs: C6_02200C;CAALFM_C602200CA;CaO19.3460;Contig4-2623_0001;Contig4-2892_0018;IPF14969.1;IPF9771.2;orf19.10964;orf19.3460;orf6.3763;orf6.994	3645863	A0A1D8PPU4
Candida albicans SC5314	3639270	hypothetical protein	CAALFM_C603050CA	6	null	-2.10264	-4.29495	1.52503	-8.09859	3.17682e-06	3.3928e-05	C6_03050C_A	C6_03050C_A-T	Ca22chr6A_C_albicans_SC5314:640,436..641,836(-)	Protein of unknown function; transcript is upregulated in clinical isolates from HIV+ patients with oral candidiasis	protein coding	C6_03050C_A	Previous IDs: C6_03050C;CA2501;CAALFM_C603050CA;CaO19.5587;Contig4-2830_0011;Contig4-2830_0013;IPF21593.1;IPF6812;IPF6812.2;orf19.13034;orf19.5587;orf6.4429	3639270	A0A1D8PQ21
Candida albicans SC5314	3646969	hypothetical protein	CAALFM_C503510CA	5	null	-2.07565	-4.21535	4.53758	-12.794	2.95564e-08	1.78056e-06	C5_03510C_A	C5_03510C_A-T	Ca22chr5A_C_albicans_SC5314:787,678..789,219(-)	Protein of unknown function; mRNA binds to She3; Hap43-repressed; rat catheter and flow model biofilm induced	protein coding	C5_03510C_A	Previous IDs: C5_03510C;CA4266;CAALFM_C503510CA;CaO19.6660;Contig4-3038_0009;IPF2283;IPF2283.1;orf19.6660;orf6.6769	3646969	A0A1D8PNQ7
Candida albicans SC5314	3638542	Fcr1p	CAALFM_C306850WA	3	FCR1	-2.05155	-4.1455	6.4714	-19.6506	1.54569e-10	7.28429e-08	C3_06850W_A	C3_06850W_A-T	Ca22chr3A_C_albicans_SC5314:1,568,451..1,570,004(+)	Transcription factor; repressor of fluconazole/ketoconazole/brefeldin A resistance; Tn mutation enhances filamentation; partially rescues S. cerevisiae pdr1 pdr3 fluconazole sensitivity; rat catheter biofilm induced/Spider biofilm repressed	protein coding	C3_06850W_A	Previous IDs: C3_06850W;CA5890;CAALFM_C306850WA;CaO19.14109;CaO19.6817;Contig4-3076_0005;IPF20357.1;IPF2404.1;orf19.14109;orf19.6817;orf6.8814	3638542	Q5ADM4
Candida albicans SC5314	3642332	RNA polymerase III-inhibiting protein	CAALFM_C208120WA	2	MAF1	-1.95273	-3.87107	5.0268	-15.2832	2.88306e-09	5.11126e-07	C2_08120W_A	C2_08120W_A-T	Ca22chr2A_C_albicans_SC5314:1,646,053..1,647,380(+)	Putative negative regulator of RNA polymerase III; decreased expression in hyphae vs yeast cells; caspofungin repressed; Spider biofilm repressed	protein coding	C2_08120W_A	Previous IDs: C2_08120W;CA3745;CAALFM_C208120WA;Contig4-3057_0024;IPF10146.2;IPF25133.1;orf19.2173;orf19.9719;orf6.6090	3642332	A0A1D8PI21
Candida albicans SC5314	3641212	Rhd3p	CAALFM_C404050CA	4	RHD3	-1.92963	-3.80959	7.67961	-8.11108	6.03257e-05	0.000328064	C4_04050C_A	C4_04050C_A-T	Ca22chr4A_C_albicans_SC5314:867,681..868,295(-)	GPI-anchored yeast-associated cell wall protein; induced in high iron; clade-associated gene expression; not essential for cell wall integrity; fluconazole-repressed; flow model and Spider biofilm repressed	protein coding	C4_04050C_A	Previous IDs: C4_04050C;CA5476;CAALFM_C404050CA;CaO19.12765;CaO19.5305;Contig4-2961_0009;IPF21875.1;IPF8527;IPF8527.1;LDG7;PGA29;orf19.12765;orf19.5305;orf6.8294	3641212	Q5A5U4
Candida albicans SC5314	3640202	hypothetical protein	CAALFM_C101140CA	1	null	-1.91687	-3.77604	5.33102	-16.4335	1.24575e-09	3.09195e-07	C1_01140C_A	C1_01140C_A-T	Ca22chr1A_C_albicans_SC5314:227,677..229,779(-)	Putative type-1 protein phosphatase targeting subunit; transcript repressed by yeast-hyphal switch; transcript induced by Mnl1p under weak acid stress; flow model biofilm induced	protein coding	C1_01140C_A	Previous IDs: C1_01140C;CA4611;CAALFM_C101140CA;CaO19.10812;CaO19.3302;Contig4-2491_0004;IPF10727;IPF10727.1;IPF23920.1;orf19.10812;orf19.3302;orf6.7197	3640202	Q5A932
Candida albicans SC5314	3644453	Rme1p	CAALFM_C107330WA	1	RME1	-1.90474	-3.7444	4.02341	-9.95	5.59783e-07	9.91409e-06	C1_07330W_A	C1_07330W_A-T	Ca22chr1A_C_albicans_SC5314:1,578,886..1,580,409(+)	Zinc finger protein; controls meiosis in S. cerevisae; white-specific transcript; upregulation correlates with clinical development of fluconazole resistance; Upc2-regulated in hypoxia; flow model biofilm induced; Spider biofilm repressed	protein coding	C1_07330W_A	Previous IDs: C1_07330W;CA4651;CAALFM_C107330WA;CaO19.4438;Contig4-3008_0024;IPF28396.1;IPF3121;IPF3121.1;orf19.11918;orf19.4438;orf6.7251	3644453	Q59WD1
Candida albicans SC5314	3638401	allantoate permease	CAALFM_C303120CA	3	DAL5	-1.89456	-3.71809	-0.0416337	-5.97917	6.24631e-05	0.000337322	C3_03120C_A	C3_03120C_A-T	Ca22chr3A_C_albicans_SC5314:663,210..664,787(-)	Allantoate permease; nitrogen catabolite repressed, induced in absence of preferred N sources; nitrogen source regulation requires Gat1; possibly essential gene (by UAU1 method); Hap43-repressed	protein coding	C3_03120C_A	Previous IDs: C3_03120C;CA6173;CAALFM_C303120CA;CaO19.309;CaO19.7941;Contig4-1938_0003;DAL51;IPF1479;IPF1479.1;IPF27000.1;orf19.309;orf19.7941;orf6.4447	3638401	Q5AEF9
Candida albicans SC5314	3642813	hypothetical protein	CAALFM_C406620CA	4	null	-1.87001	-3.65534	0.410437	-5.53783	0.000125216	0.000592197	C4_06620C_A	C4_06620C_A-T	Ca22chr4A_C_albicans_SC5314:1,481,276..1,481,707(-)	Protein of unknown function; rat catheter and Spider biofilm induced	protein coding	C4_06620C_A	Previous IDs: C4_06620C;CA0546;CAALFM_C406620CA;CaO19.2870;Contig4-3009_0020;IPF24461.1;IPF3250;IPF3250.2;LDG11;orf19.10388;orf19.2870;orf6.1538;orf6.4379	3642813	A0A1D8PMM7
Candida albicans SC5314	3634784	Ecm21p	CAALFM_C110180CA	1	ECM21	-1.85874	-3.62692	3.64578	-13.5461	1.14892e-08	9.86718e-07	C1_10180C_A	C1_10180C_A-T	Ca22chr1A_C_albicans_SC5314:2,240,080..2,242,266(-)	Predicted regulator of endcytosis of plasma membrane proteins; fluconazole induced, alkaline induced by Rim101; repressed by caspofungin and in azole-resistant strain overexpressing MDR1; flow model, rat catheter and Spider biofilm induced	protein coding	C1_10180C_A	Previous IDs: C1_10180C;CA1515;CA1707;CAALFM_C110180CA;CaO19.4887;Contig4-2934_0009;ECM21.3;IPF18663.1;IPF18663.2;IPF7541.3;orf19.12352;orf19.4887;orf6.3053;orf6.3331	3634784	A0A1D8PET4
Candida albicans SC5314	30515203	hypothetical protein	CAALFM_C304190WA	3	null	-1.85856	-3.62646	0.376406	-5.53298	0.000126196	0.000595239	C3_04190W_A	C3_04190W_A-T	Ca22chr3A_C_albicans_SC5314:872,065..872,355(+)	Protein of unknown function; Spider biofilm induced	protein coding	C3_04190W_A	Previous IDs: C3_04190W;CAALFM_C304190WA;orf19.5861.1	30515203	A0A1D8PJU7
Candida albicans SC5314	3636438	hypothetical protein	CAALFM_C504870WA	5	null	-1.84605	-3.59514	3.07024	-11.6834	6.0956e-08	2.39387e-06	C5_04870W_A	C5_04870W_A-T	Ca22chr5A_C_albicans_SC5314:1,061,084..1,061,869(+)	Ortholog of S. cerevisiae HUA1, which is a cytoplasmic zinc finger domain protein with similarity to Type I J-proteins; flow model biofilm induced	protein coding	C5_04870W_A	Previous IDs: C5_04870W;CA3398;CAALFM_C504870WA;CaO19.11456;CaO19.3973;Contig4-3081_0047;IPF13621;IPF13621.2;IPF23285.1;orf19.11456;orf19.3973;orf6.5649	3636438	A0A1D8PP28
Candida albicans SC5314	3642995	hypothetical protein	CAALFM_C203110WA	2	null	-1.83881	-3.57715	3.74334	-8.58779	2.58554e-06	2.8959e-05	C2_03110W_A	C2_03110W_A-T	Ca22chr2A_C_albicans_SC5314:628,185..629,063(+)	Protein of unknown function; upregulated in a cyr1 or ras1 null mutant; induced by nitric oxide	protein coding	C2_03110W_A	Previous IDs: C2_03110W;CAALFM_C203110WA;CaO19.13207;CaO19.5785;Contig4-2708_0001;IPF16515.2;IPF21409.1;orf19.13207;orf19.5785;orf6.4857	3642995	A0A1D8PGS4
Candida albicans SC5314	3642489	hypothetical protein	CAALFM_C105440CA	1	null	-1.82165	-3.53484	-0.0923727	-4.64713	0.00055361	0.00200534	C1_05440C_A	C1_05440C_A-T	Ca22chr1A_C_albicans_SC5314:1,141,075..1,142,832(-)	Protein of unknown function; flow model biofilm induced; Spider biofilm induced	protein coding	C1_05440C_A	Previous IDs: C1_05440C;CA2124;CAALFM_C105440CA;CaO19.419;Contig4-2233_0002;IPF10490;IPF10490.2;IPF29828.1;orf19.419;orf19.8049;orf6.3896	3642489	A0A1D8PDJ0
Candida albicans SC5314	3637935	hypothetical protein	CAALFM_C403000CA	4	null	-1.80702	-3.49919	3.06187	-9.53076	5.69649e-07	9.97647e-06	C4_03000C_A	C4_03000C_A-T	Ca22chr4A_C_albicans_SC5314:624,273..624,995(-)	Planktonic growth-induced gene	protein coding	C4_03000C_A	Previous IDs: C4_03000C;CA3259;CAALFM_C403000CA;CaO19.2691;Contig4-2865_0010;IPF17602.2;IPF7970;IPF7970.1;orf19.10206;orf19.2691;orf6.4801;orf6.5479	3637935	A0A1D8PLQ2
Candida albicans SC5314	3636599	hypothetical protein	CAALFM_C301950CA	3	null	-1.80491	-3.49408	4.83097	-14.3672	5.86641e-09	7.00021e-07	C3_01950C_A	C3_01950C_A-T	Ca22chr3A_C_albicans_SC5314:428,436..429,026(-)	with predicted integral component of membrane localization	protein coding	C3_01950C_A	Previous IDs: C3_01950C;CA1573;CAALFM_C301950CA;CaO19.1653;CaO19.9222;Contig4-2710_0009;IPF15087;IPF15087.2;IPF25655.1;orf19.1653;orf19.9222;orf6.3138	3636599	Q5AJD8
Candida albicans SC5314	3639188	hypothetical protein	CAALFM_C602950CA	6	null	-1.80469	-3.49354	-0.202627	-7.29654	9.17465e-06	7.43952e-05	C6_02950C_A	C6_02950C_A-T	Ca22chr6A_C_albicans_SC5314:608,693..609,775(-)	Protein of unknown function; expression downregulated in an ssr1 null mutant	protein coding	C6_02950C_A	Previous IDs: C6_02950C;CA0656;CAALFM_C602950CA;CaO19.5573;Contig4-2518_0004;Contig4-2518_0005;HRQ4;IPF12470;IPF12470.2;IPF18988.2;orf19.13019;orf19.5573;orf6.1362;orf6.1720	3639188	A0A1D8PQ15
Candida albicans SC5314	3636545	Mrv2p	CAALFM_C504190WA	5	MRV2	-1.79698	-3.47493	-0.132419	-8.29537	2.47691e-06	2.80461e-05	C5_04190W_A	C5_04190W_A-T	Ca22chr5A_C_albicans_SC5314:933,743..934,489(+)	Protein of unknown function; repressed by fluphenazine treatment or in an azole-resistant strain that overexpresses CDR1 and CDR2; Spider biofilm induced	protein coding	C5_04190W_A	Previous IDs: C5_04190W;CA3025;CAALFM_C504190WA;CaO19.11383;CaO19.3902;Contig4-2296_0005;IPF11503;IPF11503.1;IPF23291.1;orf19.11383;orf19.3902;orf6.5146	3636545	A0A1D8PNW4
Candida albicans SC5314	3638541	aldo-keto reductase superfamily protein	CAALFM_C306860CA	3	null	-1.78268	-3.44064	4.45734	-15.2155	3.03442e-09	5.23016e-07	C3_06860C_A	C3_06860C_A-T	Ca22chr3A_C_albicans_SC5314:1,572,462..1,573,310(-)	Putative xylose and arabinose reductase; flow model biofilm induced; Spider biofilm repressed	protein coding	C3_06860C_A	Previous IDs: C3_06860C;CA5891;CAALFM_C306860CA;CaO19.14108;CaO19.6816;Contig4-3076_0009;IPF20400.1;IPF2400;IPF2400.1;orf19.14108;orf19.6816;orf6.8815	3638541	Q5ADM5
Candida albicans SC5314	3639230	hypothetical protein	CAALFM_C603370WA	6	null	-1.78162	-3.43811	5.75723	-11.9661	1.09112e-07	3.46515e-06	C6_03370W_A	C6_03370W_A-T	Ca22chr6A_C_albicans_SC5314:710,076..711,305(+)	Protein of unknown function; Plc1-regulated; induced by Mnl1 under weak acid stress; flow model biofilm induced	protein coding	C6_03370W_A	Previous IDs: C6_03370W;CA2761;CAALFM_C603370WA;CaO19.5626;Contig4-2416_0007;IPF15013;IPF15013.2;IPF27980.1;orf19.13071;orf19.5626;orf6.4785	3639230	A0A1D8PQ50
Candida albicans SC5314	3645342	Fus1p	CAALFM_C111630CA	1	FUS1	-1.74972	-3.36294	-1.95254	-3.54461	0.00399772	0.0106922	C1_11630C_A	C1_11630C_A-T	Ca22chr1A_C_albicans_SC5314:2,550,972..2,552,126(-)	Membrane protein required for mating; ortholog of S. cerevisiae Fus1; transcript induced by Cph1 in cells homozygous for the MTLa locus; alpha factor induced	protein coding	C1_11630C_A	Previous IDs: C1_11630C;CA1567;CAALFM_C111630CA;CaO19.1156;CaO19.8748;Contig4-2834_0008;IPF26166.1;IPF7613;IPF7613.1;orf19.1156;orf19.8748;orf6.3131	3645342	Q59TT8
Candida albicans SC5314	3641891	hypothetical protein	CAALFM_CR08990CA	R	SLP3	-1.74215	-3.34533	4.37886	-11.9343	4.82826e-08	2.10846e-06	CR_08990C_A	CR_08990C_A-T	Ca22chrRA_C_albicans_SC5314:1,922,057..1,923,109(-)	Plasma membrane protein implicated in stress response; similar to stomatin mechanoreception proteins; overexpression induces apoptotic-like cell death; absent from hyphal cells; induced by Rgt1; rat catheter and Spider biofilm induced	protein coding	CR_08990C_A	Previous IDs: CA5535;CAALFM_CR08990CA;CR_08990C;CaO19.7296;Contig4-2774_0002;IPF2839;IPF2839.1;SLP99;orf19.7296;orf6.8377	3641891	A0A1D8PTU3
Candida albicans SC5314	3639701	phosphoenolpyruvate carboxykinase	CAALFM_CR00200WA	R	PCK1	-1.72642	-3.30906	4.93537	-10.6278	3.15702e-07	6.618e-06	CR_00200W_A	CR_00200W_A-T	Ca22chrRA_C_albicans_SC5314:49,655..51,316(+)	Phosphoenolpyruvate carboxykinase; glucose, C-source, yeast-hypha, Hap43 regulated; fluconazole, phagocytosis, H2O2, oral candidasis, Spider/rat catheter/flow model biofilm induced; repressed in biofilm by Bcr1, Tec1, Ndt80, Rob1, Brg1	protein coding	CR_00200W_A	Previous IDs: CA5857;CAALFM_CR00200WA;CR_00200W;CaO19.7514;Contig4-3107_0068;IPF385.1;orf19.7514;orf6.8766	3639701	A0A1D8PRM7
Candida albicans SC5314	3639845	Ato2p	CAALFM_C300930WA	3	ATO2	-1.70536	-3.26111	4.88923	-9.23786	2.89427e-06	3.14518e-05	C3_00930W_A	C3_00930W_A-T	Ca22chr3A_C_albicans_SC5314:189,352..190,149(+)	Putative fungal-specific transmembrane protein; fluconazole repressed, Hap43-repressed; flow model biofilm induced; Spider biofilm induced	protein coding	C3_00930W_A	Previous IDs: AFF3;C3_00930W;CA3154;CA3813;CAALFM_C300930WA;CaO19.10032;CaO19.2496;Contig4-2897_0002;FRP1;FUN34;IPF18376.1;IPF24862.1;IPF4026.2;orf19.10032;orf19.2496;orf19.6169.2;orf6.6177	3639845	A0A1D8PJ42
Candida albicans SC5314	3636229	Hsp70 family chaperone	CAALFM_C113480WA	1	HSP70	-1.70443	-3.25901	6.35644	-9.95187	2.90379e-06	3.15001e-05	C1_13480W_A	C1_13480W_A-T	Ca22chr1A_C_albicans_SC5314:2,955,558..2,957,528(+)	Putative hsp70 chaperone; role in entry into host cells; heat-shock, amphotericin B, cadmium, ketoconazole-induced; surface localized in yeast and hyphae; antigenic in host; farnesol-downregulated in biofilm; Spider biofilm induced	protein coding	C1_13480W_A	Previous IDs: C1_13480W;CA1230;CAALFM_C113480WA;CaO19.12447;CaO19.4980;Contig4-2251_0001;HS71;IPF11819.2;IPF22233.1;SSA1;SSA4;orf19.12447;orf19.4980;orf6.2627	3636229	P41797
Candida albicans SC5314	3638028	hypothetical protein	CAALFM_C700630CA	7	null	-1.70174	-3.25292	0.128433	-6.56613	2.58278e-05	0.000167462	C7_00630C_A	C7_00630C_A-T	Ca22chr7A_C_albicans_SC5314:103,977..105,816(-)	Putative protein of unknown function; transcript is upregulated in clinical isolates from HIV+ patients with oral candidiasis; regulated by Sef1, Sfu1, and Hap43	protein coding	C7_00630C_A	Previous IDs: C7_00630C;CA5639;CA5640;CAALFM_C700630CA;CaJ7.0077;CaJ7_0077;CaO19_7056;Contig4-2959_0006;DIP53;DIP53.exon2;IPF468.1;IPF469.1;orf19.7055.1;orf19.7056;orf6.8497	3638028	A0A1D8PQM7
Candida albicans SC5314	3648027	Ife2p	CAALFM_CR05340CA	R	IFE2	-1.70032	-3.24973	6.46513	-17.3066	6.82585e-10	2.11772e-07	CR_05340C_A	CR_05340C_A-T	Ca22chrRA_C_albicans_SC5314:1,148,612..1,149,919(-)	Putative alcohol dehydrogenase; yeast-enriched transcript; Efg1-regulated; induced by prostaglandins, Hog1, fluconazole; rat catheter biofilm induced	protein coding	CR_05340C_A	Previous IDs: BDH2;CA2075;CAALFM_CR05340CA;CR_05340C;CaO19.5288;Contig4-3028_0005;IPF3735.1;YAL60;orf19.5288;orf6.3827	3648027	A0A1D8PSZ0
Candida albicans SC5314	3637004	Fmp45p	CAALFM_C702240WA	7	FMP45	-1.69045	-3.22757	-0.0740071	-3.17827	0.0078877	0.0191558	C7_02240W_A	C7_02240W_A-T	Ca22chr7A_C_albicans_SC5314:487,109..487,966(+)	Predicted membrane protein induced during mating; mutation confers hypersensitivity to toxic ergosterol analog, to amphotericin B; alkaline repressed; repressed by alpha pheromone in SpiderM medium; rat catheter, Spider biofilm induced	protein coding	C7_02240W_A	Previous IDs: C7_02240W;CA0293;CAALFM_C702240WA;CaJ7.0261;CaJ7_0261;CaO19.13842;CaO19.6489;CaO19_6489;Contig4-2725_0016;IPF20624.1;IPF6624;IPF6624.2;YDL225C;orf19.13842;orf19.6489;orf6.1074	3637004	A0A1D8PR25
Candida albicans SC5314	3643800	Cu/Pi carrier	CAALFM_C209590CA	2	null	-1.68747	-3.22091	5.40059	-13.7299	9.90484e-09	9.03817e-07	C2_09590C_A	C2_09590C_A-T	Ca22chr2A_C_albicans_SC5314:1,962,052..1,963,068(-)	have copper ion transmembrane transporter activity, inorganic phosphate transmembrane transporter activity and role in cellular copper ion homeostasis, copper ion transmembrane transport, phosphate ion transmembrane transport	protein coding	C2_09590C_A	Previous IDs: C2_09590C;CA0993;CA3169;CAALFM_C209590CA;CaO19.1395;CaO19.8973;Contig4-2842_0004;IPF11059;IPF11059.1;IPF11059.2;IPF7686;IPF7686.2;orf19.1395;orf19.8973;orf6.5348	3643800	Q59YD1
Candida albicans SC5314	3641615	malate dehydrogenase (oxaloacetate-decarboxylating)	CAALFM_C601670WA	6	MAE1	-1.66581	-3.17292	4.61149	-14.7658	4.28528e-09	6.331e-07	C6_01670W_A	C6_01670W_A-T	Ca22chr6A_C_albicans_SC5314:350,639..352,531(+)	Malic enzyme, mitochondrial; transcription regulated by Mig1, Tup1; colony morphology-related gene regulation by Ssn6; Hap43-repressed; Spider biofilm repressed	protein coding	C6_01670W_A	Previous IDs: C6_01670W;CA3757;CAALFM_C601670WA;CaO19.10923;CaO19.3419;Contig4-2903_0008;IPF23815.1;IPF8888.2;orf19.10923;orf19.3419;orf6.6106	3641615	Q5A4M2
Candida albicans SC5314	3635654	Bmt9p	CAALFM_C401170CA	4	BMT9	-1.66441	-3.16984	-1.03231	-5.08925	0.000261113	0.00106803	C4_01170C_A	C4_01170C_A-T	Ca22chr4A_C_albicans_SC5314:234,375..236,723(-)	Beta-mannosyltransferase, 9-gene family that includes characterized genes BMT1, BMT2, BMT3, and BMT4 with roles in beta-1,2-mannosylation of cell wall phosphopeptidomannan; regulated by Sef1, Sfu1, Hap43; rat catheter biofilm repressed	protein coding	C4_01170C_A	Previous IDs: C4_01170C;CA2241;CA2242;CAALFM_C401170CA;Contig4-2135_0001;Contig4-2135_0002;IFQ1.5f;IPF22601.1;IPF7421.2;orf19.12143;orf19.12144;orf19.4673;orf19.4674;orf6.4062;orf6.4063	3635654	Q5AMH3
Candida albicans SC5314	3642254	hypothetical protein	CAALFM_C306670CA	3	null	-1.64992	-3.13816	2.1369	-12.2728	3.51157e-08	1.88066e-06	C3_06670C_A	C3_06670C_A-T	Ca22chr3A_C_albicans_SC5314:1,523,520..1,524,584(-)	Protein of unknown function; flow model biofilm repressed	protein coding	C3_06670C_A	Previous IDs: C3_06670C;CA5747;CAALFM_C306670CA;CaO19.7456;Contig4-3064_0008;IPF2903;IPF2903.1;orf19.7456;orf6.8616	3642254	A0A1D8PKN5
Candida albicans SC5314	3634836	hypothetical protein	CAALFM_C110360CA	1	null	-1.64857	-3.13523	6.8006	-17.8611	4.72611e-10	1.72503e-07	C1_10360C_A	C1_10360C_A-T	Ca22chr1A_C_albicans_SC5314:2,292,855..2,294,669(-)	Putative protein of unknown function; Hap43p-repressed gene; increased transcription is observed upon fluphenazine treatment; possibly transcriptionally regulated by Tac1p; induced by nitric oxide; fungal-specific (no human/murine homolog	protein coding	C1_10360C_A	Previous IDs: C1_10360C;CA2021;CAALFM_C110360CA;CaO19.12373;CaO19.4907;Contig4-2762_0012;IPF17283;IPF17283.2;IPF22400.1;orf19.12373;orf19.4907;orf6.3754	3634836	A0A1D8PEV1
Candida albicans SC5314	3646713	Hsm3p	CAALFM_C703450CA	7	HSM3	-1.61502	-3.06317	4.3025	-12.8234	2.14056e-08	1.45958e-06	C7_03450C_A	C7_03450C_A-T	Ca22chr7A_C_albicans_SC5314:758,521..759,939(-)	have role in mismatch repair, proteasome regulatory particle assembly and cytosol, nucleus, proteasome regulatory particle, base subcomplex localization	protein coding	C7_03450C_A	Previous IDs: C7_03450C;CA2115;CAALFM_C703450CA;CaJ7.0396;CaJ7_0396;CaO19.1331;CaO19.8911;CaO19_1331;Contig4-3068_0006;IPF19088.2;IPF8030;IPF8030.1;orf19.1331;orf19.8911;orf6.3884;orf6.958	3646713	Q59PP0
Candida albicans SC5314	3646960	hypothetical protein	CAALFM_C405440CA	4	null	-1.61386	-3.0607	3.97338	-11.8068	5.42026e-08	2.24218e-06	C4_05440C_A	C4_05440C_A-T	Ca22chr4A_C_albicans_SC5314:1,186,514..1,187,842(-)	Protein of unknown function; Spider biofilm induced	protein coding	C4_05440C_A	Previous IDs: C4_05440C;CA0982;CAALFM_C405440CA;CaO19.1800;CaO19.9366;Contig4-2461_0003;IPF25534.1;IPF7397;IPF7397.2;VPS62;orf19.1800;orf19.9366;orf6.2232	3646960	A0A1D8PMC1
Candida albicans SC5314	3638910	hypothetical protein	CAALFM_C200760CA	2	null	-1.60691	-3.04599	2.65337	-5.12194	0.000247259	0.00102694	C2_00760C_A	C2_00760C_A-T	Ca22chr2A_C_albicans_SC5314:131,108..131,473(-)	Proten of unknown function; transcript positively regulated by Sfu1; Hap43 repressed; Spider biofilm induced	protein coding	C2_00760C_A	Previous IDs: C2_00760C;CAALFM_C200760CA;CaO19.2048;CaO19.9596;Contig4-3065_0023;IPF25325.1;IPF7458.1;orf19.2048;orf19.9596;orf6.5987	3638910	Q5AD19
Candida albicans SC5314	3637956	glycogen phosphorylase	CAALFM_C700930WA	7	GPH1	-1.58829	-3.00693	7.16998	-15.7225	2.07874e-09	4.17159e-07	C7_00930W_A	C7_00930W_A-T	Ca22chr7A_C_albicans_SC5314:195,079..197,781(+)	Putative glycogen phosphorylase; role in glycogen metabolism; regulated by Ssk1, Mig1, Tup1, Hap43; fluconazole-induced; localizes to cell surface of hyphae, not yeast; stationary phase enriched protein; Spider biofilm induced	protein coding	C7_00930W_A	Previous IDs: C7_00930W;CA5206;CAALFM_C700930WA;CaJ7.0111;CaO19.7021;Contig4-3091_0021;Contig4-3091_0022;Contig4-3091_0024;IPF2357.1;orf19.7021;orf6.7947	3637956	A0A1D8PQQ3
Candida albicans SC5314	3644713	Gpm2p	CAALFM_C104320WA	1	GPM2	-1.58637	-3.00293	5.57582	-12.5101	3.78384e-08	1.973e-06	C1_04320W_A	C1_04320W_A-T	Ca22chr1A_C_albicans_SC5314:895,092..895,877(+)	Putative phosphoglycerate mutase; repressed in hyphae; macrophage/pseudohyphal-repressed; induced by high levels of peroxide stress, farnesol; flow model biofilm induced; rat catheter and Spider biofilm repressed	protein coding	C1_04320W_A	Previous IDs: C1_04320W;CA2855;CAALFM_C104320WA;CaO19.1067;CaO19.8669;Contig4-2688_0002;GPM1-2;IPF26265.1;IPF7065.1;orf19.1067;orf19.8669;orf6.4922	3644713	Q59VM6
Candida albicans SC5314	30515052	hypothetical protein	CAALFM_C111320CA	1	null	-1.57346	-2.97617	-0.381886	-3.8024	0.00249049	0.00716101	C1_11320C_A	C1_11320C_A-T	Ca22chr1A_C_albicans_SC5314:2,485,116..2,485,428(-)	Protein of unknown function; hypoxia, Hap43-repressed; ketoconazole induced; induced in oralpharyngeal candidasis; 16h flow model biofilm repressed, late-stage flow model biofilm induced; rat catheter and Spider biofilm induced	protein coding	C1_11320C_A	Previous IDs: C1_11320C;CA4106;CAALFM_C111320CA;IPF20159;IPF20159.1;IPF26615.1;orf19.670.2	30515052	A0A1D8PF49
Candida albicans SC5314	3639245	hypothetical protein	CAALFM_C602790CA	6	null	-1.56815	-2.96524	1.71977	-6.86676	1.67282e-05	0.000119172	C6_02790C_A	C6_02790C_A-T	Ca22chr6A_C_albicans_SC5314:573,291..575,498(-)	Putative transcriptional regulator of ribonucleotide reductase genes; Spider biofilm induced	protein coding	C6_02790C_A	Previous IDs: C6_02790C;CA2285;CAALFM_C602790CA;CaO19.12998;CaO19.5552;Contig4-2462_0013;IPF12629;IPF12629.2;IPF21580.1;orf19.12998;orf19.5552;orf6.4122	3639245	A0A1D8PQ00
Candida albicans SC5314	3643119	putative nitronate monooxygenase	CAALFM_C703780CA	7	null	-1.56599	-2.9608	2.0362	-6.60327	2.44627e-05	0.000161778	C7_03780C_A	C7_03780C_A-T	Ca22chr7A_C_albicans_SC5314:838,198..839,559(-)	have glyoxysome localization	protein coding	C7_03780C_A	Previous IDs: C7_03780C;CA5330;CAALFM_C703780CA;CaJ7.0433;CaJ7_0433;CaO19.7204;CaO19_7204;Contig4-3097_0059;IPF2130;IPF2130.2;NPD1;orf19.7204;orf6.8104	3643119	A0A1D8PRG2
Candida albicans SC5314	30515389	hypothetical protein	CAALFM_CR03260WA	R	null	-1.55593	-2.94023	3.18011	-10.8299	1.41483e-07	4.00867e-06	CR_03260W_A	CR_03260W_A-T	Ca22chrRA_C_albicans_SC5314:731,819..732,900(+)	Putative aminotransferase; Hap43-repressed; homozygous Tn insertion decreases colony wrinkling in filament-inducing conditions, does not block true hypha formation in liquid media; rat catheter and Spider biofilm induced	protein coding	CR_03260W_A	Previous IDs: CA0026;CAALFM_CR03260WA;CR_03260W;Contig4-2658_0002;Contig4-2658_0003;IPF16843;IPF16843.2;IPF29123.1;orf19.2397.2;orf19.2397.3	30515389	A0A1D8PSD7
Candida albicans SC5314	3641636	hypothetical protein	CAALFM_C601780CA	6	null	-1.54403	-2.91608	3.60059	-12.3731	3.20418e-08	1.84269e-06	C6_01780C_A	C6_01780C_A-T	Ca22chr6A_C_albicans_SC5314:374,139..375,542(-)	Predicted chloride transporter; member of conserved Mcm1 regulon; Spider biofilm repressed	protein coding	C6_01780C_A	Previous IDs: C6_01780C;CA2427;CAALFM_C601780CA;CaO19.10909;CaO19.3406;Contig4-2923_0025;IPF23830.1;IPF9898;IPF9898.2;orf19.10909;orf19.3406;orf6.4325	3641636	Q5A4N6
Candida albicans SC5314	3634901	hypothetical protein	CAALFM_C109240CA	1	null	-1.53291	-2.89369	0.799852	-7.10805	1.19054e-05	9.15403e-05	C1_09240C_A	C1_09240C_A-T	Ca22chr1A_C_albicans_SC5314:2,028,519..2,029,943(-)	Protein of unknown function; induced during chlamydospore formation in both C. albicans and C. dubliniensis	protein coding	C1_09240C_A	Previous IDs: C1_09240C;CA2831;CAALFM_C109240CA;CaO19.4783;Contig4-2888_0001;IPF15706;IPF15706.1;IPF19867.1;orf19.12247;orf19.4783;orf6.1419;orf6.4893	3634901	A0A1D8PEJ2
Candida albicans SC5314	3641379	hypothetical protein	CAALFM_C703040WA	7	null	-1.52902	-2.8859	1.75734	-9.63653	5.05792e-07	9.28532e-06	C7_03040W_A	C7_03040W_A-T	Ca22chr7A_C_albicans_SC5314:658,745..659,356(+)	Protein with a protein tyrosine phosphatase-like protein domain; putative membrane-spanning regions; rat catheter biofilm induced	protein coding	C7_03040W_A	Previous IDs: C7_03040W;CA4438;CAALFM_C703040WA;CaJ7.0345;CaJ7_0345;CaO19.12624;CaO19.5157;CaO19_5157;Contig4-3092_0012;IPF13866;IPF13866.1;IPF22068.1;TPL2;YJL097A;orf19.12624;orf19.5157;orf6.6979	3641379	G1UB62
Candida albicans SC5314	3639187	hypothetical protein	CAALFM_C602940CA	6	null	-1.50457	-2.83741	5.43986	-12.1281	4.6595e-08	2.10846e-06	C6_02940C_A	C6_02940C_A-T	Ca22chr6A_C_albicans_SC5314:606,561..607,859(-)	Protein of unknown function; Spider biofilm repressed	protein coding	C6_02940C_A	Previous IDs: C6_02940C;CA0441;CAALFM_C602940CA;CaO19.13018;CaO19.5572;Contig4-2518_0003;IPF12472;IPF12472.2;IPF27979.1;orf19.13018;orf19.5572;orf6.1361	3639187	A0A1D8PQ12
Candida albicans SC5314	3636467	hypothetical protein	CAALFM_C505200CA	5	null	-1.4977	-2.82393	4.99856	-16.0024	1.69504e-09	3.88581e-07	C5_05200C_A	C5_05200C_A-T	Ca22chr5A_C_albicans_SC5314:1,140,239..1,141,543(-)	Putative protein of unknown function; Hap43p-repressed gene; S. cerevisiae ortholog YHR045W localizes to the endoplasmic reticulum	protein coding	C5_05200C_A	Previous IDs: C5_05200C;CA4780;CAALFM_C505200CA;CaO19.11496;CaO19.4013;Contig4-3094_0040;IPF23252.1;IPF3352;IPF3352.2;orf19.11496;orf19.4013;orf6.7426	3636467	A0A1D8PP60
Candida albicans SC5314	3638912	hypothetical protein	CAALFM_C200740CA	2	null	-1.49701	-2.82258	4.82857	-13.3366	1.37183e-08	1.10548e-06	C2_00740C_A	C2_00740C_A-T	Ca22chr2A_C_albicans_SC5314:127,116..128,738(-)	have sterol esterase activity, role in cellular lipid metabolic process, sterol metabolic process and integral component of membrane, lipid droplet localization	protein coding	C2_00740C_A	Previous IDs: C2_00740C;CA3658;CAALFM_C200740CA;CaO19.2050;CaO19.9598;Contig4-3065_0016;Contig4-3065_0018;IPF25254.1;IPF7463.2;TGL1;orf19.2050;orf19.9598;orf6.5989	3638912	Q5AD17
Candida albicans SC5314	3647685	triglyceride lipase	CAALFM_CR02570CA	R	null	-1.48327	-2.79582	4.68804	-7.29451	3.55182e-05	0.000215646	CR_02570C_A	CR_02570C_A-T	Ca22chrRA_C_albicans_SC5314:574,720..575,925(-)	have triglyceride lipase activity, role in triglyceride catabolic process and peroxisomal matrix localization	protein coding	CR_02570C_A	Previous IDs: CA0464;CAALFM_CR02570CA;CR_02570C;CaO19.164;Contig4-2571_0002;IPF10909.2;IPF14116;IPF14116.2;orf19.164;orf19.7798;orf6.1403;orf6.157	3647685	Q59LU6
Candida albicans SC5314	3643786	hypothetical protein	CAALFM_C209710CA	2	null	-1.48318	-2.79563	5.03508	-14.5932	4.90498e-09	6.91713e-07	C2_09710C_A	C2_09710C_A-T	Ca22chr2A_C_albicans_SC5314:1,983,621..1,985,015(-)	Ortholog of S. cerevisiae/S. pombe Lsb5; predicted role in actin cortical patch localization, actin filament organization, endocytosis; flow model biofilm induced; Spider biofilm repressed	protein coding	C2_09710C_A	Previous IDs: C2_09710C;CA2314;CAALFM_C209710CA;CaO19.1381;CaO19.8961;IPF14545;IPF14545.2;IPF25947.1;LSB5;orf19.1381;orf19.8961;orf6.4167	3643786	A0A1D8PIJ4
Candida albicans SC5314	3646700	hypothetical protein	CAALFM_CR05710CA	R	null	-1.47753	-2.78472	1.77966	-9.8716	3.8975e-07	7.61215e-06	CR_05710C_A	CR_05710C_A-T	Ca22chrRA_C_albicans_SC5314:1,211,886..1,212,743(-)	Ortholog of Candida albicans WO-1 : CAWG_01892	protein coding	CR_05710C_A	Previous IDs: CA4085;CAALFM_CR05710CA;CR_05710C;CaO19.13962;CaO19.6641;Contig4-3035_0006;IPF20520.1;IPF5015;IPF5015.2;LPF41;orf19.13962;orf19.6641;orf6.6538	3646700	Q59PS3
Candida albicans SC5314	3634923	oxygen-dependent protoporphyrinogen oxidase	CAALFM_C108880WA	1	HEM14	-1.47489	-2.77963	4.92943	-21.807	4.53762e-11	4.02228e-08	C1_08880W_A	C1_08880W_A-T	Ca22chr1A_C_albicans_SC5314:1,931,304..1,932,899(+)	Putative protoporphyrinogen oxidase; involved in heme biosynthesis; predicted Kex2p substrate; iron regulated transcript; Yfh1-induced; Hap43-repressed; rat catheter biofilm repressed	protein coding	C1_08880W_A	Previous IDs: C1_08880W;CA1951;CAALFM_C108880WA;CaO19.4747;IPF19662.1;IPF19663.1;orf19.12209;orf19.4747;orf6.3659;orf6.4017	3634923	A0A1D8PEF0
Candida albicans SC5314	3639901	hypothetical protein	CAALFM_C301130CA	3	null	-1.47473	-2.77933	-0.0153176	-4.32609	0.000970904	0.00320279	C3_01130C_A	C3_01130C_A-T	Ca22chr3A_C_albicans_SC5314:227,408..230,062(-)	ZZ-type zinc finger protein; rat catheter and Spider biofilm induced	protein coding	C3_01130C_A	Previous IDs: C3_01130C;CA2146;CAALFM_C301130CA;CaO19.10051;CaO19.2515;IPF12799;IPF12799.2;IPF24819.1;orf19.10051;orf19.2515;orf6.3920	3639901	A0A1D8PJ35
Candida albicans SC5314	3642295	glutamate dehydrogenase (NAD(+))	CAALFM_C207900WA	2	GDH2	-1.46742	-2.76527	7.75546	-8.90945	8.5578e-06	7.08016e-05	C2_07900W_A	C2_07900W_A-T	Ca22chr2A_C_albicans_SC5314:1,608,279..1,611,449(+)	Putative NAD-specific glutamate dehydrogenase; fungal-specific; transcript regulated by Nrg1, Mig1, Tup1, and Gcn4; stationary phase enriched protein; flow model biofilm induced; Spider biofilm induced	protein coding	C2_07900W_A	Previous IDs: C2_07900W;CA1775;CAALFM_C207900WA;CaO19.2192;Contig4-2073_0005;Contig4-2073_0006;Contig4-2075_0005;IPF19745.1;IPF29185.1;orf19.2192;orf19.9738;orf6.3428	3642295	A0A1D8PI00
Candida albicans SC5314	3642559	hypothetical protein	CAALFM_CR02800CA	R	null	-1.46522	-2.76106	0.978633	-7.57951	6.25594e-06	5.56355e-05	CR_02800C_A	CR_02800C_A-T	Ca22chrRA_C_albicans_SC5314:638,889..641,339(-)	Protein of unknown function; mutation confers hypersensitivity to amphotericin B; flow model biofilm induced	protein coding	CR_02800C_A	Previous IDs: CA2553;CAALFM_CR02800CA;CR_02800C;CaO19.10356;CaO19.2838;Contig4-2770_0012;IPF24480.1;IPF9096;IPF9096.1;orf19.10356;orf19.2838;orf6.4499	3642559	A0A1D8PSB1
Candida albicans SC5314	30514987	hypothetical protein	CAALFM_C104590WA	1	null	-1.46516	-2.76095	5.88709	-4.36878	0.00361992	0.00983432	C1_04590W_A	C1_04590W_A-T	Ca22chr1A_C_albicans_SC5314:946,251..946,439(+)	Protein of unknown function; Spider biofilm induced	protein coding	C1_04590W_A	Previous IDs: C1_04590W;CAALFM_C104590WA;orf19.6852.1	30514987	A0A1D8PDB6
Candida albicans SC5314	3640435	glycogen (starch) synthase	CAALFM_CR00780CA	R	GSY1	-1.46481	-2.76027	7.5085	-15.919	1.80067e-09	3.88581e-07	CR_00780C_A	CR_00780C_A-T	Ca22chrRA_C_albicans_SC5314:182,254..184,239(-)	UDP glucose/starch glucosyltransferase; transcript repressed by yeast-hyphal switch, Efg1-regulated; strong oxidative stress induced; colony morphology-related regulation by Ssn6; stationary phase enriched; flow model biofilm induced	protein coding	CR_00780C_A	Previous IDs: CA5467;CAALFM_CR00780CA;CR_00780C;CaO19.10788;CaO19.3278;Contig4-2791_0013;IPF24014.1;IPF294.1;orf19.10788;orf19.3278;orf6.8278	3640435	Q5A850
Candida albicans SC5314	3647554	hypothetical protein	CAALFM_C602100WA	6	null	-1.46437	-2.75943	-1.8339	-2.60415	0.0229448	0.047728	C6_02100W_A	C6_02100W_A-T	Ca22chr6A_C_albicans_SC5314:434,385..434,888(+)	Secreted potein; Hap43-repressed; fluconazole-induced; regulated by Tsa1, Tsa1B under H2O2 stress conditions; induced by Mnl1p under weak acid stress; Spider biofilm induced	protein coding	C6_02100W_A	Previous IDs: C6_02100W;CA2452;CAALFM_C602100WA;CaO19.3499;Contig4-2880_0005;IPF18868.2;IPF9955;IPF9955.1;LDG8;orf19.10993;orf19.3499;orf6.4359	3647554	A0A1D8PPT3
Candida albicans SC5314	3640943	hypothetical protein	CAALFM_CR04220CA	R	null	-1.46348	-2.75772	2.24147	-5.80157	0.000101725	0.000495838	CR_04220C_A	CR_04220C_A-T	Ca22chrRA_C_albicans_SC5314:943,890..945,383(-)	Protein of unknown function; Spider biofilm induced	protein coding	CR_04220C_A	Previous IDs: CA4500;CAALFM_CR04220CA;CR_04220C;CaO19.510;CaO19.8141;Contig4-3063_0003;Contig4-3063_0005;GLB;IPF11319;IPF11319.2;IPF29794.1;orf19.510;orf19.8141;orf6.7060	3640943	Q5A6P5
Candida albicans SC5314	3638350	cytochrome-c peroxidase	CAALFM_C302480CA	3	CCP1	-1.46024	-2.75155	7.28797	-12.3053	6.23544e-08	2.41818e-06	C3_02480C_A	C3_02480C_A-T	Ca22chr3A_C_albicans_SC5314:539,890..540,990(-)	Cytochrome-c peroxidase N terminus; Rim101, alkaline pH repressed; induced in low iron or by macrophage interaction; oxygen-induced activity; regulated by Sef1, Sfu1, and Hap43; Spider biofilm induced; rat catheter biofilm repressed	protein coding	C3_02480C_A	Previous IDs: C3_02480C;CA6170;CAALFM_C302480CA;CaO19.238;Contig4-2868_0011;IPF10098.1;IPF18721.2;orf19.238;orf19.7868;orf6.2684;orf6.957	3638350	Q5AEN1
Candida albicans SC5314	3646362	Bub3p	CAALFM_C503240WA	5	BUB3	-1.45779	-2.74686	4.70583	-12.9746	1.87457e-08	1.35252e-06	C5_03240W_A	C5_03240W_A-T	Ca22chr5A_C_albicans_SC5314:731,795..732,916(+)	Protein similar to S. cerevisiae Bub3; a kinetochore checkpoint component; induced by hydroxyurea treatment; flow model biofilm induced; Spider biofilm induced	protein coding	C5_03240W_A	Previous IDs: C5_03240W;CA0526;CAALFM_C503240WA;CaO19.10178;CaO19.2655;Contig4-2474_0008;IPF10586.2;IPF19171.2;orf19.10178;orf19.2655;orf6.1509;orf6.722	3646362	Q59QR8
Candida albicans SC5314	3647562	NADHX dehydratase	CAALFM_C602030CA	6	null	-1.45521	-2.74196	3.36258	-10.0051	3.36867e-07	6.90873e-06	C6_02030C_A	C6_02030C_A-T	Ca22chr6A_C_albicans_SC5314:416,245..417,378(-)	Putative protein of unknown function; stationary phase enriched protein	protein coding	C6_02030C_A	Previous IDs: C6_02030C;CA2458;CAALFM_C602030CA;CaO19.11002;CaO19.3508;Contig4-2540_0001;IPF12233;IPF12233.1;IPF23767.1;orf19.11002;orf19.3508;orf6.4368	3647562	Q59M69
Candida albicans SC5314	3648237	hypothetical protein	CAALFM_CR05460WA	R	null	-1.4528	-2.73738	3.51748	-9.61781	5.16509e-07	9.39865e-06	CR_05460W_A	CR_05460W_A-T	Ca22chrRA_C_albicans_SC5314:1,163,597..1,164,436(+)	have role in positive regulation of cellular response to hypoxia, regulation of protein glycosylation, sterol regulatory element binding protein cleavage	protein coding	CR_05460W_A	Previous IDs: CA0806;CAALFM_CR05460WA;CR_05460W;CaO19.3517;Contig4-2428_0011;IPF12567;IPF12567.2;orf19.3517;orf6.1950	3648237	A0A1D8PSZ5
Candida albicans SC5314	3635263	protein kinase	CAALFM_C304550CA	3	CMK1	-1.4491	-2.73038	6.8198	-15.4682	2.50953e-09	4.57988e-07	C3_04550C_A	C3_04550C_A-T	Ca22chr3A_C_albicans_SC5314:960,570..961,817(-)	Putative calcium/calmodulin-dependent protein kinase II; expression regulated upon white-opaque switching; biochemically purified Ca2+/CaM-dependent kinase is soluble, cytosolic, monomeric, and serine-autophosphorylated; Hap43p-repressed	protein coding	C3_04550C_A	Previous IDs: C3_04550C;CA6135;CAALFM_C304550CA;CaO19.13332;CaO19.5911;Contig4-3037_0009;IPF21212.1;IPF4358.1;orf19.13332;orf19.5911;orf6.9126	3635263	Q5ANJ0
Candida albicans SC5314	3643965	hypothetical protein	CAALFM_C209980WA	2	null	-1.44329	-2.71941	4.38534	-10.9206	1.29035e-07	3.86794e-06	C2_09980W_A	C2_09980W_A-T	Ca22chr2A_C_albicans_SC5314:2,041,560..2,042,537(+)	Protein with a PI31 proteasome regulator domain; Hap43-repressed; flow model biofilm induced	protein coding	C2_09980W_A	Previous IDs: C2_09980W;CA1168;CAALFM_C209980WA;CaO19.1785;CaO19.9351;Contig4-2624_0006;IPF13017;IPF13017.2;IPF13018.3;orf19.1785;orf19.9351;orf6.214;orf6.2532	3643965	A0A1D8PIK6
Candida albicans SC5314	3640752	hypothetical protein	CAALFM_C108340CA	1	null	-1.4379	-2.70926	2.46045	-8.40451	2.16152e-06	2.57173e-05	C1_08340C_A	C1_08340C_A-T	Ca22chr1A_C_albicans_SC5314:1,831,872..1,832,345(-)	Sorting nexin; role in maintaining late-Golgi resident enzymes in their proper location by recycling molecules from the prevacuolar compartment; Spider biofilm induced	protein coding	C1_08340C_A	Previous IDs: C1_08340C;CA3922;CAALFM_C108340CA;CaO19.12580;CaO19.5114;Contig4-3000_0003;GRD19;IPF22160.1;IPF6349.2;orf19.12580;orf19.5114;orf6.6336	3640752	Q5A748
Candida albicans SC5314	3638379	phosphatase regulator	CAALFM_C302920WA	3	null	-1.4356	-2.70495	4.78856	-8.53229	3.99252e-06	4.12849e-05	C3_02920W_A	C3_02920W_A-T	Ca22chr3A_C_albicans_SC5314:625,101..625,490(+)	Ortholog of S. cerevisiae Igo2; role in mRNA stabilization of mRNA; Spider biofilm induced	protein coding	C3_02920W_A	Previous IDs: C3_02920W;CA2782;CAALFM_C302920WA;CaO19.285;CaO19.7917;Contig4-3050_0029;IPF27074.1;IPF3806;IPF3806.1;orf19.285;orf19.7917;orf6.4814	3638379	Q5AEI3
Candida albicans SC5314	3639699	hypothetical protein	CAALFM_CR00220WA	R	null	-1.42124	-2.67816	0.787966	-5.91799	6.86727e-05	0.000365449	CR_00220W_A	CR_00220W_A-T	Ca22chrRA_C_albicans_SC5314:54,836..56,452(+)	with predicted electron transfer activity, heme binding, iron ion binding, monooxygenase activity, oxidoreductase activity and acting on paired donors, more	protein coding	CR_00220W_A	Previous IDs: ALK3;CA5855;CAALFM_CR00220WA;CR_00220W;CaO19.7512;Contig4-3107_0063;Contig4-3107_0064;IPF389.2;orf19.7512;orf6.8764	3639699	A0A1D8PRP5
Candida albicans SC5314	3643943	hypothetical protein	CAALFM_C210330CA	2	null	-1.4146	-2.66586	-0.131587	-3.62045	0.00347628	0.00950051	C2_10330C_A	C2_10330C_A-T	Ca22chr2A_C_albicans_SC5314:2,129,274..2,129,768(-)	Protein of unknown function; Hap43-repressed gene	protein coding	C2_10330C_A	Previous IDs: C2_10330C;CA0850;CAALFM_C210330CA;CaO19.1745;Contig4-2199_0006;IPF15008.3;IPF16671;IPF16671.1;LDG1;orf19.1745;orf19.9312;orf6.2017;orf6.70	3643943	A0A1D8PIQ4
Candida albicans SC5314	3645200	sterol esterase	CAALFM_C207440CA	2	null	-1.41432	-2.66535	5.14998	-13.0284	1.7888e-08	1.30662e-06	C2_07440C_A	C2_07440C_A-T	Ca22chr2A_C_albicans_SC5314:1,519,101..1,520,804(-)	have sterol esterase activity, role in sterol metabolic process and integral component of membrane, lipid droplet localization	protein coding	C2_07440C_A	Previous IDs: C2_07440C;CA4480;CAALFM_C207440CA;CaO19.1887;CaO19.9443;Contig4-2743_0008;IPF25430.1;IPF6464;IPF6464.2;orf19.1887;orf19.9443;orf6.7033	3645200	A0A1D8PI33
Candida albicans SC5314	30515051	hypothetical protein	CAALFM_C111260CA	1	null	-1.41224	-2.66151	-1.99549	-2.88621	0.0135919	0.0306294	C1_11260C_A	C1_11260C_A-T	Ca22chr1A_C_albicans_SC5314:2,473,804..2,473,941(-)	Putative adhesin-like protein	protein coding	C1_11260C_A	Previous IDs: C1_11260C;CAALFM_C111260CA;orf19.675.1	30515051	A0A1D8PF29
Candida albicans SC5314	3644690	hypothetical protein	CAALFM_C103750WA	1	null	-1.40379	-2.64596	4.56089	-13.8932	8.61063e-09	8.61757e-07	C1_03750W_A	C1_03750W_A-T	Ca22chr1A_C_albicans_SC5314:784,461..785,012(+)	Protein with a predicted cytochrome b5-like Heme/Steroid binding domain; Hap43, caspofungin repressed; flow model biofilm induced	protein coding	C1_03750W_A	Previous IDs: C1_03750W;CA1625;CAALFM_C103750WA;CaO19.1034;Contig4-2952_0020;IPF18786.2;IPF6156;IPF6156.1;orf19.1034;orf19.8636;orf6.2323;orf6.3217	3644690	A0A1D8PD35
Candida albicans SC5314	3636159	Psa2p	CAALFM_C113160WA	1	PSA2	-1.40056	-2.64004	3.4031	-12.9252	1.95733e-08	1.38312e-06	C1_13160W_A	C1_13160W_A-T	Ca22chr1A_C_albicans_SC5314:2,874,071..2,875,447(+)	Mannose-1-phosphate guanyltransferase; Hap43, macrophage-repressed; stationary phase enriched protein; Spider biofilm induced; rat catheter biofilm repressed	protein coding	C1_13160W_A	Previous IDs: C1_13160W;CA3706;CAALFM_C113160WA;CaO19.12409;CaO19.4943;Contig4-2994_0010;IPF22264.1;IPF5668.1;PSA1;orf19.12409;orf19.4943;orf6.6047	3636159	Q5AL34
Candida albicans SC5314	3643669	hypothetical protein	CAALFM_C305450CA	3	null	-1.38282	-2.60778	3.51545	-11.2188	9.57567e-08	3.22919e-06	C3_05450C_A	C3_05450C_A-T	Ca22chr3A_C_albicans_SC5314:1,216,080..1,217,252(-)	Protein of unknown function; Hap43-repressed gene; repressed by nitric oxide; Spider biofilm induced	protein coding	C3_05450C_A	Previous IDs: C3_05450C;CA5029;CAALFM_C305450CA;CaO19.6983;Contig4-2787_0006;IPF2997;IPF2997.1;orf19.6983;orf6.7729	3643669	A0A1D8PK82
Candida albicans SC5314	30515028	hypothetical protein	CAALFM_C108040WA	1	null	-1.38235	-2.60693	2.84037	-7.62978	5.85054e-06	5.29692e-05	C1_08040W_A	C1_08040W_A-T	Ca22chr1A_C_albicans_SC5314:1,754,691..1,754,915(+)	Ortholog of C. parapsilosis CDC317 : CPAR2_804320, Candida tenuis NRRL Y-1498 : CANTEDRAFT_114112, Debaryomyces hansenii CBS767 : DEHA2G14938g and Candida orthopsilosis Co 90-125 : CORT_0A04360	protein coding	C1_08040W_A	Previous IDs: C1_08040W;CAALFM_C108040WA;orf19.5076.1	30515028	A0A1D8PE80
Candida albicans SC5314	3640194	hypothetical protein	CAALFM_C101630WA	1	null	-1.36676	-2.5789	5.36226	-8.77045	3.16981e-06	3.39115e-05	C1_01630W_A	C1_01630W_A-T	Ca22chr1A_C_albicans_SC5314:331,354..332,037(+)	Protein similar to a mitochondrial complex I intermediate-associated protein; fluconazole-repressed; Spider biofilm induced; rat catheter biofilm repressed	protein coding	C1_01630W_A	Previous IDs: C1_01630W;CA1022;CAALFM_C101630WA;Contig4-2944_0016;IPF18808.1;IPF18809.1;IPF4820;IPF4820.2;IPF4820.5f;orf19.10861;orf19.3353;orf6.2235;orf6.2295	3640194	A0A1D8PCJ4
Candida albicans SC5314	3636567	hypothetical protein	CAALFM_C301540WA	3	null	-1.36423	-2.57439	8.61885	-7.56231	5.57798e-05	0.000309306	C3_01540W_A	C3_01540W_A-T	Ca22chr3A_C_albicans_SC5314:335,765..336,352(+)	Plasma-membrane-localized protein; filament induced; Hog1, ketoconazole, fluconazole and hypoxia-induced; regulated by Nrg1, Tup1, Upc2; induced by prostaglandins; flow model biofilm induced; rat catheter and Spider biofilm repressed	protein coding	C3_01540W_A	Previous IDs: C3_01540W;CA2302;CAALFM_C301540WA;CaO19.1691;CaO19.9259;Contig4-2909_0014;IPF19200.1;IPF6518;IPF6518.1;orf19.1691;orf19.9259;orf6.4148;orf6.653	3636567	Q5AJA1
Candida albicans SC5314	3646486	putative ATP-binding cassette family ATPase	CAALFM_C108430WA	1	CAF16	-1.36164	-2.56977	5.5119	-16.4856	1.20085e-09	3.09195e-07	C1_08430W_A	C1_08430W_A-T	Ca22chr1A_C_albicans_SC5314:1,854,820..1,855,782(+)	ABC family protein, predicted not to be a transporter; Hap43, caspofungin repressed; rat catheter and Spider biofilm repressed	protein coding	C1_08430W_A	Previous IDs: C1_08430W;CA3880;CAALFM_C108430WA;CaO19.388;CaO19.8018;Contig4-3031_0023;IPF26920.1;IPF7283.2;orf19.388;orf19.8018;orf6.6276	3646486	Q59QD0
Candida albicans SC5314	3641366	hypothetical protein	CAALFM_C703260CA	7	null	-1.36124	-2.56907	3.38943	-10.1321	2.93663e-07	6.327e-06	C7_03260C_A	C7_03260C_A-T	Ca22chr7A_C_albicans_SC5314:708,439..709,125(-)	Ortholog of C. dubliniensis CD36 : Cd36_72910, C. parapsilosis CDC317 : CPAR2_704100, Candida tenuis NRRL Y-1498 : CANTEDRAFT_113193 and Debaryomyces hansenii CBS767 : DEHA2E23100g	protein coding	C7_03260C_A	Previous IDs: C7_03260C;CA1756;CAALFM_C703260CA;CaJ7.0375;CaJ7_0375;CaO19.12594;CaO19.5129;CaO19_5129;Contig4-2185_0008;IPF14562;IPF14562.1;IPF22063.1;PMP4;orf19.12594;orf19.5129;orf6.3402	3641366	Q5A5F3
Candida albicans SC5314	3643303	Ftr2p	CAALFM_C114220CA	1	FTR2	-1.35746	-2.56233	6.84466	-17.6664	5.37046e-10	1.82647e-07	C1_14220C_A	C1_14220C_A-T	Ca22chr1A_C_albicans_SC5314:3,132,914..3,134,062(-)	High-affinity iron permease; probably interacts with ferrous oxidase; regulated by iron level, ciclopirox olamine, amphotericin B, caspofungin; complements S. cerevisiae ftr1 iron transport defect; Hap43-repressed; Spider biofilm induced	protein coding	C1_14220C_A	Previous IDs: C1_14220C;CA5354;CAALFM_C114220CA;CaO19.7231;Contig4-3043_0021;IPF853.1;orf19.7231;orf6.8131	3643303	A0A1D8PFV2
Candida albicans SC5314	3636892	trehalose-phosphatase	CAALFM_C103380WA	1	TPS2	-1.35107	-2.55101	7.34236	-12.148	6.06315e-08	2.39387e-06	C1_03380W_A	C1_03380W_A-T	Ca22chr1A_C_albicans_SC5314:709,461..712,127(+)	phosphatase; mutant heat sensitive, accumulates Tre6P, decreased mouse virulence; possible drug target; 2 conserved phospohydrolase motifs; no mammalian homolog; Hap43-repressed; flow model biofilm induced	protein coding	C1_03380W_A	Previous IDs: C1_03380W;CA5066;CAALFM_C103380WA;CaO19.10556;CaO19.3038;Contig4-3098_0048;IPF24244.1;IPF3588.2;orf19.10556;orf19.3038;orf6.7775	3636892	Q5AI14
Candida albicans SC5314	3634895	dihydroxyacetone kinase	CAALFM_C109190CA	1	DAK2	-1.34976	-2.5487	8.62348	-15.5017	2.44767e-09	4.57988e-07	C1_09190C_A	C1_09190C_A-T	Ca22chr1A_C_albicans_SC5314:2,017,549..2,019,336(-)	Putative dihydroxyacetone kinase; repressed by yeast-hypha switch; fluconazole-induced; caspofungin repressed; protein enriched in stationary phase yeast cultures; flow model biofilm induced; rat catheter and Spider biofilm repressed	protein coding	C1_09190C_A	Previous IDs: C1_09190C;CA0311;CA0776;CAALFM_C109190CA;CaO19.4777;Contig4-2888_0009;DAK2.3eoc;IPF11775.3;IPF19048.1;IPF22403.1;orf19.12241;orf19.4777;orf6.1104;orf6.1906	3634895	A0A1D8PEI2
Candida albicans SC5314	3646426	hypothetical protein	CAALFM_C104010CA	1	null	-1.34854	-2.54655	4.42157	-8.29174	2.48819e-06	2.81224e-05	C1_04010C_A	C1_04010C_A-T	Ca22chr1A_C_albicans_SC5314:842,768..843,802(-)	Protein with a NADP-dependent oxidoreductase domain; transcript induced by ketoconazole; rat catheter and Spider biofilm induced	protein coding	C1_04010C_A	Previous IDs: C1_04010C;CA0840;CA2417;CAALFM_C104010CA;CaO19.11956;CaO19.4476;Contig4-1934_0004;IFD1;IFD6;IPF14375.2;IPF18856.1;IPF22773.1;orf19.11957;orf19.4476;orf6.2004;orf6.4311	3646426	A0A1D8PD74
Candida albicans SC5314	3635230	Wor2p	CAALFM_C305170WA	3	WOR2	-1.34747	-2.54466	3.57106	-7.7096	7.28934e-06	6.21958e-05	C3_05170W_A	C3_05170W_A-T	Ca22chr3A_C_albicans_SC5314:1,118,725..1,120,065(+)	Zn(II)2Cys6 transcription factor; regulator of white-opaque switching; required for maintenance of opaque state; Hap43-induced	protein coding	C3_05170W_A	Previous IDs: C3_05170W;CA6071;CAALFM_C305170WA;CaO19.13413;CaO19.5992;Contig4-2837_0008;IPF21214.1;IPF4835;IPF4835.1;orf19.13413;orf19.5992;orf6.9045	3635230	Q5ANB1
Candida albicans SC5314	3638355	ESCRT-I subunit protein	CAALFM_C303430CA	3	null	-1.3449	-2.54013	2.78707	-9.57336	5.42945e-07	9.79353e-06	C3_03430C_A	C3_03430C_A-T	Ca22chr3A_C_albicans_SC5314:725,582..726,181(-)	have role in ATP export, protein targeting to membrane, protein targeting to vacuole and ESCRT I complex localization	protein coding	C3_03430C_A	Previous IDs: C3_03430C;CA4634;CAALFM_C303430CA;CaO19.340;CaO19.7973;Contig4-3090_0013;IPF1526;IPF1526.1;IPF27045.1;SRN2;orf19.340;orf19.7973;orf6.7224	3638355	Q5AEC8
Candida albicans SC5314	3642468	hypothetical protein	CAALFM_C105160CA	1	null	-1.3381	-2.52817	3.57353	-6.73563	2.69598e-05	0.000172995	C1_05160C_A	C1_05160C_A-T	Ca22chr1A_C_albicans_SC5314:1,092,614..1,093,810(-)	Putative phosphatidyl synthase; stationary phase enriched protein; transcript repressed by yeast-hypha switch; Hap43-repressed; rat catheter, Spider and flow model biofilm induced	protein coding	C1_05160C_A	Previous IDs: C1_05160C;CA0670;CAALFM_C105160CA;CaO19.449;Contig4-2840_0016;IPF17500.2;IPF5915;IPF5915.2;YKR70;orf19.449;orf19.8079;orf6.1739;orf6.237	3642468	A0A1D8PDH0
Candida albicans SC5314	3646512	hypothetical protein	CAALFM_C108610CA	1	null	-1.33121	-2.51613	8.34862	-5.84719	0.000456557	0.00170827	C1_08610C_A	C1_08610C_A-T	Ca22chr1A_C_albicans_SC5314:1,885,503..1,886,144(-)	Ortholog of S. cerevisiae Aim38/Rcf2, cytochrome c oxidase subunit; plasma membrane localized; Hap43-repressed; induced in oralpharyngeal candidasis; flow model biofilm induced; Spider biofilm repressed	protein coding	C1_08610C_A	Previous IDs: C1_08610C;CA1356;CAALFM_C108610CA;CaO19.409;CaO19.8039;Contig4-2780_0005;IPF10138;IPF10138.2;IPF10138.5f;IPF26923.1;orf19.409;orf19.8039;orf6.2819	3646512	Q59QA9
Candida albicans SC5314	3637336	hypothetical protein	CAALFM_C203570CA	2	null	-1.32904	-2.51236	2.09965	-6.83484	1.75079e-05	0.00012331	C2_03570C_A	C2_03570C_A-T	Ca22chr2A_C_albicans_SC5314:756,676..757,386(-)	Protein of unknown function; Spider biofilm induced	protein coding	C2_03570C_A	Previous IDs: C2_03570C;CA1864;CAALFM_C203570CA;CaO19.8481;CaO19.862;Contig4-2942_0009;IPF26453.1;IPF7644;IPF7644.2;orf19.8481;orf19.862;orf6.3552	3637336	A0A1D8PGW6
Candida albicans SC5314	3641570	Hms1p	CAALFM_C500670CA	5	HMS1	-1.32644	-2.50783	4.83116	-11.9079	4.92711e-08	2.10846e-06	C5_00670C_A	C5_00670C_A-T	Ca22chr5A_C_albicans_SC5314:151,171..153,228(-)	hLh domain Myc-type transcript factor; required for morphogenesis induced by elevated temperature or Hsp90 compromise; acts downstream of Pcl1; Spider biofilm induced	protein coding	C5_00670C_A	Previous IDs: C5_00670C;CA1388;CAALFM_C500670CA;CaO19.921;Contig4-2692_0006;IPF16514;IPF16514.2;IPF16514.3;orf19.8536;orf19.921;orf6.1243;orf6.2867	3641570	A0A1D8PMZ4
Candida albicans SC5314	3648165	hypothetical protein	CAALFM_C208340CA	2	null	-1.32015	-2.49692	-1.74705	-3.73908	0.00279611	0.00789305	C2_08340C_A	C2_08340C_A-T	Ca22chr2A_C_albicans_SC5314:1,682,884..1,683,324(-)	Ortholog of C. dubliniensis CD36 : Cd36_22470, Candida tropicalis MYA-3404 : CTRG_01829 and Candida albicans WO-1 : CAWG_05920	protein coding	C2_08340C_A	Previous IDs: C2_08340C;CAALFM_C208340CA;CaO19.1349;CaO19.8929;Contig4-3000_0024;Contig4-3000_0025;IPF25987.1;IPF9726.2;orf19.1349;orf19.8929;orf6.980	3648165	Q59KG7
Candida albicans SC5314	3638045	hypothetical protein	CAALFM_C700310CA	7	null	-1.31331	-2.48511	4.24364	-8.65792	1.92056e-06	2.38819e-05	C7_00310C_A	C7_00310C_A-T	Ca22chr7A_C_albicans_SC5314:47,152..47,988(-)	Protein of unknown function; induced by nitric oxide; Spider biofilm repressed	protein coding	C7_00310C_A	Previous IDs: C7_00310C;CA5609;CAALFM_C700310CA;CaJ7.0041;CaJ7_0041;CaO19.7091;CaO19_7091;Contig4-3106_0026;IPF538;IPF538.1;orf19.7091;orf6.8462	3638045	A0A1D8PQJ0
Candida albicans SC5314	3643440	myo-inositol transporter	CAALFM_C204940CA	2	ITR1	-1.3107	-2.48061	3.83403	-11.7875	5.52038e-08	2.25355e-06	C2_04940C_A	C2_04940C_A-T	Ca22chr2A_C_albicans_SC5314:1,030,003..1,031,667(-)	MFS inositol transporter; uptake of exogenous inositol; 12 transmembrane motifs; expressed in rich medium; fluconazole, caspofungin repressed; possibly essential (UAU1 method); flow model, rat catheter and Spider biofilm induced	protein coding	C2_04940C_A	Previous IDs: C2_04940C;CA0863;CAALFM_C204940CA;CaO19.3526;Contig4-2828_0018;HGT15;IPF23713.1;IPF4456.1;ITR2;orf19.11009;orf19.3526;orf6.2039;orf6.310	3643440	A0A1D8PH98
Candida albicans SC5314	3641205	trehalose 6-phosphate synthase/phosphatase complex subunit	CAALFM_C210690WA	2	TPS3	-1.30749	-2.4751	6.57684	-11.3633	1.21535e-07	3.71491e-06	C2_10690W_A	C2_10690W_A-T	Ca22chr2A_C_albicans_SC5314:2,198,731..2,201,816(+)	Predicted trehalose-phosphate synthase regulatory subunit; regulated by Efg1; regulated by Tsa1, Tsa1B under H2O2 stress conditions; flow model biofilm induced (reports differ)	protein coding	C2_10690W_A	Previous IDs: C2_10690W;CA5505;CAALFM_C210690WA;Contig4-3102_0037;IPF21920.1;IPF753.1;TPS3.3;orf19.12808;orf19.5348;orf6.8337	3641205	A0A1D8PIS4
Candida albicans SC5314	3639660	hypothetical protein	CAALFM_CR00600CA	R	null	-1.30614	-2.47279	3.19141	-10.3754	2.26615e-07	5.38752e-06	CR_00600C_A	CR_00600C_A-T	Ca22chrRA_C_albicans_SC5314:141,503..143,776(-)	have role in endocytosis and actin cortical patch localization	protein coding	CR_00600C_A	Previous IDs: CA5820;CAALFM_CR00600CA;CR_00600C;CaO19.7473;Contig4-2988_0019;IPF2500;IPF2500.2;orf19.7473;orf6.8725	3639660	A0A1D8PRQ5
Candida albicans SC5314	3639203	hypothetical protein	CAALFM_C603360CA	6	null	-1.30353	-2.46832	0.949732	-5.41633	0.000152368	0.00069365	C6_03360C_A	C6_03360C_A-T	Ca22chr6A_C_albicans_SC5314:704,980..705,516(-)	Ortholog of C. dubliniensis CD36 : Cd36_63640, Pichia stipitis Pignal : PICST_32878, Candida guilliermondii ATCC 6260 : PGUG_03423 and Candida tropicalis MYA-3404 : CTRG_02106	protein coding	C6_03360C_A	Previous IDs: C6_03360C;CA2760;CA6226;CAALFM_C603360CA;CaO19.5625;Contig4-2165_0007;IPF13790;IPF13790.1;IPF19156;IPF19156.2;orf19.13070;orf19.5625;orf6.4784;orf6.737	3639203	A0A1D8PQ48
Candida albicans SC5314	3645572	cleavage polyadenylation factor RNA-binding subunit	CAALFM_C205690CA	2	YTH1	-1.30154	-2.46492	4.91426	-8.83662	1.88344e-06	2.36554e-05	C2_05690C_A	C2_05690C_A-T	Ca22chr2A_C_albicans_SC5314:1,164,030..1,164,677(-)	Putative mRNA cleavage and polyadenylation specificity factor; transcription is regulated upon yeast-hyphal switch; decreased expression in hyphae compared to yeast-form cells; fluconazole or flucytosine induced	protein coding	C2_05690C_A	Previous IDs: C2_05690C;CA4569;CAALFM_C205690CA;CaO19.14170;CaO19.6881;Contig4-3086_0038;IPF20241.1;IPF9552;IPF9552.1;orf19.14170;orf19.6881;orf6.7145	3645572	Q59T36
Candida albicans SC5314	3636628	Arf3p	CAALFM_C301470WA	3	ARF3	-1.29971	-2.4618	4.24064	-8.01806	5.48696e-06	5.05142e-05	C3_01470W_A	C3_01470W_A-T	Ca22chr3A_C_albicans_SC5314:315,066..315,707(+)	Similar to but not orthologous to S. cerevisae Arf3; transcript filament induced; Tup1 regulated; rat catheter biofilm repressed (see Locus History Note for Assembly 19 correction)	protein coding	C3_01470W_A	Previous IDs: C3_01470W;CA1504;CAALFM_C301470WA;CaO19.1702;CaO19.9269;Contig4-2869_0006;IPF13664.2;IPF25666.1;orf19.1702;orf19.9269;orf6.3043	3636628	A0A1D8PJ64
Candida albicans SC5314	3640184	hypothetical protein	CAALFM_C101290CA	1	null	-1.29336	-2.45098	2.92945	-9.47021	6.10055e-07	1.04138e-05	C1_01290C_A	C1_01290C_A-T	Ca22chr1A_C_albicans_SC5314:255,170..257,443(-)	have lipid droplet, peroxisome localization	protein coding	C1_01290C_A	Previous IDs: C1_01290C;CA4624;CAALFM_C101290CA;CaO19.10828;CaO19.3318;Contig4-2978_0015;IPF23917.1;IPF5747;IPF5747.2;orf19.10828;orf19.3318;orf6.7213	3640184	A0A1D8PCF7
Candida albicans SC5314	3644145	Efg1p	CAALFM_CR07890WA	R	EFG1	-1.28988	-2.44507	6.29002	-12.285	3.47241e-08	1.88066e-06	CR_07890W_A	CR_07890W_A-T	Ca22chrRA_C_albicans_SC5314:1,723,489..1,725,146(+)	bHLH transcription factor; required for white-phase cell type, RPMI and Spider biofilm formation, hyphal growth, cell-wall gene regulation; roles in adhesion, virulence; Cph1 and Efg1 have role in host cytokine response; binds E-box	protein coding	CR_07890W_A	Previous IDs: CA2787;CAALFM_CR07890WA;CR_07890W;Contig4-2215_0003;IPF3575.2;IPF3577.2;orf19.610;orf19.8243;orf6.2978;orf6.4821	3644145	Q59X67
[truncated: 1,161 more rows]
