# Supplementary material for: Combining Genome-Wide Gene Expression Analysis (RNA-seq) and a Gene Editing Platform (CRISPR-Cas9) to Uncover the Selectively Pro-oxidant Activity of Aurone Compounds Against Candida albicans
Source: Front Microbiol. 2021 Jul 15;12:708267. doi: 10.3389/fmicb.2021.708267 (PMC8319688; doi:10.3389/fmicb.2021.708267)
Supplement: Supplementary Table 3 — Gene expression analysis of SH9051. [file Table_3.xlsx]

## Sheet: Limma_voom_SH9051_Untreated
Org_name	GeneName	logFC	AveExpr	t	P.Value	adj.P.Val	B
Candida albicans SC5314	CAALFMC104010CA	9.92998	4.42157	105.498	2.78911e-19	1.73064e-15	30.9457
Candida albicans SC5314	CDR1	4.74987	8.59371	94.4265	1.06267e-18	3.29693e-15	33.0314
Candida albicans SC5314	CSH1	8.23714	7.13947	85.0405	3.75696e-18	7.77065e-15	31.6823
Candida albicans SC5314	CAALFMCR09100CA	5.96772	5.49864	81.4233	6.34583e-18	9.84397e-15	30.8405
Candida albicans SC5314	IFD6	9.8719	5.82788	77.1551	1.21461e-17	1.50733e-14	29.973
Candida albicans SC5314	GLX3	4.40826	7.66575	63.8625	1.18602e-16	1.22654e-13	28.7393
Candida albicans SC5314	GRP2	5.08607	8.63377	62.0258	1.68553e-16	1.4941e-13	28.4373
Candida albicans SC5314	CDR2	5.00128	3.88721	54.6729	7.69985e-16	5.9722e-13	26.348
Candida albicans SC5314	SSA2	-3.46855	8.63514	-53.1135	1.09069e-15	6.15247e-13	26.592
Candida albicans SC5314	CAALFMC406710WA	5.04707	6.84624	53.3475	1.03449e-15	6.15247e-13	26.6297
Candida albicans SC5314	MDR1	9.50711	4.544	53.2453	1.05865e-15	6.15247e-13	25.5502
Candida albicans SC5314	LPG20	3.57296	4.84926	50.8656	1.83489e-15	9.48793e-13	25.9874
Candida albicans SC5314	CAALFMC704090CA	3.64455	7.24249	48.6007	3.173e-15	1.5145e-12	25.5338
Candida albicans SC5314	MET15	-3.60639	5.83712	-46.9537	4.80226e-15	2.12843e-12	24.9821
Candida albicans SC5314	PDR16	3.27207	5.52336	43.5466	1.18702e-14	4.9103e-12	24.2151
Candida albicans SC5314	RTA3	2.7811	5.77782	40.8799	2.53447e-14	9.829e-12	23.4595
Candida albicans SC5314	GDH3	2.56156	7.72054	39.3447	4.01136e-14	1.35352e-11	22.9676
Candida albicans SC5314	CDG1	3.59595	4.70454	39.3637	3.98816e-14	1.35352e-11	23.0012
Candida albicans SC5314	OYE23	6.64704	4.30353	40.3851	4.14453e-14	1.35352e-11	22.8725
Candida albicans SC5314	CAALFMC402740WA	3.53958	5.01324	38.0996	5.89837e-14	1.82997e-11	22.6047
Candida albicans SC5314	MET3	-3.34265	5.19676	-35.2406	1.50153e-13	4.43667e-11	21.6487
Candida albicans SC5314	OYE32	6.26827	4.45777	37.0704	2.34245e-13	6.60679e-11	21.245
Candida albicans SC5314	CAALFMC502850WA	-2.66381	7.57546	-33.6368	2.62177e-13	7.07307e-11	21.0596
Candida albicans SC5314	SNQ2	2.31046	7.40379	33.4984	2.75423e-13	7.12084e-11	20.9992
Candida albicans SC5314	YIM1	2.31666	6.39317	33.2138	3.05011e-13	7.57038e-11	20.9075
Candida albicans SC5314	EBP1	3.55939	6.21195	32.8275	3.50801e-13	8.372e-11	20.7864
Candida albicans SC5314	CAN1	3.25058	3.8726	32.4997	3.95518e-13	8.76497e-11	20.7061
Candida albicans SC5314	MRR1	2.26602	5.19605	32.5444	3.89066e-13	8.76497e-11	20.7062
Candida albicans SC5314	MRF1	2.98267	5.09276	31.6264	5.47656e-13	1.11202e-10	20.3543
Candida albicans SC5314	SSU1	5.03956	3.44133	31.5885	5.55562e-13	1.11202e-10	20.3292
Candida albicans SC5314	YMX6	2.065	4.68503	31.6554	5.41706e-13	1.11202e-10	20.3896
Candida albicans SC5314	PLB45	-2.10541	6.68307	-31.3248	6.14066e-13	1.19071e-10	20.195
Candida albicans SC5314	DUR1,2	3.07936	4.1143	29.8887	1.07518e-12	2.02167e-10	19.7153
Candida albicans SC5314	GST2	2.56143	5.21998	29.5473	1.2331e-12	2.25041e-10	19.5133
Candida albicans SC5314	GAP6	2.57409	7.57813	29.0462	1.51204e-12	2.68063e-10	19.2168
Candida albicans SC5314	ALS1	2.24494	9.26647	28.4668	1.92245e-12	3.31355e-10	18.9054
Candida albicans SC5314	CAALFMC602480WA	2.73939	6.59893	27.6241	2.7496e-12	4.48981e-10	18.6201
Candida albicans SC5314	CHA1	-2.11886	4.8363	-27.6609	2.70638e-12	4.48981e-10	18.7751
Candida albicans SC5314	BMT3	3.11445	3.1182	26.6064	4.29753e-12	6.83748e-10	18.3354
Candida albicans SC5314	RPN4	2.5398	6.08483	26.4157	4.68134e-12	7.26193e-10	18.0789
Candida albicans SC5314	DDR48	2.51211	4.281	26.274	4.99035e-12	7.55247e-10	18.127
Candida albicans SC5314	ARD	1.59871	7.77866	24.7687	1.00551e-11	1.40979e-09	17.2113
Candida albicans SC5314	CAALFMC405400CA	2.33329	4.1957	24.7513	1.01396e-11	1.40979e-09	17.4286
Candida albicans SC5314	CAALFMC200760CA	4.46821	2.65337	24.7339	1.02241e-11	1.40979e-09	17.4712
Candida albicans SC5314	CAALFMC700770WA	7.96993	1.95664	24.7622	1.00866e-11	1.40979e-09	16.7357
Candida albicans SC5314	CAALFMC600850WA	2.34688	6.40224	24.6618	1.05845e-11	1.42776e-09	17.1982
Candida albicans SC5314	CAALFMC703780CA	3.27128	2.0362	23.3701	2.00218e-11	2.6433e-09	16.801
Candida albicans SC5314	CAALFMC209880CA	5.582	3.18842	23.2265	2.15366e-11	2.78406e-09	16.6462
Candida albicans SC5314	MIG1	1.48289	6.97661	22.8815	2.5708e-11	3.25547e-09	16.2546
Candida albicans SC5314	GAP2	3.15595	1.64579	22.6121	2.95713e-11	3.6698e-09	16.389
Candida albicans SC5314	CAALFMC303460CA	3.13181	2.24584	22.5258	3.09393e-11	3.76428e-09	16.3561
Candida albicans SC5314	RTA2	1.37598	5.23731	22.0135	4.05999e-11	4.75325e-09	15.8574
Candida albicans SC5314	GCV2	-1.10388	8.40719	-22.045	3.99206e-11	4.75325e-09	15.7367
Candida albicans SC5314	FET34	-1.29768	7.74564	-21.939	4.22587e-11	4.76755e-09	15.7182
Candida albicans SC5314	GUT2	1.17941	8.22364	21.9507	4.19915e-11	4.76755e-09	15.6847
Candida albicans SC5314	CAALFMC105950CA	-1.52403	6.38133	-21.8704	4.3848e-11	4.85852e-09	15.7302
Candida albicans SC5314	CAALFMC201450CA	3.33744	2.50753	21.6191	5.02553e-11	5.47077e-09	15.8841
Candida albicans SC5314	CAALFMC111080WA	1.72959	6.69588	21.343	5.84794e-11	6.25628e-09	15.3925
Candida albicans SC5314	FTR1	-1.59924	5.38561	-21.305	5.97224e-11	6.28097e-09	15.5638
Candida albicans SC5314	MET6	-1.08234	10.3399	-21.0784	6.77435e-11	7.00581e-09	15.0833
Candida albicans SC5314	PST2	1.6961	4.14827	20.8126	7.8666e-11	8.00201e-09	15.2381
Candida albicans SC5314	MET14	-3.49488	4.28087	-20.7816	8.00551e-11	8.01197e-09	15.3988
Candida albicans SC5314	CAALFMC602420WA	2.0411	4.28554	20.6171	8.79096e-11	8.6584e-09	15.16
Candida albicans SC5314	CAN2	2.10251	3.33794	20.4699	9.56408e-11	9.20165e-09	15.1522
Candida albicans SC5314	CAALFMC701430CA	3.08173	2.68664	20.4563	9.63912e-11	9.20165e-09	15.2154
Candida albicans SC5314	CAALFMC503480CA	-1.49262	5.31762	-20.2574	1.08132e-10	9.7425e-09	14.8457
Candida albicans SC5314	NAG3	-1.91062	3.37026	-20.2939	1.05864e-10	9.7425e-09	15.0789
Candida albicans SC5314	STP4	1.97562	5.51571	20.2541	1.08337e-10	9.7425e-09	14.7943
Candida albicans SC5314	FLU1	1.39156	6.96698	20.3113	1.048e-10	9.7425e-09	14.7592
Candida albicans SC5314	MEP1	1.7012	5.31817	20.0865	1.19455e-10	1.05889e-08	14.7156
Candida albicans SC5314	PDE2	1.56124	5.54853	19.7892	1.42325e-10	1.24384e-08	14.5461
Candida albicans SC5314	CAALFMC405590WA	1.55886	6.3569	19.7378	1.46735e-10	1.26457e-08	14.4201
Candida albicans SC5314	CAALFMC110500WA	-1.64649	4.3561	-19.6415	1.55414e-10	1.30798e-08	14.5565
Candida albicans SC5314	CAALFMCR05860WA	1.44479	4.3577	19.6353	1.55988e-10	1.30798e-08	14.5205
Candida albicans SC5314	CAALFMC202050CA	-1.30463	5.05237	-19.4254	1.76948e-10	1.46395e-08	14.3569
Candida albicans SC5314	HEM14	-1.29518	4.92943	-19.3253	1.88003e-10	1.53495e-08	14.2649
Candida albicans SC5314	CAALFMC402720CA	1.62925	5.06809	19.226	1.99709e-10	1.60935e-08	14.1975
Candida albicans SC5314	PGA26	-3.71355	3.23191	-18.9697	2.33734e-10	1.85938e-08	14.3533
Candida albicans SC5314	GAL10	2.95158	2.55358	18.9192	2.41143e-10	1.89404e-08	14.2816
Candida albicans SC5314	CAALFMC109320CA	2.03918	5.69791	18.8268	2.5537e-10	1.98072e-08	13.9184
Candida albicans SC5314	VCX1	-1.31024	5.38657	-18.7949	2.6049e-10	1.99548e-08	13.9059
Candida albicans SC5314	ACE2	-1.32462	5.2872	-18.7041	2.75684e-10	2.08612e-08	13.8599
Candida albicans SC5314	ZCF2	1.79249	5.04081	18.5866	2.96778e-10	2.21869e-08	13.7838
Candida albicans SC5314	CAALFMC100310WA	-1.25772	4.83536	-18.5568	3.02414e-10	2.2339e-08	13.806
Candida albicans SC5314	RPS42	1.1185	7.48049	18.363	3.41906e-10	2.49591e-08	13.485
Candida albicans SC5314	CAALFMC107220WA	2.00824	4.24035	18.3051	3.54772e-10	2.53834e-08	13.7027
Candida albicans SC5314	ARO8	1.46261	6.60923	18.3001	3.559e-10	2.53834e-08	13.4644
Candida albicans SC5314	CAALFMC204830WA	1.66744	4.42728	18.275	3.61655e-10	2.55008e-08	13.6372
Candida albicans SC5314	PGA10	-1.25893	7.09362	-18.1956	3.80532e-10	2.65303e-08	13.3955
Candida albicans SC5314	GPD2	1.48928	9.28209	18.0533	4.17105e-10	2.84411e-08	13.1865
Candida albicans SC5314	SOK1	1.30493	6.42492	18.0587	4.15642e-10	2.84411e-08	13.3241
Candida albicans SC5314	ECM331	1.3897	4.74263	17.9777	4.38031e-10	2.95433e-08	13.388
Candida albicans SC5314	RBT5	-1.02003	7.03325	-17.7038	5.23967e-10	3.49593e-08	13.1116
Candida albicans SC5314	CAALFMC111510CA	1.99001	3.19261	17.4573	6.17037e-10	4.0731e-08	13.278
Candida albicans SC5314	ROD1	1.09212	6.06045	17.1654	7.50878e-10	4.90442e-08	12.7189
Candida albicans SC5314	RAS2	2.79556	2.26018	16.9669	8.59674e-10	5.55654e-08	13.0419
Candida albicans SC5314	GRE2	1.6177	3.25232	16.9495	8.69972e-10	5.56513e-08	12.8031
Candida albicans SC5314	ADH5	1.0701	7.24062	16.903	8.98208e-10	5.66026e-08	12.4483
Candida albicans SC5314	CAALFMCR09920WA	1.66602	4.72269	16.8951	9.03088e-10	5.66026e-08	12.6833
Candida albicans SC5314	UPC2	-0.966144	5.92276	-16.8573	9.26917e-10	5.75152e-08	12.4817
Candida albicans SC5314	CAALFMCR06040WA	1.08508	5.80527	16.8255	9.47493e-10	5.82099e-08	12.4748
Candida albicans SC5314	CHS1	-1.06947	6.03389	-16.5994	1.10865e-09	6.74431e-08	12.3153
Candida albicans SC5314	CAALFMC305290CA	-1.70022	4.12867	-16.5666	1.13446e-09	6.83431e-08	12.5216
Candida albicans SC5314	GZF3	1.01329	5.78043	16.5294	1.16439e-09	6.94717e-08	12.2745
Candida albicans SC5314	PRN1	1.89981	4.1079	16.4205	1.25723e-09	7.4296e-08	12.3458
Candida albicans SC5314	CAALFMCR00310CA	-1.32982	4.64848	-16.2446	1.42442e-09	8.33823e-08	12.1959
Candida albicans SC5314	CAALFMC208100WA	1.26521	5.84068	16.1657	1.50707e-09	8.73957e-08	11.965
Candida albicans SC5314	HGT8	0.844361	9.04057	16.1323	1.54364e-09	8.86877e-08	11.7997
Candida albicans SC5314	YOR1	1.35576	6.02084	16.1141	1.56392e-09	8.90287e-08	11.9264
Candida albicans SC5314	QDR2	1.30207	5.42571	16.0385	1.65148e-09	9.31582e-08	11.9488
Candida albicans SC5314	PHR2	0.906842	8.0276	15.9647	1.74201e-09	9.72277e-08	11.7187
Candida albicans SC5314	CDC5	-0.848825	6.87229	-15.9544	1.75496e-09	9.72277e-08	11.7724
Candida albicans SC5314	GAP4	-0.960777	7.50586	-15.8731	1.86188e-09	1.02239e-07	11.6846
Candida albicans SC5314	HOF1	-1.43203	4.88948	-15.7987	1.96577e-09	1.06066e-07	11.8256
Candida albicans SC5314	CAALFMC201750CA	1.42571	4.09339	15.799	1.96537e-09	1.06066e-07	11.938
Candida albicans SC5314	CAALFMC200350WA	1.21368	4.2347	15.7636	2.01702e-09	1.07893e-07	11.8432
Candida albicans SC5314	TAC1	1.42384	4.54147	15.6639	2.17045e-09	1.15108e-07	11.73
Candida albicans SC5314	SAP9	1.00844	7.58287	15.6489	2.19465e-09	1.15405e-07	11.4843
Candida albicans SC5314	CAALFMC604420WA	1.78566	3.64276	15.4152	2.61095e-09	1.36142e-07	11.6568
Candida albicans SC5314	GCV1	-0.824956	6.00674	-15.3615	2.7181e-09	1.40548e-07	11.3416
Candida albicans SC5314	CAALFMC104030WA	1.33113	4.12851	15.348	2.74591e-09	1.40813e-07	11.5325
Candida albicans SC5314	CAALFMC501530CA	-1.20837	4.41834	-15.2964	2.85445e-09	1.45179e-07	11.4705
Candida albicans SC5314	PNG2	0.914473	6.50068	15.2542	2.94681e-09	1.48658e-07	11.2046
Candida albicans SC5314	CAALFMC101130WA	0.919728	6.20218	15.2137	3.03859e-09	1.50836e-07	11.2117
Candida albicans SC5314	TPK1	1.02504	5.65639	15.2172	3.03042e-09	1.50836e-07	11.2609
Candida albicans SC5314	ERG1	-1.24813	8.38877	-15.1571	3.17198e-09	1.55216e-07	11.0613
Candida albicans SC5314	CAALFMC600920WA	1.32225	6.13084	15.1534	3.18082e-09	1.55216e-07	11.1536
Candida albicans SC5314	CAT1	-1.18471	6.50215	-15.1447	3.20188e-09	1.55216e-07	11.1509
Candida albicans SC5314	CAALFMC704210CA	-0.934547	6.6032	-15.0899	3.33842e-09	1.6058e-07	11.0976
Candida albicans SC5314	CAALFMCR06550CA	2.06687	3.17609	14.9905	3.60231e-09	1.70629e-07	11.3877
Candida albicans SC5314	GAL1	1.66176	3.56182	14.9947	3.59074e-09	1.70629e-07	11.301
Candida albicans SC5314	RIM8	1.21575	4.08099	14.9605	3.68629e-09	1.73284e-07	11.2236
Candida albicans SC5314	CAALFMC306710WA	-1.3293	4.17936	-14.9445	3.73185e-09	1.74106e-07	11.2151
Candida albicans SC5314	FGR29	-1.467	3.76801	-14.8658	3.9656e-09	1.83631e-07	11.2429
Candida albicans SC5314	SYG1	-1.56729	4.35426	-14.7641	4.29123e-09	1.97238e-07	11.0461
Candida albicans SC5314	ERO1	0.921868	7.25203	14.7345	4.39109e-09	2.00343e-07	10.7588
Candida albicans SC5314	FTR2	-1.12278	6.84466	-14.6783	4.58821e-09	2.07809e-07	10.7279
Candida albicans SC5314	CAALFMC701150WA	2.1912	2.79385	14.6499	4.69154e-09	2.10949e-07	11.1422
Candida albicans SC5314	CAALFMC109770WA	2.416	1.45136	14.4867	5.33493e-09	2.38153e-07	11.2113
Candida albicans SC5314	CHT2	-1.0693	9.25011	-14.4573	5.46078e-09	2.42029e-07	10.4436
Candida albicans SC5314	FCY2	-0.934537	5.57277	-14.426	5.5978e-09	2.46343e-07	10.6141
Candida albicans SC5314	HRQ2	1.96377	2.27191	14.3844	5.78652e-09	2.52855e-07	11.073
Candida albicans SC5314	CAALFMC406790WA	1.0854	6.24451	14.2927	6.22605e-09	2.70158e-07	10.4472
Candida albicans SC5314	CAN3	-1.23893	3.68875	-14.1262	7.11994e-09	3.068e-07	10.6082
Candida albicans SC5314	HGT2	1.76696	2.0195	14.1083	7.22411e-09	3.09142e-07	10.8003
Candida albicans SC5314	CAALFMC600800CA	1.10867	5.57322	14.0726	7.43642e-09	3.16048e-07	10.3033
Candida albicans SC5314	RNR3	1.19288	3.75493	13.9036	8.53701e-09	3.60355e-07	10.4278
Candida albicans SC5314	CZF1	1.39959	4.32614	13.8456	8.95443e-09	3.75421e-07	10.2483
Candida albicans SC5314	ABC1	0.879326	6.24433	13.7921	9.35897e-09	3.89748e-07	10.0107
Candida albicans SC5314	CAR1	0.815564	6.14105	13.7667	9.55746e-09	3.9536e-07	9.99586
Candida albicans SC5314	MNN14	1.11585	4.90953	13.6224	1.07774e-08	4.42874e-07	9.99127
Candida albicans SC5314	CAALFMC202910WA	3.57664	0.485431	13.5954	1.10242e-08	4.48887e-07	10.4819
Candida albicans SC5314	MET4	-1.57442	3.19082	-13.5906	1.10685e-08	4.48887e-07	10.3273
Candida albicans SC5314	SFL1	0.899554	5.81213	13.5804	1.11631e-08	4.49784e-07	9.85629
Candida albicans SC5314	ERG24	-0.915379	6.15541	-13.5591	1.13651e-08	4.54972e-07	9.80486
Candida albicans SC5314	CAALFMC404860WA	-1.2855	4.52954	-13.5204	1.17402e-08	4.66973e-07	9.9422
Candida albicans SC5314	HAP41	1.29213	5.4956	13.4943	1.20014e-08	4.74022e-07	9.7915
Candida albicans SC5314	CAALFMCR04820WA	2.6452	1.68221	13.4876	1.20702e-08	4.74022e-07	10.3712
Candida albicans SC5314	ERG251	-0.758486	7.40483	-13.464	1.23128e-08	4.80144e-07	9.65779
Candida albicans SC5314	CAALFMC109210CA	1.23129	4.54614	13.4575	1.23808e-08	4.80144e-07	9.84667
Candida albicans SC5314	HMO1	-0.677728	7.97134	-13.4063	1.29293e-08	4.98298e-07	9.58261
Candida albicans SC5314	CAALFMC601780CA	-1.73577	3.60059	-13.3504	1.35578e-08	5.19297e-07	9.93153
Candida albicans SC5314	CAALFMC207790CA	3.13092	0.205997	13.3152	1.39709e-08	5.31838e-07	10.2764
Candida albicans SC5314	ADO1	-0.742039	7.19311	-13.2844	1.43436e-08	5.42697e-07	9.5078
Candida albicans SC5314	CAALFMC106700WA	-0.905132	4.92689	-13.1714	1.58038e-08	5.94317e-07	9.58981
Candida albicans SC5314	CAALFMCR07460CA	-0.992631	4.76267	-13.1324	1.63446e-08	6.10953e-07	9.56906
Candida albicans SC5314	NAR1	0.98696	5.0269	13.096	1.68677e-08	6.2673e-07	9.50237
Candida albicans SC5314	COX11	0.974691	5.38031	13.081	1.70882e-08	6.31144e-07	9.41981
Candida albicans SC5314	OPT1	1.27132	5.14512	13.0662	1.73086e-08	6.35504e-07	9.42934
Candida albicans SC5314	MCM1	-0.872794	6.05179	-13.0213	1.79978e-08	6.56921e-07	9.32032
Candida albicans SC5314	CAALFMCR07480WA	1.38001	4.65069	13.0122	1.81406e-08	6.58258e-07	9.40059
Candida albicans SC5314	DIP5	0.84227	6.88803	13.0021	1.83019e-08	6.60253e-07	9.26194
Candida albicans SC5314	ERG3	-1.04212	6.22535	-12.9939	1.84336e-08	6.61157e-07	9.28333
Candida albicans SC5314	CAALFMC600930CA	1.66712	2.33242	12.9577	1.90252e-08	6.78457e-07	9.75192
Candida albicans SC5314	PHM7	-0.992421	6.48975	-12.8647	2.06408e-08	7.31865e-07	9.15412
Candida albicans SC5314	IPP1	-0.627181	9.00052	-12.8482	2.09428e-08	7.38352e-07	9.01392
Candida albicans SC5314	CAALFMC403720CA	0.798286	5.91071	12.7783	2.22761e-08	7.76536e-07	9.09359
Candida albicans SC5314	SAM2	-0.998673	7.19878	-12.7829	2.21853e-08	7.76536e-07	9.04621
Candida albicans SC5314	HSP90	-1.38913	9.5225	-13.4585	2.27567e-08	7.88857e-07	8.99831
Candida albicans SC5314	CAALFMC400080CA	1.71391	1.23902	12.7418	2.30085e-08	7.91541e-07	9.73077
Candida albicans SC5314	CAALFMC503170CA	-1.05656	4.49309	-12.7378	2.30893e-08	7.91541e-07	9.25954
Candida albicans SC5314	MET13	-0.965211	5.20804	-12.7301	2.32469e-08	7.92567e-07	9.14861
Candida albicans SC5314	YCP4	0.926745	7.29026	12.6156	2.57462e-08	8.72978e-07	8.86079
Candida albicans SC5314	CYC3	1.02545	5.42748	12.5228	2.79819e-08	9.43628e-07	8.91938
Candida albicans SC5314	WH11	0.809126	8.68072	12.5089	2.83343e-08	9.48283e-07	8.69833
Candida albicans SC5314	CAALFMC300360WA	1.2853	5.05958	12.5053	2.84256e-08	9.48283e-07	8.92585
Candida albicans SC5314	CAALFMC603440WA	1.59001	4.09341	12.4433	3.00632e-08	9.95319e-07	9.09177
Candida albicans SC5314	CAALFMC303230CA	-1.40428	3.31605	-12.4399	3.01563e-08	9.95319e-07	9.14125
Candida albicans SC5314	FET31	-0.761094	6.55116	-12.4286	3.04679e-08	1.00028e-06	8.74515
Candida albicans SC5314	FDH3	-1.15685	8.55072	-12.4207	3.0686e-08	1.00214e-06	8.61814
Candida albicans SC5314	CAALFMC307550CA	1.38416	4.50286	12.409	3.10119e-08	1.00748e-06	8.96874
Candida albicans SC5314	CTR1	0.773684	6.69048	12.394	3.14391e-08	1.01604e-06	8.69298
Candida albicans SC5314	HMX1	-0.831051	6.82431	-12.3599	3.2428e-08	1.04257e-06	8.6608
Candida albicans SC5314	CAS5	0.830882	5.3266	12.3042	3.41201e-08	1.09132e-06	8.70667
Candida albicans SC5314	MIT1	0.914003	5.09367	12.2845	3.47409e-08	1.10503e-06	8.69418
Candida albicans SC5314	MET16	-0.949855	5.18906	-12.2793	3.49051e-08	1.10503e-06	8.7353
Candida albicans SC5314	CAALFMC100540CA	0.985072	4.99929	12.2593	3.55534e-08	1.11984e-06	8.73592
Candida albicans SC5314	KIN3	-0.82791	5.58346	-12.1907	3.78654e-08	1.18664e-06	8.56803
Candida albicans SC5314	SNG3	-1.12811	5.18133	-12.1583	3.90161e-08	1.21656e-06	8.56273
Candida albicans SC5314	PTR22	0.622256	8.98686	12.1334	3.99233e-08	1.23862e-06	8.3145
Candida albicans SC5314	GOR1	0.926727	4.28042	12.079	4.1988e-08	1.2962e-06	8.57257
Candida albicans SC5314	ROA1	1.12139	6.80534	12.0469	4.32636e-08	1.32242e-06	8.34548
Candida albicans SC5314	AAT22	-0.884818	5.21347	-12.0499	4.31426e-08	1.32242e-06	8.45426
Candida albicans SC5314	CAALFMC404670CA	1.31875	2.65984	12.0333	4.38152e-08	1.33271e-06	8.84756
Candida albicans SC5314	HIP1	1.03087	6.15033	11.9854	4.58155e-08	1.38676e-06	8.30822
Candida albicans SC5314	CAALFMC305450CA	-1.51336	3.51545	-11.9003	4.96224e-08	1.49469e-06	8.56453
Candida albicans SC5314	CAALFMC503800WA	0.959897	5.41584	11.8457	5.22473e-08	1.56616e-06	8.22082
Candida albicans SC5314	CAALFMC107790CA	1.09364	5.02956	11.8317	5.29415e-08	1.57934e-06	8.31211
Candida albicans SC5314	FLC1	0.897247	5.81305	11.7994	5.45825e-08	1.6205e-06	8.15846
Candida albicans SC5314	NDT80	0.960921	6.87748	11.7827	5.54558e-08	1.63859e-06	8.07906
Candida albicans SC5314	CAALFMCR01710WA	1.11697	4.69726	11.7691	5.61792e-08	1.6521e-06	8.29222
Candida albicans SC5314	SET6	1.13635	4.91024	11.7539	5.69923e-08	1.6681e-06	8.23284
Candida albicans SC5314	CAALFMCR05210WA	-0.923816	4.90123	-11.7022	5.98715e-08	1.73181e-06	8.18492
Candida albicans SC5314	CAALFMC206760CA	-1.34074	2.82583	-11.6998	6.00064e-08	1.73181e-06	8.52465
Candida albicans SC5314	RGS2	1.80215	1.92792	11.7096	5.94512e-08	1.73181e-06	8.67896
Candida albicans SC5314	CAALFMC305150WA	-0.718367	7.2397	-11.6776	6.12969e-08	1.76087e-06	7.95182
Candida albicans SC5314	MOB1	-0.964988	4.66868	-11.657	6.25168e-08	1.78763e-06	8.13985
Candida albicans SC5314	PHO87	0.804732	6.87432	11.6234	6.45634e-08	1.83769e-06	7.91793
Candida albicans SC5314	CAALFMCR03840CA	1.06407	3.63064	11.6007	6.59837e-08	1.86954e-06	8.28245
Candida albicans SC5314	CAALFMCR07120CA	-1.31755	3.04324	-11.563	6.84243e-08	1.92988e-06	8.33531
Candida albicans SC5314	PLB1	-1.69497	4.57696	-11.5982	6.93371e-08	1.94677e-06	8.13512
Candida albicans SC5314	SOD3	1.241	3.12345	11.5417	6.98426e-08	1.95213e-06	8.31923
Candida albicans SC5314	CAALFMC302710WA	1.08432	6.23481	11.5228	7.11319e-08	1.97925e-06	7.83135
Candida albicans SC5314	ALD5	-0.702311	7.90955	-11.4826	7.39555e-08	2.04863e-06	7.71903
Candida albicans SC5314	SHA3	1.1077	7.74297	11.4563	7.58692e-08	2.08305e-06	7.68999
Candida albicans SC5314	HOM2	-0.615549	6.75992	-11.4604	7.55658e-08	2.08305e-06	7.74692
Candida albicans SC5314	CAALFMC306520CA	1.36844	3.03556	11.4455	7.66668e-08	2.09567e-06	8.27147
Candida albicans SC5314	CAALFMC405810WA	0.792647	7.23334	11.4272	7.80436e-08	2.12186e-06	7.67782
Candida albicans SC5314	MET2	-0.793632	6.21839	-11.4238	7.83088e-08	2.12186e-06	7.75877
Candida albicans SC5314	SBA1	-0.851067	5.05188	-11.3984	8.02733e-08	2.16563e-06	7.82842
Candida albicans SC5314	PLC2	0.779385	5.28985	11.3871	8.11576e-08	2.18001e-06	7.74531
Candida albicans SC5314	PST3	1.08885	8.71457	11.4246	8.84579e-08	2.36587e-06	7.48704
Candida albicans SC5314	CYS4	-0.552493	7.93197	-11.2679	9.12263e-08	2.42944e-06	7.49613
Candida albicans SC5314	NUP	-0.951939	4.94009	-11.2476	9.30738e-08	2.46805e-06	7.70005
Candida albicans SC5314	ROB1	-1.11518	7.58941	-11.2168	9.63584e-08	2.54427e-06	7.44605
Candida albicans SC5314	ADH4	6.67753	-2.41633	11.1891	9.86143e-08	2.58186e-06	7.87355
Candida albicans SC5314	XOG1	0.897903	4.59573	11.1896	9.85672e-08	2.58186e-06	7.67562
Candida albicans SC5314	HEM3	0.972708	5.68391	11.1804	9.94752e-08	2.59346e-06	7.52976
Candida albicans SC5314	INO1	0.966217	3.22702	11.1699	1.0051e-07	2.60947e-06	7.84042
Candida albicans SC5314	PHR1	0.605028	8.19734	11.1652	1.0098e-07	2.61075e-06	7.37287
Candida albicans SC5314	CAALFMC104710CA	1.1167	4.89658	11.1463	1.02896e-07	2.64926e-06	7.62035
Candida albicans SC5314	FMA1	-0.789938	4.59774	-11.1113	1.0655e-07	2.732e-06	7.59793
Candida albicans SC5314	SMM1	1.76758	4.41075	11.3042	1.14422e-07	2.90979e-06	7.6436
Candida albicans SC5314	CAALFMC404720WA	0.847085	6.84376	11.0416	1.14236e-07	2.90979e-06	7.29771
Candida albicans SC5314	ASE1	-0.959751	3.78783	-11.0349	1.15001e-07	2.91258e-06	7.65957
Candida albicans SC5314	DAP2	-0.786215	4.93084	-11.0202	1.16711e-07	2.94388e-06	7.42976
Candida albicans SC5314	IQG1	-1.04329	5.26391	-10.9817	1.21319e-07	3.04771e-06	7.38365
Candida albicans SC5314	CAALFMC301100WA	-1.33834	3.95641	-10.9704	1.2271e-07	3.07022e-06	7.53959
Candida albicans SC5314	CAALFMC700430WA	1.41495	5.10067	10.9914	1.25623e-07	3.1305e-06	7.38557
Candida albicans SC5314	CAALFMC307290WA	0.6997	5.3086	10.9332	1.274e-07	3.16207e-06	7.29469
Candida albicans SC5314	TDH3	-0.406501	14.0563	-10.9062	1.30934e-07	3.23682e-06	6.74145
Candida albicans SC5314	KRE6	0.713961	6.3221	10.8907	1.33e-07	3.27487e-06	7.1713
Candida albicans SC5314	PTK2	0.656279	5.46014	10.8823	1.34134e-07	3.28972e-06	7.21918
Candida albicans SC5314	CAALFMC703560WA	2.27265	1.25505	10.8675	1.36164e-07	3.32638e-06	7.74411
Candida albicans SC5314	GIT2	-1.28235	3.30841	-10.839	1.40178e-07	3.41101e-06	7.54448
Candida albicans SC5314	SEC14	0.56216	7.3894	10.8182	1.43182e-07	3.47049e-06	7.03346
Candida albicans SC5314	CAALFMC100510WA	-0.674828	4.99298	-10.786	1.47965e-07	3.57246e-06	7.17154
Candida albicans SC5314	CRH12	-1.02958	4.62156	-10.7465	1.54065e-07	3.70533e-06	7.18339
Candida albicans SC5314	FUM12	0.87024	5.80638	10.7261	1.57323e-07	3.76907e-06	7.0213
Candida albicans SC5314	CNT	0.7993	7.80655	10.7216	1.58056e-07	3.77206e-06	6.91679
Candida albicans SC5314	CAALFMCR02030CA	1.24731	5.0337	10.6909	1.63127e-07	3.86337e-06	7.10156
Candida albicans SC5314	CAALFMC504410CA	-0.957816	3.82473	-10.6942	1.62561e-07	3.86337e-06	7.23574
Candida albicans SC5314	STI1	-0.744482	6.74869	-10.6599	1.68409e-07	3.97329e-06	6.89594
Candida albicans SC5314	CUP9	0.847652	6.22798	10.652	1.69796e-07	3.99086e-06	6.90342
Candida albicans SC5314	DOT4	0.842216	6.92366	10.6377	1.72318e-07	4.03485e-06	6.86713
Candida albicans SC5314	TPO4	0.716369	5.8422	10.5959	1.79937e-07	4.19739e-06	6.88419
Candida albicans SC5314	CDR11	1.28383	3.41343	10.5823	1.82496e-07	4.24116e-06	7.15695
Candida albicans SC5314	CAALFMC603620CA	0.927762	4.30073	10.5716	1.84539e-07	4.27264e-06	7.00016
Candida albicans SC5314	UGP1	-0.726845	6.63201	-10.5666	1.85494e-07	4.27877e-06	6.78451
Candida albicans SC5314	CAALFMC204700CA	1.30376	4.1368	10.5501	1.88706e-07	4.33673e-06	7.10492
Candida albicans SC5314	CAALFMC601040CA	0.912073	5.77061	10.5359	1.91512e-07	4.37537e-06	6.84038
Candida albicans SC5314	CAT8	1.86371	1.41552	10.531	1.92502e-07	4.37537e-06	7.55319
Candida albicans SC5314	CAALFMC300010CA	-1.13238	6.98819	-10.6427	1.92097e-07	4.37537e-06	6.75829
Candida albicans SC5314	HRT2	-0.658861	6.21678	-10.5269	1.93327e-07	4.37809e-06	6.76502
Candida albicans SC5314	CDC20	-0.812277	5.12336	-10.5206	1.94595e-07	4.39076e-06	6.89147
Candida albicans SC5314	GTT11	0.899572	4.5299	10.5069	1.97393e-07	4.43778e-06	6.91169
Candida albicans SC5314	RSM22	1.45716	5.01919	10.6256	2.00287e-07	4.48657e-06	6.94202
Candida albicans SC5314	SMF3	-0.779169	5.5025	-10.4854	2.0189e-07	4.50622e-06	6.76993
Candida albicans SC5314	ATF1	0.929816	4.38444	10.4717	2.04801e-07	4.5548e-06	6.90653
Candida albicans SC5314	CAALFMC106320WA	-1.43531	2.54327	-10.4216	2.15849e-07	4.76635e-06	7.27741
Candida albicans SC5314	SET3	-0.750457	6.11659	-10.4218	2.15807e-07	4.76635e-06	6.66109
Candida albicans SC5314	CAALFMC400860CA	1.02133	2.97446	10.3967	2.2159e-07	4.87577e-06	7.04036
Candida albicans SC5314	UGA2	0.910683	4.16725	10.3911	2.22909e-07	4.88745e-06	6.83932
Candida albicans SC5314	CAALFMC703410CA	-1.09308	3.37145	-10.3862	2.24051e-07	4.89519e-06	7.03581
Candida albicans SC5314	CAALFMC304510WA	1.18437	5.28547	10.378	2.25998e-07	4.92042e-06	6.73364
Candida albicans SC5314	CAALFMC200840WA	0.682427	5.00254	10.3659	2.28893e-07	4.96602e-06	6.72158
Candida albicans SC5314	ITR1	-1.13882	3.83403	-10.3483	2.33193e-07	5.04167e-06	6.84624
Candida albicans SC5314	CLN3	0.832685	4.87066	10.3359	2.36287e-07	5.07322e-06	6.68711
Candida albicans SC5314	CAALFMCR00290WA	0.894635	5.27078	10.3371	2.35978e-07	5.07322e-06	6.66249
Candida albicans SC5314	ARO9	1.2514	2.29994	10.3236	2.39367e-07	5.12162e-06	7.07987
Candida albicans SC5314	CAALFMC505200CA	-0.919714	4.99856	-10.3152	2.41525e-07	5.15004e-06	6.61687
Candida albicans SC5314	ASC1	-0.491079	11.0497	-10.2813	2.50351e-07	5.31995e-06	6.2426
Candida albicans SC5314	YNK1	0.583349	8.83329	10.2778	2.51308e-07	5.32207e-06	6.35383
Candida albicans SC5314	OYE22	1.86339	1.70065	10.2656	2.54569e-07	5.3728e-06	7.12498
Candida albicans SC5314	GPD1	0.631531	6.11499	10.2329	2.63615e-07	5.54485e-06	6.44002
Candida albicans SC5314	CHS8	-0.804356	6.37244	-10.2167	2.68205e-07	5.62234e-06	6.41817
Candida albicans SC5314	MTG2	1.04648	4.98072	10.1899	2.76006e-07	5.7664e-06	6.5464
Candida albicans SC5314	CAALFMC503920CA	0.953255	5.52385	10.1754	2.80328e-07	5.8175e-06	6.44711
Candida albicans SC5314	CAALFMC102450CA	1.0149	5.60516	10.1755	2.80302e-07	5.8175e-06	6.44581
Candida albicans SC5314	CIP1	3.65909	-1.03395	10.1665	2.83008e-07	5.84302e-06	7.30841
Candida albicans SC5314	APE3	-0.745956	6.14729	-10.1651	2.8344e-07	5.84302e-06	6.36976
Candida albicans SC5314	CAALFMC406910WA	2.14734	2.56481	10.1459	2.89348e-07	5.94505e-06	7.18033
Candida albicans SC5314	PAN6	0.787041	5.1383	10.1155	2.9895e-07	6.09444e-06	6.38432
Candida albicans SC5314	STE24	-0.539827	6.52258	-10.116	2.98803e-07	6.09444e-06	6.28925
Candida albicans SC5314	MET1	1.4493	3.84977	10.1136	2.99566e-07	6.09444e-06	6.71258
Candida albicans SC5314	CAALFMCR04770CA	-1.10369	3.95815	-10.0888	3.07688e-07	6.23923e-06	6.56044
Candida albicans SC5314	GLT1	0.535136	7.29177	10.08	3.1061e-07	6.27796e-06	6.2029
Candida albicans SC5314	HGT1	1.34479	2.47425	10.0603	3.17295e-07	6.39226e-06	6.76949
Candida albicans SC5314	MSS116	0.743617	7.34748	10.0451	3.22575e-07	6.4776e-06	6.17608
Candida albicans SC5314	FBP1	0.790437	4.8615	10.0378	3.25142e-07	6.50809e-06	6.34078
Candida albicans SC5314	CAALFMC600290WA	0.844226	7.09134	10.0307	3.27641e-07	6.5166e-06	6.15394
Candida albicans SC5314	SHY1	0.941505	4.69731	10.0306	3.27668e-07	6.5166e-06	6.34275
Candida albicans SC5314	SRR1	1.07591	4.84149	10.0211	3.31065e-07	6.56313e-06	6.39243
Candida albicans SC5314	SNG4	-0.801027	4.46877	-10.0088	3.35535e-07	6.60951e-06	6.37649
Candida albicans SC5314	WSC1	0.97993	3.41443	10.0115	3.34521e-07	6.60951e-06	6.54296
Candida albicans SC5314	CAALFMC503490CA	1.03816	4.5293	10.0003	3.38632e-07	6.64941e-06	6.34739
Candida albicans SC5314	ERG10	-0.6714	8.23656	-9.95573	3.5547e-07	6.95457e-06	6.02777
Candida albicans SC5314	KAR9	-0.843623	3.69182	-9.95329	3.56414e-07	6.95457e-06	6.44293
Candida albicans SC5314	CAALFMCR08420WA	-1.23228	3.445	-9.94697	3.58881e-07	6.98074e-06	6.49595
Candida albicans SC5314	SRD1	-1.31711	2.88066	-9.9403	3.61504e-07	7.0098e-06	6.5765
Candida albicans SC5314	RFG1	-0.934176	5.1496	-9.92872	3.66108e-07	7.07694e-06	6.18174
Candida albicans SC5314	MTG1	0.83445	4.73374	9.91342	3.72286e-07	7.17403e-06	6.25946
Candida albicans SC5314	TIM17	0.61417	6.32843	9.90924	3.73992e-07	7.18458e-06	6.06003
Candida albicans SC5314	CAALFMC703880CA	0.911261	3.61727	9.88337	3.84751e-07	7.36846e-06	6.42822
Candida albicans SC5314	CAALFMC101510WA	2.24351	3.9809	10.7513	3.98287e-07	7.60423e-06	6.52987
Candida albicans SC5314	CAALFMC303980CA	2.10386	0.945796	9.84867	3.99699e-07	7.60778e-06	6.81817
Candida albicans SC5314	EFG1	-1.02614	6.29002	-9.8404	4.03353e-07	7.65385e-06	5.96885
Candida albicans SC5314	MSU1	1.34812	4.24473	9.82459	4.10441e-07	7.7646e-06	6.27632
Candida albicans SC5314	CAALFMC505000CA	-0.649913	4.81999	-9.81111	4.16586e-07	7.85689e-06	6.11122
Candida albicans SC5314	CAALFMC305800WA	0.830302	4.2798	9.80218	4.20713e-07	7.91069e-06	6.20959
Candida albicans SC5314	ECM17	-0.768088	7.09997	-9.78999	4.26421e-07	7.96971e-06	5.89448
Candida albicans SC5314	CAALFMC407140WA	1.3823	5.80522	10.3503	4.25618e-07	7.96971e-06	6.06901
Candida albicans SC5314	CAALFMC306860CA	-1.06203	4.45734	-9.77869	4.31781e-07	8.02156e-06	6.06092
Candida albicans SC5314	CAALFMC108900WA	-1.60495	2.47447	-9.78008	4.31118e-07	8.02156e-06	6.52254
Candida albicans SC5314	CAALFMC103150CA	-0.963958	3.98477	-9.76571	4.3803e-07	8.09314e-06	6.18482
Candida albicans SC5314	CAALFMCR03660CA	1.23026	3.52065	9.76527	4.38242e-07	8.09314e-06	6.31993
Candida albicans SC5314	RAS1	-0.523683	7.25815	-9.76039	4.40619e-07	8.11288e-06	5.83681
Candida albicans SC5314	PET127	0.944878	5.32111	9.73958	4.50905e-07	8.27771e-06	5.97927
Candida albicans SC5314	THR1	-0.579624	6.10824	-9.72344	4.59061e-07	8.37787e-06	5.85249
Candida albicans SC5314	OPT8	1.10503	4.45779	9.72439	4.58578e-07	8.37787e-06	6.07796
Candida albicans SC5314	FAS2	-0.429029	10.6521	-9.71864	4.61517e-07	8.39798e-06	5.60909
Candida albicans SC5314	FRP3	-0.85627	4.33711	-9.7119	4.64993e-07	8.4365e-06	6.06399
Candida albicans SC5314	FCR1	-0.970531	6.4714	-9.68671	4.78219e-07	8.65116e-06	5.76375
Candida albicans SC5314	PGA32	-1.32857	2.6143	-9.67559	4.84184e-07	8.71047e-06	6.36933
Candida albicans SC5314	CAALFMC201920CA	-0.642072	4.55546	-9.67537	4.84305e-07	8.71047e-06	5.97019
Candida albicans SC5314	FAT1	0.682966	5.17798	9.66086	4.92216e-07	8.82717e-06	5.85097
Candida albicans SC5314	SAM4	-0.570646	6.67101	-9.65639	4.9468e-07	8.84578e-06	5.75145
Candida albicans SC5314	CAALFMC505210WA	-0.843444	4.20691	-9.64685	4.99982e-07	8.91491e-06	5.96818
Candida albicans SC5314	CAALFMC103960CA	-0.983194	3.34934	-9.63123	5.08796e-07	9.04608e-06	6.11352
Candida albicans SC5314	MOH1	2.96135	-0.288478	9.62477	5.12494e-07	9.08579e-06	6.63167
Candida albicans SC5314	MUC1	0.717289	4.62062	9.60544	5.2372e-07	9.25835e-06	5.85688
Candida albicans SC5314	CAALFMC307840CA	0.800279	4.77253	9.59407	5.30449e-07	9.35067e-06	5.83137
Candida albicans SC5314	KIP2	-0.919999	3.91449	-9.59045	5.32614e-07	9.36225e-06	6.02101
Candida albicans SC5314	CAALFMC703310WA	2.14318	1.29182	9.58591	5.35338e-07	9.37442e-06	6.57598
Candida albicans SC5314	SLN1	0.74591	5.38528	9.58426	5.36329e-07	9.37442e-06	5.76716
Candida albicans SC5314	HSP30	3.81127	-1.50206	9.57784	5.40214e-07	9.41581e-06	6.69109
Candida albicans SC5314	CAALFMC305750CA	2.32444	0.191659	9.57326	5.43007e-07	9.43798e-06	6.63913
Candida albicans SC5314	AAF1	0.595994	5.02245	9.56805	5.46198e-07	9.46692e-06	5.75389
Candida albicans SC5314	CAALFMC111610CA	-0.981412	3.59821	-9.56458	5.48338e-07	9.47754e-06	6.08945
Candida albicans SC5314	CAALFMC403370CA	1.05319	3.83862	9.53987	5.63819e-07	9.71805e-06	5.84484
Candida albicans SC5314	CAALFMC206800CA	0.996318	3.21439	9.53643	5.66018e-07	9.72892e-06	6.07388
Candida albicans SC5314	CAALFMC307430WA	0.59462	5.07983	9.5062	5.85682e-07	1.00391e-05	5.64672
Candida albicans SC5314	CAALFMC202280WA	0.669856	4.70181	9.47967	6.03546e-07	1.03168e-05	5.7098
Candida albicans SC5314	GSC1	0.592311	7.88397	9.47285	6.08236e-07	1.03684e-05	5.4639
Candida albicans SC5314	AFG1	1.20393	1.88591	9.46275	6.15245e-07	1.04592e-05	6.24315
Candida albicans SC5314	PGA13	1.61566	1.23897	9.42831	6.39812e-07	1.07909e-05	6.29064
Candida albicans SC5314	ZCF35	1.02368	4.2034	9.42931	6.39083e-07	1.07909e-05	5.76595
Candida albicans SC5314	SCH9	0.709966	5.415	9.42809	6.39977e-07	1.07909e-05	5.57047
Candida albicans SC5314	CAALFMCR06790CA	-1.10588	2.54107	-9.40705	6.55506e-07	1.10228e-05	6.06036
Candida albicans SC5314	CAALFMC306670CA	-1.16942	2.1369	-9.38178	6.74695e-07	1.12878e-05	6.02302
Candida albicans SC5314	CAALFMC112140WA	1.46947	2.50352	9.38151	6.74902e-07	1.12878e-05	6.0112
Candida albicans SC5314	PGA45	-0.857422	7.73041	-9.36894	6.84677e-07	1.14205e-05	5.35283
Candida albicans SC5314	AAH1	0.917172	6.39517	9.35398	6.965e-07	1.15713e-05	5.41006
Candida albicans SC5314	CAALFMC306110CA	0.562994	5.08212	9.3528	6.97448e-07	1.15713e-05	5.49309
Candida albicans SC5314	CAALFMC200700WA	0.606824	6.04674	9.33377	7.12828e-07	1.17949e-05	5.38493
Candida albicans SC5314	CAALFMC304590WA	-0.492494	7.66302	-9.32846	7.17193e-07	1.18042e-05	5.29757
Candida albicans SC5314	VPH1	-0.587945	6.38811	-9.32912	7.16643e-07	1.18042e-05	5.36391
Candida albicans SC5314	CAALFMC303440CA	-1.37956	1.95609	-9.31231	7.30615e-07	1.19933e-05	6.0427
Candida albicans SC5314	CAALFMCR07200WA	0.899571	3.92013	9.28216	7.56421e-07	1.23841e-05	5.63452
Candida albicans SC5314	ZCF21	0.838745	4.73915	9.25011	7.84924e-07	1.27887e-05	5.44647
Candida albicans SC5314	DPP2	-0.721892	3.77369	-9.24748	7.87312e-07	1.27887e-05	5.58935
Candida albicans SC5314	ERG11	-0.674992	8.88255	-9.24951	7.85469e-07	1.27887e-05	5.14042
Candida albicans SC5314	ZCF3	1.37101	4.89847	9.54225	7.90481e-07	1.28066e-05	5.50718
Candida albicans SC5314	CAALFMC209420WA	-1.05882	3.5589	-9.22209	8.10782e-07	1.29997e-05	5.58456
Candida albicans SC5314	CAALFMC703210WA	0.95035	3.7469	9.22323	8.09717e-07	1.29997e-05	5.60776
Candida albicans SC5314	CAALFMC701700WA	0.96074	3.25124	9.22617	8.06959e-07	1.29997e-05	5.59122
Candida albicans SC5314	CAALFMC504840CA	1.10524	4.02733	9.22758	8.05649e-07	1.29997e-05	5.5647
Candida albicans SC5314	CAALFMC207070WA	1.51812	3.26478	9.2448	8.19212e-07	1.31011e-05	5.60873
Candida albicans SC5314	CAALFMCR05680CA	-0.683757	6.31736	-9.20324	8.28696e-07	1.31942e-05	5.21565
Candida albicans SC5314	CAALFMC108630WA	0.751831	4.95087	9.20262	8.29291e-07	1.31942e-05	5.35352
Candida albicans SC5314	NOP8	0.892498	5.97231	9.18992	8.4161e-07	1.3356e-05	5.24145
Candida albicans SC5314	CAALFMC200410CA	1.40557	6.80928	10.0212	8.45253e-07	1.33796e-05	5.34623
Candida albicans SC5314	CAALFMC602210WA	-0.999044	2.7755	-9.16832	8.63011e-07	1.36077e-05	5.68295
Candida albicans SC5314	CAALFMC300030CA	-1.09546	7.19886	-9.52748	8.68437e-07	1.36077e-05	5.19156
Candida albicans SC5314	CAALFMC602650CA	-0.779087	4.32677	-9.16319	8.68178e-07	1.36077e-05	5.36851
Candida albicans SC5314	CAALFMC700230WA	-0.968919	4.25519	-9.16544	8.65909e-07	1.36077e-05	5.41491
Candida albicans SC5314	CAALFMC500570WA	0.686844	5.78626	9.15597	8.75502e-07	1.36495e-05	5.17287
Candida albicans SC5314	CAALFMC700330CA	1.21267	4.76863	9.1563	8.75168e-07	1.36495e-05	5.36436
Candida albicans SC5314	AOX2	6.3898	1.9271	13.0022	8.86318e-07	1.37835e-05	6.39509
Candida albicans SC5314	CAALFMC604480CA	-0.69355	5.00456	-9.1405	8.91436e-07	1.38284e-05	5.23419
Candida albicans SC5314	CAALFMC701130CA	2.53313	-0.144575	9.13342	8.98827e-07	1.39083e-05	6.17689
Candida albicans SC5314	CAALFMC406140CA	-1.18667	2.55644	-9.12164	9.1127e-07	1.40308e-05	5.72253
Candida albicans SC5314	MAE1	-0.960799	4.61149	-9.12207	9.10816e-07	1.40308e-05	5.24439
Candida albicans SC5314	MRV2	-2.2037	-0.132419	-9.11411	9.1933e-07	1.41199e-05	6.15122
Candida albicans SC5314	AYR1	-0.615793	4.81047	-9.10699	9.27015e-07	1.42028e-05	5.23448
Candida albicans SC5314	GIT1	2.12438	1.08431	9.10325	9.31069e-07	1.42298e-05	5.97147
Candida albicans SC5314	MSS51	0.547904	6.41905	9.09361	9.41641e-07	1.4356e-05	5.0671
Candida albicans SC5314	ZCF30	0.919305	3.8512	9.09109	9.44426e-07	1.43631e-05	5.42121
Candida albicans SC5314	CAALFMC400190WA	-1.7597	3.06674	-9.06381	9.75112e-07	1.47599e-05	5.61962
Candida albicans SC5314	SAP7	-1.71121	1.04193	-9.06192	9.77277e-07	1.47599e-05	5.96168
Candida albicans SC5314	CCH1	0.824237	4.99518	9.0616	9.77653e-07	1.47599e-05	5.14783
Candida albicans SC5314	CAALFMC203290WA	0.952995	2.70171	9.04862	9.92663e-07	1.49502e-05	5.50167
Candida albicans SC5314	MCU1	0.964071	3.45043	9.04457	9.97401e-07	1.49852e-05	5.41675
Candida albicans SC5314	GAD1	-0.75319	7.10299	-9.02678	1.0185e-06	1.52037e-05	4.93954
Candida albicans SC5314	SLK19	-0.665079	7.77562	-9.02879	1.01609e-06	1.52037e-05	4.91639
Candida albicans SC5314	CAALFMC403110WA	0.873206	5.7808	9.02612	1.0193e-06	1.52037e-05	5.01866
Candida albicans SC5314	CAALFMC504140WA	0.907971	2.54499	9.02151	1.02485e-06	1.52498e-05	5.56153
Candida albicans SC5314	GYP1	-0.784606	4.57998	-8.99103	1.06236e-06	1.57702e-05	5.10567
Candida albicans SC5314	CAALFMC111730WA	-0.675168	5.83838	-8.98435	1.07077e-06	1.58571e-05	4.9811
Candida albicans SC5314	PRC2	1.16474	2.32043	8.96432	1.09644e-06	1.61602e-05	5.47723
Candida albicans SC5314	ALG7	-0.634373	4.5804	-8.96432	1.09644e-06	1.61602e-05	5.10308
Candida albicans SC5314	RHD1	-0.628034	7.15152	-8.96083	1.10098e-06	1.61774e-05	4.85497
Candida albicans SC5314	CAALFMCR04730WA	0.553699	6.00276	8.95942	1.10283e-06	1.61774e-05	4.92055
Candida albicans SC5314	CAALFMC111410CA	1.94788	2.42523	8.95624	1.10699e-06	1.62001e-05	5.62809
Candida albicans SC5314	GLG2	2.37173	-0.155982	8.94101	1.12714e-06	1.64563e-05	5.96211
Candida albicans SC5314	CTA24	-0.607439	6.08002	-8.93812	1.13102e-06	1.64741e-05	4.88401
Candida albicans SC5314	PDC11	-0.416999	12.3893	-8.92596	1.14746e-06	1.66745e-05	4.52096
Candida albicans SC5314	AFP99	1.8447	0.106026	8.91709	1.15962e-06	1.68117e-05	5.85993
Candida albicans SC5314	CAALFMC304330CA	1.25327	3.83088	8.91402	1.20534e-06	1.74339e-05	5.06412
Candida albicans SC5314	RFX1	1.01921	2.54789	8.86199	1.23828e-06	1.78687e-05	5.37735
Candida albicans SC5314	CAALFMCR09070CA	-1.13305	3.85466	-8.85624	1.24682e-06	1.79501e-05	5.09016
Candida albicans SC5314	CAALFMC103490WA	-0.746956	5.33879	-8.85294	1.25173e-06	1.79792e-05	4.85809
Candida albicans SC5314	CAALFMC102850WA	0.531189	5.70755	8.8335	1.28118e-06	1.83596e-05	4.79413
Candida albicans SC5314	CAALFMC112570CA	0.926771	5.67057	8.82866	1.28863e-06	1.84238e-05	4.80634
Candida albicans SC5314	KGD1	0.506075	7.44266	8.81451	1.31066e-06	1.86958e-05	4.6612
Candida albicans SC5314	LEU3	0.653404	5.35306	8.81121	1.31585e-06	1.87267e-05	4.81111
Candida albicans SC5314	CAALFMC101930WA	0.693097	4.30253	8.79724	1.33809e-06	1.89851e-05	4.90309
Candida albicans SC5314	SLC1	-0.552604	5.9693	-8.79598	1.34013e-06	1.89851e-05	4.72822
Candida albicans SC5314	CAALFMC301310WA	1.26665	3.18455	8.79399	1.34333e-06	1.89872e-05	5.21205
Candida albicans SC5314	CAALFMC102210WA	0.63577	5.40033	8.76269	1.39486e-06	1.93964e-05	4.71185
Candida albicans SC5314	HAL22	-0.68886	4.18279	-8.77052	1.38177e-06	1.93964e-05	4.93976
Candida albicans SC5314	CAALFMC202820CA	0.693316	4.55257	8.76665	1.38823e-06	1.93964e-05	4.85506
Candida albicans SC5314	CAALFMC702850WA	-0.606126	4.59324	-8.76787	1.38618e-06	1.93964e-05	4.82549
Candida albicans SC5314	IHD1	-1.05531	4.27117	-8.76441	1.39197e-06	1.93964e-05	5.00811
Candida albicans SC5314	PYC2	0.888086	7.01026	8.76925	1.38389e-06	1.93964e-05	4.62428
Candida albicans SC5314	CAALFMC301670WA	-0.5596	5.49589	-8.76124	1.39729e-06	1.93964e-05	4.71889
Candida albicans SC5314	BMT5	-0.679143	4.42288	-8.76829	1.38548e-06	1.93964e-05	4.85236
Candida albicans SC5314	CAALFMC111140WA	-0.771514	4.13101	-8.73988	1.43373e-06	1.98253e-05	4.86939
Candida albicans SC5314	CAALFMC210090CA	1.16583	4.86197	8.76017	1.43458e-06	1.98253e-05	4.83076
Candida albicans SC5314	CAALFMC304620CA	0.824742	3.97235	8.72057	1.46757e-06	2.02361e-05	4.87534
Candida albicans SC5314	ERG26	-0.531207	6.32368	-8.71142	1.48389e-06	2.04158e-05	4.58332
Candida albicans SC5314	COQ6	-0.541594	6.55099	-8.69309	1.51717e-06	2.08275e-05	4.54353
Candida albicans SC5314	PHO15	-0.731378	6.03914	-8.69088	1.52125e-06	2.08374e-05	4.56608
Candida albicans SC5314	CAALFMC112440WA	1.18884	3.93247	8.68592	1.53042e-06	2.09169e-05	4.90875
Candida albicans SC5314	CAALFMC701170CA	1.6185	1.99167	8.68113	1.53932e-06	2.09923e-05	5.22422
Candida albicans SC5314	PTP2	1.26578	3.1475	8.67408	1.55256e-06	2.10801e-05	4.90818
Candida albicans SC5314	CAALFMC209630CA	-1.00362	2.4013	-8.67538	1.5501e-06	2.10801e-05	5.15209
Candida albicans SC5314	CAALFMC501290CA	-0.570229	5.34003	-8.66917	1.56183e-06	2.11598e-05	4.60299
Candida albicans SC5314	CAALFMCR10800CA	-0.606427	5.43353	-8.66254	1.57446e-06	2.12844e-05	4.59037
Candida albicans SC5314	PGA23	1.58759	1.22079	8.65375	1.59136e-06	2.14661e-05	5.29213
Candida albicans SC5314	PET9	0.382808	10.5359	8.65134	1.59603e-06	2.14669e-05	4.28722
Candida albicans SC5314	CAALFMC101050CA	-0.460693	6.28877	-8.65015	1.59834e-06	2.14669e-05	4.51289
Candida albicans SC5314	NOP14	0.820925	6.89022	8.64704	1.6044e-06	2.15017e-05	4.48976
Candida albicans SC5314	CYC1	0.746384	7.13172	8.64012	1.61796e-06	2.16367e-05	4.44602
Candida albicans SC5314	CAALFMC113250WA	0.742288	4.68726	8.6369	1.6243e-06	2.16749e-05	4.67322
Candida albicans SC5314	CAALFMC504030WA	1.96325	4.25429	9.55282	1.66022e-06	2.20749e-05	4.97798
Candida albicans SC5314	MNN24	-1.38378	3.07668	-8.61837	1.6614e-06	2.20749e-05	4.95159
Candida albicans SC5314	RRN11	1.20707	4.27715	8.59881	1.70152e-06	2.24191e-05	4.76377
Candida albicans SC5314	CAALFMC208240WA	-0.629917	5.53911	-8.60064	1.69773e-06	2.24191e-05	4.49927
Candida albicans SC5314	CAALFMC701510WA	-0.80034	4.31163	-8.60256	1.69375e-06	2.24191e-05	4.68183
Candida albicans SC5314	CAALFMC701650WA	-0.636891	6.90989	-8.5987	1.70175e-06	2.24191e-05	4.40124
Candida albicans SC5314	CBF1	-1.19411	4.77691	-8.75325	1.7159e-06	2.25098e-05	4.63591
Candida albicans SC5314	IFU5	1.00906	5.37859	8.67899	1.71488e-06	2.25098e-05	4.49555
Candida albicans SC5314	ECM42	0.944233	2.81433	8.58111	1.73873e-06	2.27612e-05	4.93635
Candida albicans SC5314	SUV3	0.807125	5.60791	8.55643	1.79207e-06	2.34101e-05	4.46583
Candida albicans SC5314	CAALFMC407040WA	-1.1755	1.95303	-8.54688	1.81318e-06	2.36361e-05	5.18166
Candida albicans SC5314	CAALFMC407150WA	1.41477	4.4882	8.85738	1.83937e-06	2.39272e-05	4.69393
Candida albicans SC5314	RRP8	0.80715	6.52985	8.52957	1.85214e-06	2.39967e-05	4.35612
Candida albicans SC5314	ZCF32	0.869554	2.72748	8.52943	1.85245e-06	2.39967e-05	4.89724
Candida albicans SC5314	CAALFMC110520WA	1.53897	1.18427	8.52705	1.85788e-06	2.40169e-05	5.20744
Candida albicans SC5314	CAALFMCR02270CA	-1.83399	1.41717	-8.51749	1.87983e-06	2.42502e-05	5.21901
Candida albicans SC5314	AGO1	-0.934308	4.47013	-8.49049	1.94338e-06	2.49146e-05	4.50354
Candida albicans SC5314	RPC53	0.662606	5.61801	8.49208	1.93958e-06	2.49146e-05	4.37361
Candida albicans SC5314	GCV3	-0.5603	7.24262	-8.49332	1.93662e-06	2.49146e-05	4.25774
Candida albicans SC5314	VMA11	-0.511804	5.72628	-8.48535	1.95573e-06	2.50212e-05	4.33884
Candida albicans SC5314	CAALFMCR03200CA	0.564829	5.38124	8.48184	1.96423e-06	2.50356e-05	4.38084
Candida albicans SC5314	ERG13	-0.485093	8.28872	-8.48155	1.96492e-06	2.50356e-05	4.19393
Candida albicans SC5314	ARO10	-1.2626	1.67691	-8.4789	1.97137e-06	2.50663e-05	5.0638
Candida albicans SC5314	CRD2	-0.881545	5.32746	-8.47093	1.99085e-06	2.52622e-05	4.28568
Candida albicans SC5314	CAALFMC109390WA	0.943424	3.19698	8.4622	2.01244e-06	2.54841e-05	4.73
Candida albicans SC5314	ERG12	-0.538582	6.3955	-8.43537	2.08035e-06	2.62904e-05	4.22884
Candida albicans SC5314	LIG1	0.571455	5.64163	8.43325	2.08582e-06	2.63059e-05	4.29025
Candida albicans SC5314	NHP6A	-0.606752	9.6512	-8.42788	2.09976e-06	2.6428e-05	4.04653
Candida albicans SC5314	SEF2	-1.52621	2.08236	-8.41368	2.13705e-06	2.68429e-05	4.80876
Candida albicans SC5314	CAALFMC114580CA	-0.649057	3.98143	-8.40212	2.16795e-06	2.7176e-05	4.4493
Candida albicans SC5314	CAALFMC110460WA	-0.780875	4.01986	-8.39982	2.17416e-06	2.71989e-05	4.44973
Candida albicans SC5314	CAALFMC110730WA	0.60276	4.07015	8.38359	2.21846e-06	2.76971e-05	4.41376
Candida albicans SC5314	MNN1	1.37202	1.01669	8.38198	2.22291e-06	2.76971e-05	4.979
Candida albicans SC5314	CAALFMC604200CA	1.66263	2.52824	8.37538	2.24126e-06	2.7814e-05	4.79238
Candida albicans SC5314	OAC1	1.60233	1.68236	8.37682	2.23724e-06	2.7814e-05	4.95975
Candida albicans SC5314	CAALFMC106840CA	0.757128	4.77022	8.36899	2.25917e-06	2.79721e-05	4.27647
Candida albicans SC5314	GRF10	0.719153	4.98836	8.36762	2.26301e-06	2.79721e-05	4.28918
Candida albicans SC5314	MSC7	-0.462853	6.76306	-8.36482	2.27094e-06	2.80143e-05	4.1085
Candida albicans SC5314	MUP1	0.658539	7.93914	8.35717	2.29269e-06	2.82264e-05	4.05841
Candida albicans SC5314	CAALFMC205830CA	0.881883	4.5105	8.34061	2.34056e-06	2.87588e-05	4.34842
Candida albicans SC5314	LYS22	1.08414	3.56137	8.33361	2.36113e-06	2.89541e-05	4.43228
Candida albicans SC5314	CPR6	-0.694317	6.67814	-8.32923	2.3741e-06	2.90558e-05	4.06988
Candida albicans SC5314	GAP5	0.540973	6.25827	8.32764	2.37881e-06	2.90561e-05	4.08354
Candida albicans SC5314	FRE10	-0.486314	7.31432	-8.32572	2.38453e-06	2.90688e-05	4.06186
Candida albicans SC5314	LAP41	-0.527943	6.66038	-8.32085	2.3991e-06	2.9189e-05	4.05623
Candida albicans SC5314	CYK3	-0.856719	3.79027	-8.31462	2.41788e-06	2.936e-05	4.42409
Candida albicans SC5314	CAALFMC301820WA	-0.926642	2.80662	-8.31245	2.42446e-06	2.93823e-05	4.57734
Candida albicans SC5314	CAALFMC102730WA	1.12575	2.09068	8.31059	2.4301e-06	2.93934e-05	4.70605
Candida albicans SC5314	SAH1	-0.733956	9.53739	-8.30333	2.4523e-06	2.96041e-05	3.88719
Candida albicans SC5314	TLO9	-0.605888	4.64207	-8.29836	2.46763e-06	2.97314e-05	4.20207
Candida albicans SC5314	CHR1	1.06946	6.39582	8.60015	2.47432e-06	2.97541e-05	4.13072
Candida albicans SC5314	CAALFMC603180CA	0.52508	5.71362	8.29059	2.49179e-06	2.99063e-05	4.06831
Candida albicans SC5314	FYV5	1.19005	4.19697	8.28853	2.49824e-06	2.99259e-05	4.33444
Candida albicans SC5314	CAALFMCR07170WA	1.12414	2.26069	8.28111	2.5216e-06	3.01475e-05	4.58233
Candida albicans SC5314	CAALFMC110820CA	-0.450338	6.79491	-8.27118	2.55325e-06	3.04291e-05	3.98007
Candida albicans SC5314	SAP10	1.09442	2.42307	8.27065	2.55497e-06	3.04291e-05	4.5936
Candida albicans SC5314	CAALFMC102270CA	-1.71819	1.2465	-8.26323	2.57891e-06	3.06554e-05	4.94229
Candida albicans SC5314	CAALFMC402080WA	0.984293	2.6764	8.25004	2.62204e-06	3.11085e-05	4.5308
Candida albicans SC5314	CAALFMC404980WA	-1.14298	2.22573	-8.2443	2.64107e-06	3.12745e-05	4.60486
Candida albicans SC5314	PGA4	-0.64187	6.92156	-8.23465	2.67336e-06	3.15966e-05	3.92461
Candida albicans SC5314	CAALFMC602900CA	1.05182	3.66625	8.21781	2.73078e-06	3.22139e-05	4.33515
Candida albicans SC5314	HOM3	0.504879	5.56332	8.19637	2.80575e-06	3.30354e-05	3.95469
Candida albicans SC5314	CRZ2	3.16536	2.36919	9.25203	2.81778e-06	3.31142e-05	4.84063
Candida albicans SC5314	CAALFMC209160WA	0.595059	4.87581	8.18527	2.84545e-06	3.33762e-05	4.05721
Candida albicans SC5314	CAALFMC703280CA	2.80119	-0.0713839	8.18094	2.86108e-06	3.34962e-05	4.98681
Candida albicans SC5314	GNP1	0.671441	8.99597	8.17624	2.87818e-06	3.36329e-05	3.73208
Candida albicans SC5314	CAALFMC703380WA	0.60821	4.58516	8.16722	2.91128e-06	3.39558e-05	4.04942
Candida albicans SC5314	CAALFMCR02940CA	0.965019	2.88838	8.16502	2.91939e-06	3.39865e-05	4.39298
Candida albicans SC5314	CYB2	1.35673	1.40076	8.12422	3.07473e-06	3.57279e-05	4.60287
Candida albicans SC5314	CTP1	-0.613783	4.21526	-8.11312	3.11851e-06	3.61689e-05	4.05156
Candida albicans SC5314	CAALFMC209820WA	-0.951236	4.06355	-8.10144	3.16529e-06	3.6643e-05	4.03322
Candida albicans SC5314	IFM1	0.610664	5.00925	8.09884	3.17578e-06	3.66959e-05	3.91682
Candida albicans SC5314	DBF2	-0.657182	4.51823	-8.08628	3.22713e-06	3.72199e-05	3.97155
Candida albicans SC5314	CAALFMCR07600WA	0.610952	6.16832	8.08131	3.24765e-06	3.73872e-05	3.77027
Candida albicans SC5314	ZCF6	0.994655	1.80287	8.07377	3.27911e-06	3.76795e-05	4.46881
Candida albicans SC5314	CAALFMC404560CA	0.5697	5.24028	8.06674	3.30872e-06	3.78794e-05	3.80669
Candida albicans SC5314	POP4	0.880796	3.88386	8.0677	3.30467e-06	3.78794e-05	4.08721
Candida albicans SC5314	OPI3	-1.26456	4.2642	-8.20437	3.32578e-06	3.80046e-05	4.05002
Candida albicans SC5314	GSL2	-0.563149	4.8513	-8.05835	3.34445e-06	3.81477e-05	3.868
Candida albicans SC5314	NCP1	-0.510332	7.35586	-8.05481	3.35963e-06	3.82339e-05	3.66322
Candida albicans SC5314	CAALFMC301430WA	0.954564	4.95767	8.05307	3.36711e-06	3.82339e-05	3.87915
Candida albicans SC5314	NCE103	1.06704	5.86935	8.2969	3.3705e-06	3.82339e-05	3.85006
Candida albicans SC5314	CAALFMC301780CA	0.864902	3.23076	8.04448	3.4044e-06	3.83501e-05	4.10795
Candida albicans SC5314	SEO1	-1.04581	3.36223	-8.04423	3.40546e-06	3.83501e-05	4.23932
Candida albicans SC5314	ACS1	-0.597658	5.32213	-8.04427	3.40529e-06	3.83501e-05	3.77687
Candida albicans SC5314	CAALFMC113280CA	-0.503557	6.09208	-8.0447	3.40344e-06	3.83501e-05	3.72078
Candida albicans SC5314	GAL7	0.733381	4.48259	8.03523	3.44499e-06	3.8725e-05	3.84242
Candida albicans SC5314	CAALFMC107130CA	0.610947	4.98225	8.02158	3.50589e-06	3.93383e-05	3.82078
Candida albicans SC5314	CAALFMCR04120CA	-0.69946	4.98254	-8.01196	3.54953e-06	3.96069e-05	3.79552
Candida albicans SC5314	CAALFMC102470WA	-1.4843	1.45768	-8.01231	3.54791e-06	3.96069e-05	4.50218
Candida albicans SC5314	CAALFMC301420CA	-0.756021	3.86582	-8.01311	3.54426e-06	3.96069e-05	3.95977
Candida albicans SC5314	CAALFMC305060WA	0.952627	2.44089	8.01068	3.55537e-06	3.96069e-05	4.29842
Candida albicans SC5314	BIG1	-0.714609	4.29529	-7.99624	3.62202e-06	4.02771e-05	3.85777
Candida albicans SC5314	TLO10	-0.607341	5.48751	-7.98547	3.6726e-06	4.07665e-05	3.67925
Candida albicans SC5314	AHA1	-0.474334	5.50628	-7.97681	3.71384e-06	4.11507e-05	3.68018
Candida albicans SC5314	KTI11	1.52957	1.63877	7.9707	3.74322e-06	4.13286e-05	4.48747
Candida albicans SC5314	GCN2	0.781999	3.63743	7.97085	3.74249e-06	4.13286e-05	3.97966
Candida albicans SC5314	DBP8	0.625262	6.3394	7.96652	3.76349e-06	4.14786e-05	3.60569
Candida albicans SC5314	CAALFMCR10420WA	0.900659	4.39964	7.9444	3.87255e-06	4.2605e-05	3.77988
Candida albicans SC5314	CAALFMC207370WA	-0.579623	4.65885	-7.9419	3.88511e-06	4.26675e-05	3.76236
Candida albicans SC5314	TLO34	-0.515602	5.38878	-7.93176	3.93639e-06	4.30073e-05	3.60889
Candida albicans SC5314	PIL1	-0.469291	9.0804	-7.93336	3.92828e-06	4.30073e-05	3.40641
Candida albicans SC5314	CEF1	0.616009	5.17181	7.93168	3.93685e-06	4.30073e-05	3.6671
Candida albicans SC5314	CAALFMC603070CA	-0.774932	3.95817	-7.92929	3.94902e-06	4.30644e-05	3.86081
Candida albicans SC5314	HSP70	-1.64621	6.35644	-9.59473	3.96863e-06	4.32024e-05	3.89214
Candida albicans SC5314	CAALFMC502440CA	0.885544	3.96242	7.9212	3.99063e-06	4.33657e-05	3.86109
Candida albicans SC5314	CAALFMC304170WA	1.29822	1.50811	7.91284	4.03409e-06	4.37614e-05	4.28085
Candida albicans SC5314	SEF1	0.529714	5.51622	7.87359	4.24515e-06	4.59706e-05	3.58153
Candida albicans SC5314	TES1	0.688256	3.62896	7.86308	4.30363e-06	4.65227e-05	3.80639
Candida albicans SC5314	CAALFMC404660CA	0.816764	3.9965	7.86112	4.31464e-06	4.65606e-05	3.70859
Candida albicans SC5314	KRE1	1.06853	3.99816	7.85701	4.33779e-06	4.66764e-05	3.76302
Candida albicans SC5314	CAALFMC112070CA	0.85371	2.82987	7.85633	4.34162e-06	4.66764e-05	3.97145
Candida albicans SC5314	CAALFMC402510WA	-0.61554	3.86011	-7.85522	4.34794e-06	4.66764e-05	3.76808
Candida albicans SC5314	CAALFMC700260CA	-0.845251	3.67512	-7.85019	4.37651e-06	4.6902e-05	3.75952
Candida albicans SC5314	PGA59	-0.38993	11.5767	-7.83369	4.47177e-06	4.78403e-05	3.12678
Candida albicans SC5314	GLN3	0.502436	4.99785	7.82036	4.55038e-06	4.85974e-05	3.52332
Candida albicans SC5314	HSP104	-1.18723	6.60168	-8.4724	4.56338e-06	4.86525e-05	3.52403
Candida albicans SC5314	CAALFMC504290CA	0.571106	6.5813	7.81052	4.6093e-06	4.90578e-05	3.37488
Candida albicans SC5314	CAALFMC301090WA	0.526909	4.30056	7.80913	4.61772e-06	4.90633e-05	3.58399
Candida albicans SC5314	CAALFMC101360CA	-0.536162	6.35131	-7.79999	4.6733e-06	4.95689e-05	3.35483
Candida albicans SC5314	CWC22	0.878588	3.94697	7.78499	4.76608e-06	5.04667e-05	3.68576
Candida albicans SC5314	CAALFMC205770WA	1.14441	1.51386	7.77461	4.83147e-06	5.09851e-05	4.10154
Candida albicans SC5314	RPP1	0.892437	4.12356	7.77521	4.82765e-06	5.09851e-05	3.6422
Candida albicans SC5314	CAALFMC402260CA	0.909852	5.63974	7.78535	4.86713e-06	5.12743e-05	3.40633
Candida albicans SC5314	CAALFMC301770CA	0.665213	3.45076	7.75267	4.97278e-06	5.22985e-05	3.70306
Candida albicans SC5314	CAALFMC203700WA	0.720193	3.61066	7.75126	4.98205e-06	5.23073e-05	3.66653
Candida albicans SC5314	CAALFMC404500CA	-0.463323	5.46176	-7.7457	5.01859e-06	5.2602e-05	3.362
Candida albicans SC5314	SAL6	0.586866	5.62993	7.742	5.04314e-06	5.27701e-05	3.33407
Candida albicans SC5314	CAALFMC107960WA	0.959766	4.39115	7.73342	5.10046e-06	5.328e-05	3.53778
Candida albicans SC5314	CAALFMC207360WA	0.544947	4.8375	7.72942	5.12737e-06	5.34711e-05	3.44175
Candida albicans SC5314	CAALFMC700760CA	1.96917	0.741738	7.72674	5.14554e-06	5.35706e-05	4.16125
Candida albicans SC5314	CAALFMC107990CA	0.833768	3.62538	7.72168	5.18e-06	5.3839e-05	3.57071
Candida albicans SC5314	CAALFMC109240CA	-1.80947	0.799852	-7.71663	5.21462e-06	5.41083e-05	4.22756
Candida albicans SC5314	NAN1	0.681118	7.07681	7.71531	5.22373e-06	5.41123e-05	3.21832
Candida albicans SC5314	ECM33	-0.421299	9.23463	-7.69995	5.33075e-06	5.51288e-05	3.07427
Candida albicans SC5314	CAALFMC405250WA	2.7485	0.273677	7.69513	5.36483e-06	5.53889e-05	4.37183
Candida albicans SC5314	WOR2	-1.42078	3.57106	-7.94641	5.42282e-06	5.58947e-05	3.62989
Candida albicans SC5314	MEF2	0.646646	5.19175	7.67805	5.48746e-06	5.64671e-05	3.30741
Candida albicans SC5314	DAL1	0.570264	3.74605	7.67091	5.53964e-06	5.69097e-05	3.478
Candida albicans SC5314	FGR24	-0.582321	4.21618	-7.66744	5.56518e-06	5.70776e-05	3.40668
Candida albicans SC5314	CAALFMC501430CA	0.632147	4.60062	7.66337	5.59524e-06	5.72912e-05	3.38343
Candida albicans SC5314	CCC1	-0.632355	6.03659	-7.66177	5.60713e-06	5.73184e-05	3.18792
Candida albicans SC5314	MNN4	0.690847	6.23473	7.65315	5.67163e-06	5.78823e-05	3.1621
Candida albicans SC5314	CTA26	-0.884554	3.91714	-7.65052	5.69148e-06	5.79895e-05	3.44306
Candida albicans SC5314	THI20	-0.985582	2.96596	-7.64373	5.743e-06	5.84185e-05	3.69916
Candida albicans SC5314	ERV29	-0.520698	5.72375	-7.63501	5.80996e-06	5.9003e-05	3.17554
Candida albicans SC5314	TBP1	-0.658364	6.92272	-7.62018	5.92574e-06	6.00804e-05	3.07673
Candida albicans SC5314	ERG5	-0.398816	8.73006	-7.61798	5.94308e-06	6.01579e-05	2.99155
Candida albicans SC5314	BUD22	0.765059	5.90228	7.60078	6.0809e-06	6.13528e-05	3.12942
Candida albicans SC5314	LYS143	1.09971	1.971	7.60179	6.0727e-06	6.13528e-05	3.80064
Candida albicans SC5314	LIP6	-0.994669	2.71954	-7.59432	6.13345e-06	6.17826e-05	3.60066
Candida albicans SC5314	CAALFMCR02210WA	-0.516208	5.76421	-7.5855	6.2061e-06	6.23121e-05	3.11698
Candida albicans SC5314	CAALFMC501220WA	-0.850972	4.15128	-7.58648	6.19803e-06	6.23121e-05	3.33208
Candida albicans SC5314	MXR1	-0.766923	4.7547	-7.58119	6.24195e-06	6.25708e-05	3.26615
Candida albicans SC5314	FHL1	0.646427	5.41465	7.57958	6.25542e-06	6.26046e-05	3.15656
Candida albicans SC5314	CAALFMC404300CA	0.950811	3.03929	7.5777	6.27112e-06	6.26607e-05	3.49294
Candida albicans SC5314	CAALFMC104510WA	0.953852	3.61277	7.57271	6.31308e-06	6.29785e-05	3.44022
Candida albicans SC5314	CAALFMC114480WA	-0.553527	4.57483	-7.56028	6.41896e-06	6.3932e-05	3.21271
Candida albicans SC5314	CAALFMCR04710WA	0.781263	3.44756	7.55737	6.44394e-06	6.4078e-05	3.44789
Candida albicans SC5314	CAALFMCR06450WA	0.792844	4.05012	7.54752	6.5295e-06	6.48249e-05	3.34414
Candida albicans SC5314	CAALFMC400690CA	0.977685	3.58185	7.54389	6.56136e-06	6.50371e-05	3.41578
Candida albicans SC5314	CAALFMC113880CA	0.606162	4.9714	7.54111	6.58587e-06	6.5176e-05	3.12484
Candida albicans SC5314	NRM1	-0.711287	4.80412	-7.52751	6.70708e-06	6.62698e-05	3.17738
Candida albicans SC5314	OPT7	-0.976043	3.0848	-7.5254	6.72611e-06	6.63522e-05	3.58046
Candida albicans SC5314	CAALFMCR07750CA	0.556736	6.0335	7.51892	6.78493e-06	6.67933e-05	3.0002
Candida albicans SC5314	CPA2	0.729599	3.35186	7.51811	6.79236e-06	6.67933e-05	3.38206
Candida albicans SC5314	YMC1	-0.48392	6.23789	-7.51497	6.82103e-06	6.69691e-05	2.97138
Candida albicans SC5314	CAALFMCR05710CA	-1.05203	1.77966	-7.50816	6.88372e-06	6.74779e-05	3.65572
Candida albicans SC5314	SOD2	0.685938	6.11676	7.50283	6.93327e-06	6.78563e-05	2.94373
Candida albicans SC5314	CAALFMC205550WA	-0.577882	4.25342	-7.49952	6.96426e-06	6.80523e-05	3.19634
Candida albicans SC5314	YMC2	-1.00897	2.53147	-7.48792	7.07386e-06	6.90146e-05	3.58486
Candida albicans SC5314	CAALFMC402200CA	0.938282	1.91056	7.48288	7.12203e-06	6.93755e-05	3.59151
Candida albicans SC5314	MDM34	0.661473	3.81284	7.47918	7.15767e-06	6.93856e-05	3.26209
Candida albicans SC5314	SIS1	-0.47141	6.90082	-7.47813	7.16779e-06	6.93856e-05	2.87517
Candida albicans SC5314	CAALFMC305320WA	0.50012	5.41575	7.48077	7.14231e-06	6.93856e-05	2.99841
Candida albicans SC5314	ATS1	-0.589504	4.53027	-7.47993	7.15045e-06	6.93856e-05	3.12595
Candida albicans SC5314	CAALFMCR03350CA	0.610749	5.17979	7.46848	7.26174e-06	7.00763e-05	3.01393
Candida albicans SC5314	CAALFMC302870CA	0.781522	3.34609	7.46915	7.2551e-06	7.00763e-05	3.31194
Candida albicans SC5314	CAALFMC114330WA	1.10618	3.51277	7.45897	7.35556e-06	7.08715e-05	3.30826
Candida albicans SC5314	SKN1	0.748203	4.83606	7.45116	7.43356e-06	7.1512e-05	3.06781
Candida albicans SC5314	CAALFMC206200CA	0.547073	4.54071	7.44631	7.48242e-06	7.18706e-05	3.08042
Candida albicans SC5314	CAALFMC602290CA	0.701452	5.62108	7.44228	7.52337e-06	7.21523e-05	2.93869
Candida albicans SC5314	CAALFMCR05760CA	-0.876548	3.02898	-7.43938	7.55292e-06	7.23238e-05	3.3494
Candida albicans SC5314	MIS11	-0.415494	8.41308	-7.43502	7.59761e-06	7.26397e-05	2.7465
Candida albicans SC5314	CAALFMC106190CA	-0.489112	5.25129	-7.43305	7.6179e-06	7.27216e-05	2.92062
Candida albicans SC5314	CAALFMC404270WA	1.17217	1.11259	7.42462	7.70533e-06	7.34433e-05	3.72393
Candida albicans SC5314	CAALFMC300400CA	0.835575	2.23129	7.41957	7.75829e-06	7.38347e-05	3.46755
Candida albicans SC5314	PTP3	-0.602893	6.35694	-7.41526	7.80375e-06	7.41536e-05	2.82385
Candida albicans SC5314	CSR1	1.14913	2.08924	7.41204	7.83788e-06	7.42504e-05	3.49631
Candida albicans SC5314	CAALFMC113380WA	1.07592	3.04591	7.41206	7.83771e-06	7.42504e-05	3.32936
Candida albicans SC5314	ENO1	-0.395955	13.2261	-7.41015	7.85796e-06	7.43272e-05	2.41505
Candida albicans SC5314	DAK2	-0.63276	8.62348	-7.40862	7.8743e-06	7.43684e-05	2.67427
Candida albicans SC5314	CAALFMC104430CA	0.5024	4.25566	7.40206	7.94476e-06	7.4882e-05	3.0183
Candida albicans SC5314	CAALFMC111000CA	0.67412	6.38595	7.40131	7.95282e-06	7.4882e-05	2.80356
Candida albicans SC5314	CAALFMCR01850CA	1.09834	1.34458	7.39598	8.01064e-06	7.51923e-05	3.59835
Candida albicans SC5314	CAALFMC206530WA	1.37639	2.02678	7.39668	8.00299e-06	7.51923e-05	3.56615
Candida albicans SC5314	CAALFMC201930CA	-0.478052	4.41686	-7.39492	8.02213e-06	7.51923e-05	2.98556
Candida albicans SC5314	GPX2	-1.42979	3.78066	-7.70288	8.08261e-06	7.54352e-05	3.2261
Candida albicans SC5314	RIM101	0.391381	6.66176	7.39026	8.07305e-06	7.54352e-05	2.7558
Candida albicans SC5314	RSR1	-0.557124	5.41566	-7.38922	8.08452e-06	7.54352e-05	2.85263
Candida albicans SC5314	ABP2	-1.22874	1.41524	-7.38178	8.16675e-06	7.60881e-05	3.60508
Candida albicans SC5314	UTP22	0.576374	7.34679	7.37923	8.19505e-06	7.62373e-05	2.72661
Candida albicans SC5314	TPS3	-0.856775	6.57684	-7.53679	8.35337e-06	7.75938e-05	2.76543
Candida albicans SC5314	CAALFMC301130CA	1.61669	-0.0153176	7.35372	8.48476e-06	7.85929e-05	3.74857
Candida albicans SC5314	UTR2	0.570088	6.28333	7.35359	8.48625e-06	7.85929e-05	2.71836
Candida albicans SC5314	MSS4	0.420711	5.95721	7.35045	8.52273e-06	7.88131e-05	2.74441
Candida albicans SC5314	POR1	-0.404715	9.09289	-7.34499	8.58641e-06	7.9229e-05	2.57608
Candida albicans SC5314	RGA2	-0.606532	5.10231	-7.34441	8.59325e-06	7.9229e-05	2.81241
Candida albicans SC5314	CAALFMC106510CA	0.50939	5.19848	7.33897	8.65726e-06	7.97008e-05	2.78224
Candida albicans SC5314	CAALFMCR07160CA	1.11139	2.28973	7.33399	8.71633e-06	8.01257e-05	3.24596
Candida albicans SC5314	CAALFMC504120CA	0.844109	3.01883	7.33028	8.7607e-06	8.04144e-05	3.21903
Candida albicans SC5314	MAK16	0.94329	7.12822	7.6285	8.87072e-06	8.1304e-05	2.73865
Candida albicans SC5314	RNR21	-0.456979	8.59505	-7.31342	8.96492e-06	8.19254e-05	2.55578
Candida albicans SC5314	CAALFMC700040CA	-0.452542	5.05961	-7.31427	8.95454e-06	8.19254e-05	2.78846
Candida albicans SC5314	PZF1	0.848086	4.40562	7.30739	9.03929e-06	8.20012e-05	2.94035
Candida albicans SC5314	CAALFMC103870CA	0.712004	4.00149	7.31104	8.99415e-06	8.20012e-05	2.96384
Candida albicans SC5314	CAALFMCR02380CA	-0.833804	3.3525	-7.30912	9.0179e-06	8.20012e-05	3.08029
Candida albicans SC5314	CAALFMCR09410WA	-0.766587	3.60264	-7.30994	9.00771e-06	8.20012e-05	3.02371
Candida albicans SC5314	CAALFMC307540CA	-0.479499	4.64491	-7.3078	9.0342e-06	8.20012e-05	2.85045
Candida albicans SC5314	OYE2	0.762912	4.32437	7.2992	9.14127e-06	8.28053e-05	2.83162
Candida albicans SC5314	CWH8	-0.583351	5.54467	-7.29313	9.21762e-06	8.33751e-05	2.70376
Candida albicans SC5314	CAALFMC302040CA	0.711381	6.628	7.2907	9.24829e-06	8.35308e-05	2.63253
Candida albicans SC5314	CAALFMCR09330CA	-0.542184	6.75863	-7.28298	9.34685e-06	8.42982e-05	2.60266
Candida albicans SC5314	CYM1	0.454012	5.61996	7.27435	9.45823e-06	8.5179e-05	2.67058
Candida albicans SC5314	ABZ1	0.538813	5.82007	7.26573	9.5709e-06	8.57899e-05	2.64394
Candida albicans SC5314	SKO1	0.68108	4.93006	7.26512	9.57894e-06	8.57899e-05	2.76024
Candida albicans SC5314	CAALFMC207290WA	-0.417735	7.58992	-7.26423	9.59063e-06	8.57899e-05	2.53775
Candida albicans SC5314	CAALFMC404520WA	0.861829	5.90336	7.32505	9.5952e-06	8.57899e-05	2.67261
Candida albicans SC5314	CAALFMC100580WA	-0.897109	2.44331	-7.26726	9.55082e-06	8.57899e-05	3.16537
Candida albicans SC5314	CAALFMC704240CA	-0.588625	5.83324	-7.26219	9.61753e-06	8.58659e-05	2.63154
Candida albicans SC5314	CAALFMCR01700CA	0.664158	5.28187	7.23864	9.93437e-06	8.85672e-05	2.67236
Candida albicans SC5314	ALS9	0.608803	5.31552	7.23237	1.00206e-05	8.92076e-05	2.6176
Candida albicans SC5314	CAALFMCR06470WA	-0.584775	4.73233	-7.22978	1.00564e-05	8.9373e-05	2.69625
Candida albicans SC5314	KRE5	0.557717	4.74706	7.22895	1.0068e-05	8.9373e-05	2.72795
Candida albicans SC5314	CAALFMC402100CA	-0.794136	3.84332	-7.22638	1.01037e-05	8.95625e-05	2.86029
Candida albicans SC5314	SUR7	-0.577517	7.78936	-7.22028	1.01891e-05	9.01904e-05	2.46628
Candida albicans SC5314	CAALFMC602330WA	-1.04352	6.72393	-7.71781	1.02444e-05	9.03469e-05	2.64183
Candida albicans SC5314	CAALFMC209500WA	0.541968	5.97584	7.21662	1.02407e-05	9.03469e-05	2.5635
Candida albicans SC5314	IFF3	-0.551975	4.1778	-7.21593	1.02505e-05	9.03469e-05	2.7692
Candida albicans SC5314	CAALFMC304230WA	0.827539	4.20928	7.21061	1.03261e-05	9.08841e-05	2.81376
Candida albicans SC5314	CAF16	-0.563783	5.5119	-7.20131	1.04596e-05	9.17989e-05	2.5402
Candida albicans SC5314	CAALFMC110250CA	1.19564	2.6076	7.20192	1.04507e-05	9.17989e-05	3.13622
Candida albicans SC5314	NBP35	0.849144	3.34712	7.19872	1.04972e-05	9.19486e-05	2.87821
Candida albicans SC5314	KGD2	0.392584	7.05561	7.19809	1.05063e-05	9.19486e-05	2.45953
Candida albicans SC5314	CAALFMC114560CA	-0.529137	5.05303	-7.1934	1.05746e-05	9.22861e-05	2.59937
Candida albicans SC5314	CAALFMC504910WA	0.609461	5.71876	7.19385	1.05681e-05	9.22861e-05	2.55772
Candida albicans SC5314	AVT7	-0.610398	3.96264	-7.18054	1.07645e-05	9.38115e-05	2.76667
Candida albicans SC5314	CAALFMC701940CA	0.581831	5.86817	7.17825	1.07987e-05	9.39779e-05	2.4832
Candida albicans SC5314	CAALFMC600730WA	1.89549	-0.326247	7.17522	1.08442e-05	9.42412e-05	3.63073
Candida albicans SC5314	PHO113	-1.11233	3.77049	-7.16633	1.09787e-05	9.52767e-05	2.83382
Candida albicans SC5314	CAALFMC307280CA	0.935841	6.31193	7.45113	1.11033e-05	9.62236e-05	2.50906
Candida albicans SC5314	CAALFMC404550CA	0.596085	3.80438	7.15437	1.11623e-05	9.65998e-05	2.73033
Candida albicans SC5314	CAALFMC300420WA	0.572632	5.93055	7.1526	1.11898e-05	9.67031e-05	2.47577
Candida albicans SC5314	CAALFMCR09620CA	0.616902	4.62773	7.14563	1.12987e-05	9.75085e-05	2.57565
Candida albicans SC5314	CAALFMC101750WA	-0.642234	4.00115	-7.14164	1.13614e-05	9.78757e-05	2.68319
Candida albicans SC5314	DIM1	0.672231	5.8562	7.14092	1.13728e-05	9.78757e-05	2.47056
Candida albicans SC5314	TUB1	-0.378391	7.66304	-7.1382	1.14159e-05	9.81104e-05	2.34803
Candida albicans SC5314	CAALFMC101150CA	0.495486	5.38137	7.12571	1.1616e-05	9.96919e-05	2.47862
Candida albicans SC5314	CAALFMC111020WA	-0.939032	2.64901	-7.124	1.16437e-05	9.97913e-05	3.00634
Candida albicans SC5314	CAALFMC113320CA	-0.42813	5.90463	-7.12255	1.16672e-05	9.98553e-05	2.42897
Candida albicans SC5314	CAALFMC307940WA	0.412506	5.6557	7.11733	1.17524e-05	0.000100446	2.42307
Candida albicans SC5314	MSF1	0.486446	4.90155	7.11306	1.18226e-05	0.000100906	2.52422
Candida albicans SC5314	CAALFMC106250WA	-1.03057	1.87293	-7.10612	1.19374e-05	0.000101747	3.1703
Candida albicans SC5314	CAALFMC209360WA	0.840771	3.60299	7.10494	1.19571e-05	0.000101774	2.77978
Candida albicans SC5314	CAALFMC205840WA	0.728081	5.29017	7.09614	1.21047e-05	0.00010289	2.47017
Candida albicans SC5314	CAALFMC305280CA	0.516501	6.51401	7.09432	1.21356e-05	0.000103011	2.34356
Candida albicans SC5314	ZWF1	-0.558216	6.81879	-7.09069	1.21973e-05	0.000103394	2.31586
Candida albicans SC5314	CAALFMC400810CA	1.18696	3.64494	7.08611	1.22755e-05	0.000103915	2.78767
Candida albicans SC5314	CAALFMC703680WA	0.857308	2.15112	7.08487	1.22968e-05	0.000103953	3.00447
Candida albicans SC5314	YWP1	-0.565927	8.92953	-7.08054	1.23714e-05	0.000104441	2.18691
Candida albicans SC5314	CAALFMC203530WA	-0.627059	4.26852	-7.0787	1.24033e-05	0.000104568	2.56941
Candida albicans SC5314	CAALFMC112750CA	0.631156	3.68988	7.07311	1.25006e-05	0.000104678	2.7112
Candida albicans SC5314	BRF1	0.448794	5.70948	7.0754	1.24606e-05	0.000104678	2.37547
Candida albicans SC5314	CAALFMCR02420WA	0.578995	5.96046	7.07415	1.24825e-05	0.000104678	2.35588
Candida albicans SC5314	CAALFMC500400CA	-0.66964	5.24556	-7.07611	1.24482e-05	0.000104678	2.42777
Candida albicans SC5314	CAALFMC106440CA	0.697703	4.77583	7.07383	1.2488e-05	0.000104678	2.51874
Candida albicans SC5314	UGT51C1	0.651014	4.04922	7.06748	1.25994e-05	0.000105363	2.59393
Candida albicans SC5314	KIC1	0.49099	5.00966	7.06335	1.26724e-05	0.000105689	2.4328
Candida albicans SC5314	CAALFMC703040WA	-1.03655	1.75734	-7.06348	1.26701e-05	0.000105689	3.01409
Candida albicans SC5314	ENP2	0.808751	6.63416	7.15568	1.29331e-05	0.000107718	2.31128
Candida albicans SC5314	GPH1	-0.695816	7.16998	-7.046	1.29843e-05	0.000107999	2.21512
Candida albicans SC5314	CAALFMC502590CA	1.52075	4.66246	7.67744	1.30204e-05	0.000108155	2.72881
Candida albicans SC5314	CAALFMCR02060WA	0.768261	2.89752	7.03374	1.32095e-05	0.000109432	2.74923
Candida albicans SC5314	STV1	-0.513815	5.61686	-7.02578	1.3358e-05	0.000110515	2.28531
Candida albicans SC5314	IRS4	0.506227	4.31098	7.01236	1.36123e-05	0.000112319	2.46578
Candida albicans SC5314	SFH5	0.496775	5.45712	7.01303	1.35996e-05	0.000112319	2.27943
Candida albicans SC5314	CAALFMC501090CA	0.477841	5.68968	7.01115	1.36355e-05	0.000112362	2.2787
Candida albicans SC5314	CAALFMC109310CA	1.1086	1.44964	7.00106	1.38304e-05	0.000113817	3.00054
Candida albicans SC5314	PHO112	-1.10497	1.95236	-6.99195	1.40092e-05	0.000114983	2.97559
Candida albicans SC5314	CYP1	-0.446341	9.9523	-6.9928	1.39923e-05	0.000114983	2.00946
Candida albicans SC5314	SSZ1	-0.328147	9.26209	-6.9894	1.40594e-05	0.000115243	2.04061
Candida albicans SC5314	COX19	0.877103	4.14038	6.98634	1.41202e-05	0.000115588	2.43859
Candida albicans SC5314	CTA2	-0.567825	4.78754	-6.98429	1.41611e-05	0.00011577	2.31902
Candida albicans SC5314	FBA1	-0.403766	12.4788	-6.9813	1.4221e-05	0.000116107	1.8324
Candida albicans SC5314	CAALFMCR02550CA	0.597441	5.29093	6.97441	1.43598e-05	0.000117086	2.27119
Candida albicans SC5314	YAH1	0.591961	4.95422	6.96446	1.4563e-05	0.000118587	2.27883
Candida albicans SC5314	ARG5,6	0.720294	3.50298	6.96186	1.46167e-05	0.000118868	2.51423
Candida albicans SC5314	CAALFMC110840CA	-0.541665	6.23889	-6.9563	1.4732e-05	0.000119649	2.13607
Candida albicans SC5314	CAALFMC404200CA	1.40437	0.541655	6.95175	1.4827e-05	0.000120263	3.12254
Candida albicans SC5314	CAALFMC110170WA	5.28785	-2.3677	6.94851	1.4895e-05	0.000120657	3.44555
Candida albicans SC5314	TPO2	0.826193	2.21609	6.94321	1.50072e-05	0.000121408	2.7446
Candida albicans SC5314	NOC4	0.561026	6.6991	6.92575	1.53829e-05	0.000124285	2.08508
Candida albicans SC5314	CAALFMC203110WA	1.10339	3.74334	7.14877	1.54284e-05	0.000124439	2.36674
Candida albicans SC5314	CAALFMC105930CA	0.583755	4.53032	6.92304	1.54421e-05	0.000124439	2.33494
Candida albicans SC5314	CAALFMC210320CA	-1.73235	0.817822	-6.91878	1.55356e-05	0.000125031	3.17011
Candida albicans SC5314	CAALFMC304130WA	-0.632156	4.10429	-6.90933	1.57455e-05	0.000126555	2.32864
Candida albicans SC5314	INO2	1.57752	1.54325	6.90563	1.58283e-05	0.000127056	2.85093
Candida albicans SC5314	TES15	1.63048	0.362413	6.89673	1.60297e-05	0.000128507	3.13896
Candida albicans SC5314	TMA19	-0.297625	10.3231	-6.88356	1.63328e-05	0.000130768	1.8205
Candida albicans SC5314	CAALFMCR04870CA	0.967468	2.74175	6.88119	1.63881e-05	0.000131041	2.5497
Candida albicans SC5314	LSP1	-0.379971	7.97046	-6.88	1.64157e-05	0.000131093	1.94856
Candida albicans SC5314	GCS1	0.567711	6.91838	6.86066	1.68744e-05	0.000134583	1.97133
Candida albicans SC5314	BAS1	0.554163	5.88546	6.85736	1.69539e-05	0.000134876	2.04024
Candida albicans SC5314	CAALFMC202630WA	0.80743	3.94901	6.85733	1.69546e-05	0.000134876	2.33642
Candida albicans SC5314	ARF3	-1.1423	4.24064	-7.11463	1.71749e-05	0.000136454	2.28291
Candida albicans SC5314	KIS2	-0.885668	3.72259	-6.84694	1.72079e-05	0.000136541	2.31882
Candida albicans SC5314	ARE2	0.508289	5.81455	6.84374	1.72868e-05	0.000136992	1.97873
Candida albicans SC5314	PHO88	-0.420438	7.27542	-6.84156	1.73408e-05	0.000137244	1.92306
Candida albicans SC5314	CAALFMC301120WA	0.535972	4.10644	6.83064	1.76134e-05	0.000139224	2.23557
Candida albicans SC5314	CAALFMC307350WA	-0.692978	4.01287	-6.82007	1.78818e-05	0.000141166	2.20917
Candida albicans SC5314	CAALFMC406620CA	1.39741	0.410437	6.81781	1.79398e-05	0.000141444	2.85044
Candida albicans SC5314	SMC4	0.44465	5.70785	6.81394	1.80393e-05	0.000142048	1.98139
Candida albicans SC5314	CAALFMCR10510WA	0.660047	3.41147	6.80628	1.82384e-05	0.000143433	2.34953
Candida albicans SC5314	VTC4	-0.449018	6.30711	-6.80028	1.83958e-05	0.000144161	1.90719
Candida albicans SC5314	PST1	0.543601	4.49336	6.79922	1.84238e-05	0.000144161	2.0388
Candida albicans SC5314	CAALFMC210790CA	-0.831197	3.86578	-6.79948	1.8417e-05	0.000144161	2.2192
Candida albicans SC5314	IFH1	0.434048	6.18338	6.80097	1.83777e-05	0.000144161	1.91871
Candida albicans SC5314	CAALFMC101290CA	-0.885157	2.92945	-6.79642	1.84979e-05	0.000144559	2.36075
Candida albicans SC5314	CAALFMC109220WA	-0.629229	3.79767	-6.78129	1.89041e-05	0.000147547	2.18203
Candida albicans SC5314	LIP8	-0.712484	3.36349	-6.77211	1.91551e-05	0.000149319	2.29378
Candida albicans SC5314	ARR3	1.08986	1.94419	6.7705	1.91994e-05	0.000149476	2.53257
Candida albicans SC5314	CAALFMCR07310WA	0.69059	4.56226	6.7626	1.94189e-05	0.000150995	2.08464
Candida albicans SC5314	LEU5	0.551888	4.01193	6.75757	1.956e-05	0.000151902	2.14385
Candida albicans SC5314	FMP27	-0.749777	5.15843	-6.75324	1.96823e-05	0.000152661	1.93283
Candida albicans SC5314	GYP2	-0.426104	4.98362	-6.73685	2.01525e-05	0.000155724	1.94608
Candida albicans SC5314	TIF	-0.301866	9.98046	-6.73737	2.01377e-05	0.000155724	1.61981
Candida albicans SC5314	MSI3	-0.389819	9.05651	-6.73763	2.01301e-05	0.000155724	1.67334
Candida albicans SC5314	CSH3	-0.374201	6.29479	-6.72869	2.03912e-05	0.000157373	1.79976
Candida albicans SC5314	CAALFMC302570WA	0.887319	2.27416	6.72721	2.04349e-05	0.000157514	2.42259
Candida albicans SC5314	CFL2	-1.95511	2.52411	-6.72474	2.0508e-05	0.000157881	2.78581
Candida albicans SC5314	CAALFMC304420WA	-0.548747	4.64604	-6.72027	2.06407e-05	0.000158705	1.95539
Candida albicans SC5314	CAALFMCR07030CA	0.679439	5.17061	6.7171	2.07356e-05	0.000159238	1.91951
Candida albicans SC5314	SWD2	0.534943	4.49588	6.71362	2.084e-05	0.000159251	1.96934
Candida albicans SC5314	SUB2	-0.351603	8.15705	-6.71482	2.08039e-05	0.000159251	1.68718
Candida albicans SC5314	CAALFMC703850WA	0.88062	6.83757	6.96934	2.08234e-05	0.000159251	1.8431
Candida albicans SC5314	RHR2	0.375243	10.6247	6.71399	2.08289e-05	0.000159251	1.54301
Candida albicans SC5314	CAALFMC208530CA	0.975383	3.59458	6.71208	2.08865e-05	0.00015941	2.20887
Candida albicans SC5314	MNT1	-0.32636	8.32728	-6.71068	2.09286e-05	0.000159536	1.67407
Candida albicans SC5314	CAALFMC101160CA	0.615417	5.48727	6.7047	2.11103e-05	0.000160724	1.83402
Candida albicans SC5314	CAALFMC110350CA	0.56972	5.6524	6.70216	2.11882e-05	0.000161119	1.80917
Candida albicans SC5314	CAALFMC400490WA	0.901578	3.23123	6.69624	2.13703e-05	0.000162305	2.23291
Candida albicans SC5314	CAR2	-0.380022	8.22162	-6.68527	2.17127e-05	0.000164703	1.64403
Candida albicans SC5314	CSE4	-0.691495	5.02525	-6.68311	2.17809e-05	0.000165019	1.8634
Candida albicans SC5314	CAALFMC305880CA	-0.393101	6.62051	-6.67228	2.21253e-05	0.000167424	1.6964
Candida albicans SC5314	PGK1	-0.489719	11.7528	-6.66818	2.22576e-05	0.000168219	1.40178
Candida albicans SC5314	CAALFMC107980CA	2.29318	0.42213	6.65991	2.25262e-05	0.000170042	2.82059
Candida albicans SC5314	CAALFMCR05010WA	0.734607	3.02792	6.65693	2.26238e-05	0.000170572	2.2083
Candida albicans SC5314	CAALFMC700910CA	-0.533742	4.09545	-6.6513	2.28099e-05	0.000171767	1.95389
Candida albicans SC5314	CAALFMC404190CA	1.21825	1.26829	6.647	2.29527e-05	0.000172423	2.51711
Candida albicans SC5314	CAALFMC503460CA	-0.649706	3.49594	-6.64733	2.29418e-05	0.000172423	2.06917
Candida albicans SC5314	OSM1	-0.56954	7.87297	-6.64356	2.30679e-05	0.000173079	1.5757
Candida albicans SC5314	CAALFMC406470WA	0.679418	5.05499	6.63612	2.3319e-05	0.000174574	1.75451
Candida albicans SC5314	CAALFMC107050CA	0.614817	3.30358	6.63599	2.33234e-05	0.000174574	2.09031
Candida albicans SC5314	CAALFMC105670WA	-0.403524	6.13038	-6.63	2.35277e-05	0.000175468	1.65563
Candida albicans SC5314	UGA3	0.611281	5.32536	6.63067	2.35048e-05	0.000175468	1.71155
Candida albicans SC5314	CAALFMC302840WA	0.714121	3.30331	6.63126	2.34846e-05	0.000175468	2.11636
Candida albicans SC5314	RPL3	-0.290562	11.3893	-6.62514	2.36947e-05	0.000176501	1.36057
Candida albicans SC5314	CAALFMC101840CA	0.628119	2.45401	6.62052	2.38549e-05	0.000177446	2.15809
Candida albicans SC5314	CAALFMC603990CA	-0.879016	2.37255	-6.61983	2.38788e-05	0.000177446	2.27188
Candida albicans SC5314	CAALFMC407220CA	0.537647	3.99878	6.61488	2.40517e-05	0.000178518	1.91112
Candida albicans SC5314	CAALFMC104910CA	-0.387523	5.57862	-6.60313	2.44676e-05	0.000181388	1.67132
Candida albicans SC5314	DUS4	0.700867	4.88206	6.59824	2.46431e-05	0.000182036	1.75325
Candida albicans SC5314	CAALFMCR00670CA	0.699598	3.83855	6.59826	2.46424e-05	0.000182036	1.95208
Candida albicans SC5314	SHE3	-0.401825	5.30086	-6.59852	2.46328e-05	0.000182036	1.69097
Candida albicans SC5314	CAALFMC106540CA	0.570087	5.18601	6.58413	2.51563e-05	0.000185606	1.69533
Candida albicans SC5314	GDE1	0.43837	5.40976	6.58108	2.52689e-05	0.000186216	1.6506
Candida albicans SC5314	CAALFMCR09010CA	0.51609	5.81352	6.57343	2.55535e-05	0.000188089	1.58678
Candida albicans SC5314	MTO1	0.965675	3.00563	6.57159	2.56221e-05	0.000188371	2.10999
Candida albicans SC5314	CAALFMC113010WA	0.544071	4.69351	6.57069	2.5656e-05	0.000188397	1.75148
Candida albicans SC5314	CAALFMC206480WA	0.510741	5.12809	6.56123	2.60139e-05	0.000190542	1.67147
Candida albicans SC5314	CAALFMCR06170WA	-0.757778	4.64417	-6.56054	2.60402e-05	0.000190542	1.73286
Candida albicans SC5314	CRZ1	0.692809	4.54317	6.56084	2.6029e-05	0.000190542	1.71669
Candida albicans SC5314	CAALFMC303470WA	0.746726	3.16083	6.55877	2.6108e-05	0.000190614	1.95767
Candida albicans SC5314	CAALFMC203450WA	0.47943	4.60545	6.55868	2.61115e-05	0.000190614	1.73123
Candida albicans SC5314	CAALFMC402340WA	0.542212	4.95765	6.55175	2.6378e-05	0.000192333	1.63378
Candida albicans SC5314	CAALFMC601450CA	1.05317	1.34579	6.5474	2.65469e-05	0.000193337	2.41898
Candida albicans SC5314	RMP1	0.986498	3.09438	6.54606	2.65993e-05	0.000193492	2.06673
Candida albicans SC5314	PDC2	0.523823	4.05772	6.5452	2.66328e-05	0.000193509	1.815
Candida albicans SC5314	TPS1	-0.531095	5.97064	-6.53894	2.68788e-05	0.000194612	1.50936
Candida albicans SC5314	CAALFMC208420WA	0.72597	2.74787	6.5405	2.68173e-05	0.000194612	2.01877
Candida albicans SC5314	GAT1	0.825837	2.07574	6.53901	2.6876e-05	0.000194612	2.13452
Candida albicans SC5314	CAALFMC503740WA	-0.587966	3.92634	-6.53105	2.71922e-05	0.000196652	1.77415
Candida albicans SC5314	RHD2	-0.409739	5.63538	-6.50796	2.81313e-05	0.000203191	1.51471
Candida albicans SC5314	SEC62	-0.400225	5.46404	-6.50723	2.81618e-05	0.000203191	1.52296
Candida albicans SC5314	CAALFMCR06680CA	0.495424	6.03076	6.49778	2.85564e-05	0.000205689	1.47389
Candida albicans SC5314	YPT53	0.801245	3.06281	6.49735	2.85744e-05	0.000205689	1.90602
Candida albicans SC5314	IFF9	-0.594827	4.50103	-6.49517	2.86665e-05	0.000206113	1.63428
Candida albicans SC5314	TPK2	-0.490475	6.00788	-6.49376	2.87264e-05	0.000206305	1.44897
Candida albicans SC5314	CAALFMC102750CA	-0.364867	6.56121	-6.49078	2.88526e-05	0.000206972	1.42152
Candida albicans SC5314	LDG3	5.32809	-4.34578	6.48536	2.90844e-05	0.000208394	2.67359
Candida albicans SC5314	CAALFMC114030WA	0.812342	3.39227	6.4719	2.96684e-05	0.000212332	1.74216
Candida albicans SC5314	SOU1	0.547582	4.98016	6.46889	2.98004e-05	0.000213031	1.52684
Candida albicans SC5314	CAP4	-0.533041	3.63897	-6.46317	3.00534e-05	0.000214593	1.74047
Candida albicans SC5314	SIP5	0.777519	3.96945	6.45924	3.02288e-05	0.000215597	1.63328
Candida albicans SC5314	ZCF9	0.641117	3.41955	6.4579	3.02888e-05	0.000215777	1.80586
Candida albicans SC5314	CAALFMC504180WA	-1.11162	1.22272	-6.45434	3.04487e-05	0.000216667	2.30955
Candida albicans SC5314	COQ4	-0.540945	4.73309	-6.4513	3.05859e-05	0.000217395	1.52645
Candida albicans SC5314	VAM3	-0.715054	2.98745	-6.44675	3.07925e-05	0.000218612	1.84145
Candida albicans SC5314	CAALFMC208920WA	0.676369	3.88088	6.43014	3.156e-05	0.000223806	1.57646
Candida albicans SC5314	CAALFMCR05770WA	-0.826128	2.1171	-6.42888	3.16188e-05	0.000223967	2.01325
Candida albicans SC5314	OXR1	-0.673663	3.41637	-6.42384	3.18561e-05	0.00022539	1.69071
Candida albicans SC5314	GLE1	0.557309	5.27836	6.41967	3.20538e-05	0.000226531	1.42914
Candida albicans SC5314	CAALFMC100630WA	0.659841	2.59673	6.41638	3.22111e-05	0.000227263	1.83878
Candida albicans SC5314	CAALFMC603110CA	1.10163	2.73288	6.41597	3.22306e-05	0.000227263	1.9266
Candida albicans SC5314	CAALFMC203690CA	0.874561	2.59071	6.41457	3.22975e-05	0.000227476	1.88385
Candida albicans SC5314	CUP5	-0.334671	7.30037	-6.41169	3.24361e-05	0.000228193	1.25553
Candida albicans SC5314	CAALFMC603460WA	0.377407	6.01993	6.41037	3.24996e-05	0.000228381	1.33116
Candida albicans SC5314	HFL2	0.407429	6.04636	6.40549	3.27363e-05	0.000229783	1.32241
Candida albicans SC5314	CAALFMC114470WA	-0.426376	6.09458	-6.40178	3.29174e-05	0.000230533	1.30231
Candida albicans SC5314	CAALFMC113950CA	-1.24269	0.674743	-6.40202	3.29055e-05	0.000230533	2.36361
Candida albicans SC5314	AGC1	0.702163	5.37877	6.38715	3.36414e-05	0.000235338	1.34714
Candida albicans SC5314	POX13	-0.557772	5.21691	-6.38327	3.38368e-05	0.000236438	1.34558
Candida albicans SC5314	ENA2	0.461572	6.80011	6.36554	3.47427e-05	0.000242496	1.20911
Candida albicans SC5314	CAALFMC112250CA	-0.458131	5.29432	-6.36309	3.487e-05	0.000243111	1.32402
Candida albicans SC5314	GSH2	-0.414296	5.6414	-6.35001	3.55574e-05	0.000247625	1.26984
Candida albicans SC5314	ERG9	-0.457306	6.73971	-6.34801	3.56641e-05	0.000248089	1.18035
Candida albicans SC5314	PRP5	0.43568	5.70017	6.34626	3.57573e-05	0.000248459	1.26079
Candida albicans SC5314	CAALFMC502280CA	0.606716	5.02183	6.34384	3.58869e-05	0.000249081	1.34195
Candida albicans SC5314	GAP1	0.685125	6.51772	6.34323	3.67057e-05	0.000254479	1.18072
Candida albicans SC5314	SAC7	0.552966	4.57385	6.32658	3.68257e-05	0.000255026	1.37315
Candida albicans SC5314	CAALFMC205640WA	0.4534	6.05143	6.32291	3.70287e-05	0.000256146	1.18443
Candida albicans SC5314	CAALFMC209660WA	0.457934	6.845	6.30571	3.79955e-05	0.000262249	1.1166
Candida albicans SC5314	CAALFMC700420CA	-0.703525	3.27481	-6.30571	3.79955e-05	0.000262249	1.5385
Candida albicans SC5314	ACB1	-0.611129	7.70465	-6.29998	3.83238e-05	0.000264221	1.06315
Candida albicans SC5314	CAALFMC105990CA	0.749361	3.11123	6.29725	3.84809e-05	0.00026501	1.56427
Candida albicans SC5314	CAALFMCR03240CA	0.52613	3.69516	6.29534	3.85913e-05	0.000265181	1.491
Candida albicans SC5314	CAALFMCR04390CA	0.445996	4.39683	6.29567	3.85723e-05	0.000265181	1.35856
Candida albicans SC5314	MIS12	0.419905	8.59009	6.28197	3.93741e-05	0.000269963	0.995972
Candida albicans SC5314	ISA1	0.537002	5.04238	6.28218	3.9362e-05	0.000269963	1.181
Candida albicans SC5314	PPH3	-0.996814	2.64307	-6.28025	3.94759e-05	0.000270362	1.69009
Candida albicans SC5314	CAALFMC602310WA	-0.447393	4.64335	-6.2793	3.95327e-05	0.000270453	1.28916
Candida albicans SC5314	FMP45	2.03541	-0.0740071	6.2748	3.98008e-05	0.000271688	2.15453
Candida albicans SC5314	ZCF25	2.59418	-0.39129	6.27526	3.97734e-05	0.000271688	2.39377
Candida albicans SC5314	CAALFMC307650CA	0.849587	3.45886	6.27232	3.995e-05	0.000272406	1.55183
Candida albicans SC5314	TPO5	0.589032	3.82539	6.26582	4.03426e-05	0.000274782	1.42221
Candida albicans SC5314	CDS1	-0.461949	5.9949	-6.2625	4.05447e-05	0.000275743	1.09376
Candida albicans SC5314	POT1	-0.524547	4.31238	-6.26204	4.05727e-05	0.000275743	1.29149
Candida albicans SC5314	CAALFMC402400CA	-0.646708	3.76851	-6.2603	4.06794e-05	0.000276166	1.42686
Candida albicans SC5314	TLO1	-0.51963	3.65761	-6.25451	4.10356e-05	0.00027828	1.40066
Candida albicans SC5314	TFP1	-0.428856	7.09202	-6.24934	4.13566e-05	0.00028015	1.00834
Candida albicans SC5314	CAALFMC601890CA	0.537027	7.03364	6.24382	4.17022e-05	0.000282183	1.01217
Candida albicans SC5314	AMO1	0.866025	2.32654	6.23793	4.20743e-05	0.000284391	1.58206
Candida albicans SC5314	YCF1	0.632678	5.83251	6.23233	4.24319e-05	0.000286496	1.04957
Candida albicans SC5314	ALG6	-0.665888	3.80655	-6.22828	4.26924e-05	0.000287941	1.34733
Candida albicans SC5314	CAALFMC701210CA	0.592435	5.27712	6.22288	4.30421e-05	0.000289985	1.122
Candida albicans SC5314	RPO41	0.561228	7.20164	6.21786	4.33696e-05	0.000291874	0.96252
Candida albicans SC5314	CAALFMC111850WA	1.13008	5.03914	6.92157	4.34761e-05	0.000291958	1.22671
Candida albicans SC5314	TBF1	0.498667	5.89631	6.21625	4.34757e-05	0.000291958	1.04576
Candida albicans SC5314	CAALFMC109130WA	0.509196	3.59725	6.21334	4.36675e-05	0.000292926	1.33229
Candida albicans SC5314	CAALFMC400460CA	0.385098	5.68064	6.21048	4.38565e-05	0.000293876	1.03977
Candida albicans SC5314	CAALFMC600760WA	-0.430963	5.7322	-6.20772	4.40401e-05	0.000294788	1.02694
Candida albicans SC5314	LYS142	-0.591139	3.65171	-6.20285	4.43662e-05	0.000296651	1.30159
Candida albicans SC5314	CAALFMC403750CA	0.651474	3.64315	6.19492	4.49022e-05	0.000299912	1.34265
Candida albicans SC5314	TRY2	0.446704	4.69642	6.19036	4.52134e-05	0.000301666	1.14172
Candida albicans SC5314	DAL9	0.898316	1.41805	6.18487	4.55913e-05	0.000303861	1.72212
Candida albicans SC5314	CAALFMC307660WA	0.565259	4.11422	6.18334	4.56974e-05	0.000304241	1.24586
Candida albicans SC5314	CAALFMC601560WA	-0.768052	3.75351	-6.17849	4.60349e-05	0.000305831	1.3018
Candida albicans SC5314	CAALFMC603040CA	0.715432	2.8286	6.17864	4.60244e-05	0.000305831	1.49543
Candida albicans SC5314	CAALFMCR04110WA	0.55907	5.99578	6.17154	4.6523e-05	0.000308744	0.961947
Candida albicans SC5314	CAALFMC602200CA	-1.43662	0.0959513	-6.16609	4.69093e-05	0.000310974	2.023
Candida albicans SC5314	CAALFMCR09590WA	-0.653419	5.04081	-6.14893	4.81493e-05	0.000318854	1.00987
Candida albicans SC5314	IMP4	0.539866	6.83227	6.1422	4.86448e-05	0.000321792	0.857865
Candida albicans SC5314	PMT6	-0.498472	5.89025	-6.13835	4.8931e-05	0.000323341	0.901193
Candida albicans SC5314	EFH1	1.30877	0.273281	6.13403	4.92539e-05	0.000325128	1.9557
Candida albicans SC5314	TOS1	-0.335769	8.42491	-6.12971	4.95793e-05	0.000326928	0.7581
Candida albicans SC5314	COI1	-0.386642	5.86353	-6.1255	4.98987e-05	0.000328685	0.907498
Candida albicans SC5314	PCL5	0.958769	1.25483	6.12274	5.01089e-05	0.00032972	1.70282
Candida albicans SC5314	CAALFMC206510WA	0.829136	1.58356	6.11701	5.05488e-05	0.000332262	1.62811
Candida albicans SC5314	MNN44	0.652938	2.33722	6.10283	5.16555e-05	0.000339177	1.4849
Candida albicans SC5314	ICL1	1.07997	1.54924	6.09788	5.20476e-05	0.000341391	1.52686
Candida albicans SC5314	RRP15	0.463378	6.56027	6.09675	5.21372e-05	0.000341617	0.799104
Candida albicans SC5314	CAALFMC202410WA	-0.410965	6.49155	-6.09315	5.24249e-05	0.00034314	0.785223
Candida albicans SC5314	RRN3	0.678587	5.83528	6.09083	5.26116e-05	0.000343942	0.849446
Candida albicans SC5314	CAALFMC203020CA	0.422342	6.09211	6.09025	5.26583e-05	0.000343942	0.794383
Candida albicans SC5314	CAALFMC206600WA	0.731866	4.5494	6.08942	5.27253e-05	0.000343951	1.02204
Candida albicans SC5314	GFA1	-0.432289	7.43544	-6.08886	5.27705e-05	0.000343951	0.733311
Candida albicans SC5314	TPS2	-0.679816	7.34236	-6.20578	5.30714e-05	0.000345549	0.759971
Candida albicans SC5314	YVH1	0.496001	5.27356	6.07982	5.35049e-05	0.000348006	0.880328
Candida albicans SC5314	HOS3	0.428076	5.30833	6.07889	5.35818e-05	0.000348142	0.838533
Candida albicans SC5314	OBPA	-0.364776	6.2543	-6.07722	5.37187e-05	0.000348666	0.773269
Candida albicans SC5314	PRC3	0.462406	5.10443	6.07495	5.39058e-05	0.000349514	0.852892
Candida albicans SC5314	SPC3	-0.417135	4.81008	-6.06519	5.47178e-05	0.000354409	0.909781
Candida albicans SC5314	HIT1	1.05918	2.9629	6.06405	5.48138e-05	0.000354661	1.32028
Candida albicans SC5314	CAALFMCR07640CA	-0.586388	3.58465	-6.0607	5.50961e-05	0.000356116	1.11383
Candida albicans SC5314	GSY1	-0.545573	7.5085	-6.05024	5.5987e-05	0.000361498	0.651407
Candida albicans SC5314	CDR3	-0.615076	2.9044	-6.04044	5.68364e-05	0.000366601	1.25125
Candida albicans SC5314	CAALFMC106660WA	-0.437064	5.91328	-6.03742	5.71006e-05	0.000367923	0.722153
Candida albicans SC5314	RIM1	-0.389447	6.33162	-6.02692	5.80299e-05	0.000373135	0.695027
Candida albicans SC5314	CAALFMCR10470CA	0.464273	6.63426	6.02731	5.79948e-05	0.000373135	0.685211
Candida albicans SC5314	CAALFMC114160WA	0.562986	5.10323	6.02175	5.84934e-05	0.00037495	0.829551
Candida albicans SC5314	SIR2	0.656572	3.27289	6.02229	5.84453e-05	0.00037495	1.16155
Candida albicans SC5314	CAALFMC401500WA	0.661371	4.95026	6.02202	5.84692e-05	0.00037495	0.84458
Candida albicans SC5314	CTA9	-0.838288	4.07987	-6.02271	5.9263e-05	0.000379491	0.926702
Candida albicans SC5314	CAALFMCR09440CA	-0.442741	4.93573	-6.01153	5.94217e-05	0.000380115	0.79038
Candida albicans SC5314	TPM2	-0.340193	8.22128	-6.00852	5.96977e-05	0.000381488	0.572523
Candida albicans SC5314	CAALFMCR03360WA	0.542243	6.32964	6.00667	5.98676e-05	0.000381937	0.670633
Candida albicans SC5314	CUP2	0.395944	5.24476	6.00642	5.98911e-05	0.000381937	0.759979
Candida albicans SC5314	CAALFMC702110WA	0.494876	4.47355	5.99892	6.05876e-05	0.000385981	0.854035
Candida albicans SC5314	CAALFMC407240WA	-0.379376	6.1924	-5.99742	6.07281e-05	0.00038648	0.652778
Candida albicans SC5314	MNN23	-0.426264	5.66963	-5.99503	6.09521e-05	0.000387508	0.695692
Candida albicans SC5314	CAALFMC210460CA	-0.329836	5.95974	-5.98655	6.17554e-05	0.000392213	0.65043
Candida albicans SC5314	CAALFMC102760WA	-0.309595	6.89027	-5.98222	6.21697e-05	0.000394038	0.586985
Candida albicans SC5314	CAALFMC109980CA	0.431241	4.23393	5.98225	6.21663e-05	0.000394038	0.847782
Candida albicans SC5314	RIM2	0.628172	5.3951	5.9788	6.24982e-05	0.000395312	0.709618
Candida albicans SC5314	ALK2	0.753582	2.65989	5.97941	6.24397e-05	0.000395312	1.13837
Candida albicans SC5314	CAALFMC106920CA	-0.591107	3.25244	-5.97698	6.26745e-05	0.000396023	1.04803
Candida albicans SC5314	AAP1	1.38263	0.705559	5.97554	6.2814e-05	0.000396155	1.61725
Candida albicans SC5314	CAALFMC207280WA	1.66825	0.453533	5.97545	6.28229e-05	0.000396155	1.80764
Candida albicans SC5314	RPL5	-0.334688	10.8615	-5.97142	6.32152e-05	0.000398224	0.356321
Candida albicans SC5314	CAALFMC701360CA	0.786128	2.25646	5.97061	6.32948e-05	0.000398321	1.30477
Candida albicans SC5314	SUN41	-0.3569	8.09478	-5.96983	6.3371e-05	0.000398396	0.51693
Candida albicans SC5314	CAALFMC104530CA	0.62291	4.11453	5.96828	6.3523e-05	0.000398948	0.88848
Candida albicans SC5314	CAALFMC600690WA	0.529885	3.7238	5.9602	6.43224e-05	0.00040356	0.962969
Candida albicans SC5314	CAALFMC103990WA	0.547822	3.46601	5.95389	6.49535e-05	0.000407108	0.932367
Candida albicans SC5314	UTP18	0.479211	7.36644	5.95285	6.50583e-05	0.000407353	0.525776
Candida albicans SC5314	CAALFMC306530WA	0.802283	3.52289	5.95016	6.53301e-05	0.000408642	0.992972
Candida albicans SC5314	CAALFMC403150WA	0.506935	5.13487	5.94839	6.5509e-05	0.000409349	0.692846
Candida albicans SC5314	CAALFMC209510CA	0.348408	5.80358	5.94752	6.55977e-05	0.00040949	0.600356
Candida albicans SC5314	DAO2	0.635208	4.52223	5.94326	6.60322e-05	0.000411789	0.762653
Candida albicans SC5314	CAALFMCR04600WA	0.43556	5.93968	5.92533	6.78947e-05	0.000422978	0.548461
Candida albicans SC5314	ZCF18	-0.598634	3.23653	-5.91873	6.85936e-05	0.000426476	0.933917
Candida albicans SC5314	BCY1	-0.339644	6.64999	-5.91896	6.85699e-05	0.000426476	0.494759
Candida albicans SC5314	CAALFMC503530CA	0.691405	2.9828	5.91207	6.93078e-05	0.000430486	1.00089
Candida albicans SC5314	CAALFMC304260WA	0.492309	4.0321	5.90409	7.01725e-05	0.00043542	0.771612
Candida albicans SC5314	BUD2	-0.509607	4.16006	-5.90325	7.02641e-05	0.000435553	0.746833
Candida albicans SC5314	CAALFMCR08580CA	0.606505	3.21898	5.89942	7.06848e-05	0.000437625	0.965241
Candida albicans SC5314	CAALFMC300410CA	0.733337	3.91026	5.89892	7.07395e-05	0.000437625	0.836854
Candida albicans SC5314	CAALFMC208620WA	0.445155	4.38195	5.89756	7.08891e-05	0.000438114	0.65853
Candida albicans SC5314	CAALFMC111690WA	0.654104	2.74279	5.89589	7.10738e-05	0.000438819	0.992652
Candida albicans SC5314	MDG1	-0.481879	8.14087	-5.89522	7.11476e-05	0.000438838	0.384352
Candida albicans SC5314	CAALFMCR03940WA	0.456221	6.18381	5.88946	7.17888e-05	0.000442353	0.482951
Candida albicans SC5314	CAALFMC503940CA	-0.587187	2.96251	-5.88573	7.22076e-05	0.000444492	0.957548
Candida albicans SC5314	CAALFMC108610CA	1.62753	8.34862	7.71096	7.27553e-05	0.00044742	0.855553
Candida albicans SC5314	CAALFMCR08300CA	-0.517807	6.24517	-5.87496	7.34293e-05	0.000451118	0.441285
Candida albicans SC5314	SRP40	0.49233	7.0868	5.86846	7.41779e-05	0.000455266	0.399642
Candida albicans SC5314	CAALFMC700940WA	0.412442	6.36843	5.8677	7.42661e-05	0.000455357	0.418768
Candida albicans SC5314	CAALFMC101220CA	1.33868	0.129661	5.8665	7.44048e-05	0.000455757	1.48843
Candida albicans SC5314	GAL102	0.68726	2.74305	5.86454	7.46335e-05	0.000456707	0.924293
Candida albicans SC5314	RAC1	-0.391179	5.74288	-5.86318	7.4792e-05	0.000457226	0.466277
Candida albicans SC5314	HBR3	0.481716	7.06528	5.8609	7.50586e-05	0.000458404	0.38769
Candida albicans SC5314	ASR1	0.741436	3.4796	5.85989	7.51775e-05	0.000458679	0.764503
Candida albicans SC5314	HEM13	-0.488694	8.98452	-5.85792	7.54087e-05	0.000459638	0.275724
Candida albicans SC5314	MAM33	0.475197	5.8234	5.85727	7.54847e-05	0.000459649	0.44739
Candida albicans SC5314	AGE1	-0.404026	4.84522	-5.85607	7.56268e-05	0.000460063	0.566396
Candida albicans SC5314	ECM1	0.546171	6.05989	5.85415	7.58536e-05	0.000460539	0.435699
Candida albicans SC5314	CAALFMC701440WA	0.505643	3.785	5.85443	7.58207e-05	0.000460539	0.750002
Candida albicans SC5314	CAALFMC300850CA	-0.399541	7.9756	-5.85245	7.6056e-05	0.000461317	0.322147
Candida albicans SC5314	CAALFMC103750WA	-0.54418	4.56089	-5.85151	7.6168e-05	0.000461545	0.545122
Candida albicans SC5314	CAALFMC401220CA	-1.10415	1.23258	-5.84544	7.68934e-05	0.000465487	1.37668
Candida albicans SC5314	CSO99	-0.672328	2.77629	-5.83991	7.75621e-05	0.000469077	0.874868
Candida albicans SC5314	MRP7	0.357743	6.00014	5.83663	7.79612e-05	0.000471031	0.406016
Candida albicans SC5314	HIR1	-0.387836	5.40321	-5.83409	7.82708e-05	0.000472442	0.444588
Candida albicans SC5314	CAALFMC306740WA	0.383851	4.84074	5.83227	7.84942e-05	0.00047333	0.540987
Candida albicans SC5314	FCR3	-0.425026	5.12886	-5.8234	7.9592e-05	0.000479019	0.473616
Candida albicans SC5314	TRS20	-0.841501	3.10066	-5.82374	7.95503e-05	0.000479019	0.803402
Candida albicans SC5314	BCK1	0.430698	4.34517	5.82204	7.9762e-05	0.000479576	0.607641
Candida albicans SC5314	GSP1	-0.271148	9.08337	-5.8193	8.01057e-05	0.00048107	0.208177
Candida albicans SC5314	SKN2	-0.60506	3.88737	-5.81882	8.01655e-05	0.00048107	0.669119
Candida albicans SC5314	CAALFMC104200CA	-0.48422	4.68692	-5.817	8.03947e-05	0.000481135	0.524188
Candida albicans SC5314	CAALFMC108860CA	0.541755	4.45989	5.81689	8.04089e-05	0.000481135	0.574984
Candida albicans SC5314	WOR1	1.23226	0.765402	5.81743	8.03411e-05	0.000481135	1.38037
Candida albicans SC5314	CAALFMC112630CA	0.746824	3.04327	5.81498	8.06502e-05	0.000481548	0.858441
Candida albicans SC5314	TOK1	0.498417	4.57373	5.8145	8.07108e-05	0.000481548	0.553762
Candida albicans SC5314	CAT2	-0.470603	4.30808	-5.81551	8.0583e-05	0.000481548	0.554737
Candida albicans SC5314	CDC37	-0.501673	5.51305	-5.81154	8.1086e-05	0.000483323	0.40703
Candida albicans SC5314	LMO1	-0.408141	5.16217	-5.81072	8.11902e-05	0.000483479	0.445107
Candida albicans SC5314	MSK1	0.502634	3.78502	5.80581	8.18185e-05	0.000486753	0.682895
Candida albicans SC5314	PCT1	-0.368568	5.75206	-5.80323	8.21497e-05	0.000487322	0.360337
Candida albicans SC5314	CAALFMC402930WA	2.37766	-2.04044	5.80382	8.20747e-05	0.000487322	1.82724
Candida albicans SC5314	SNZ1	-0.471101	6.3365	-5.80399	8.20518e-05	0.000487322	0.326756
Candida albicans SC5314	CAALFMC105900WA	-0.430065	4.96107	-5.79777	8.28569e-05	0.000491048	0.443441
Candida albicans SC5314	JEM1	0.537772	4.27096	5.79711	8.29436e-05	0.000491092	0.559912
Candida albicans SC5314	MLC1	-0.434887	6.05535	-5.79565	8.31332e-05	0.000491746	0.333142
Candida albicans SC5314	HEM1	0.590399	7.03226	5.79894	8.34329e-05	0.000493049	0.264654
Candida albicans SC5314	ZCF16	0.637151	2.28865	5.79134	8.36987e-05	0.000494149	0.933843
Candida albicans SC5314	CAALFMC107340WA	-0.312916	6.49831	-5.77891	8.53503e-05	0.000502943	0.275756
Candida albicans SC5314	ECI1	0.592904	3.78173	5.77914	8.53194e-05	0.000502943	0.601072
Candida albicans SC5314	CAALFMC208510WA	1.03759	1.09587	5.77575	8.57754e-05	0.000504754	1.22258
Candida albicans SC5314	CAALFMC404140WA	0.983038	1.13929	5.77542	8.58204e-05	0.000504754	1.1571
Candida albicans SC5314	CAALFMC700240WA	-0.537755	3.42618	-5.77384	8.60338e-05	0.00050553	0.679716
Candida albicans SC5314	CAALFMC113810WA	-0.623215	5.55675	-5.77209	8.62712e-05	0.000506445	0.324591
Candida albicans SC5314	RPL4B	-0.243652	10.8808	-5.76556	8.71623e-05	0.000511193	0.0124831
Candida albicans SC5314	CAALFMC603600CA	4.33681	-2.50004	5.76487	8.7257e-05	0.000511265	1.77882
Candida albicans SC5314	SNF5	-0.422784	5.14314	-5.76348	8.74483e-05	0.000511902	0.371421
Candida albicans SC5314	CAALFMC301540WA	-1.28157	8.61885	-7.10318	8.78353e-05	0.000513683	0.553286
Candida albicans SC5314	CAALFMC701830WA	-0.649297	2.92472	-5.75888	8.80845e-05	0.000514656	0.764883
Candida albicans SC5314	RPL8B	-0.289211	10.7013	-5.74728	8.97105e-05	0.000523663	-0.00447043
Candida albicans SC5314	CAALFMC403780CA	0.489449	4.72909	5.73792	9.10451e-05	0.000529958	0.400343
Candida albicans SC5314	CAALFMC106500WA	-0.587432	3.36939	-5.73851	9.09604e-05	0.000529958	0.64171
Candida albicans SC5314	CAALFMC301620WA	-1.00598	1.99316	-5.73822	9.10022e-05	0.000529958	0.913426
Candida albicans SC5314	CAALFMC406860CA	0.606533	3.49192	5.73618	9.12951e-05	0.000530915	0.598265
Candida albicans SC5314	CAALFMC701320WA	-0.406223	4.58211	-5.73268	9.18016e-05	0.00053336	0.396766
Candida albicans SC5314	ELP3	0.545173	5.63804	5.73074	9.20824e-05	0.000534491	0.268514
Candida albicans SC5314	CAALFMC205080CA	0.446891	4.50154	5.72601	9.27732e-05	0.000537923	0.422527
Candida albicans SC5314	CGR1	0.544484	4.15913	5.72551	9.2847e-05	0.000537923	0.475266
Candida albicans SC5314	CKA2	0.38985	5.13891	5.71729	9.40612e-05	0.000544449	0.308865
Candida albicans SC5314	CAALFMCR02590CA	0.680299	3.37643	5.71579	9.42843e-05	0.000544725	0.629326
Candida albicans SC5314	TIF3	-0.303467	8.53599	-5.71619	9.42255e-05	0.000544725	0.0714587
Candida albicans SC5314	ERG28	-0.425665	4.62381	-5.71394	9.4561e-05	0.000545815	0.354252
Candida albicans SC5314	DES1	-0.502526	7.81434	-5.70761	9.55134e-05	0.0005508	0.0815205
Candida albicans SC5314	SSB1	-0.232611	11.4732	-5.70611	9.57412e-05	0.000551601	-0.120901
Candida albicans SC5314	CAALFMC504080CA	0.512814	4.10081	5.7012	9.64872e-05	0.000555383	0.443039
Candida albicans SC5314	RHO3	-0.346167	5.47934	-5.69096	9.80664e-05	0.00056395	0.207207
Candida albicans SC5314	CAALFMC205170WA	-0.38109	4.95546	-5.68314	9.92903e-05	0.000570459	0.255215
Candida albicans SC5314	CAALFMC300500CA	0.491665	3.75962	5.68127	9.95849e-05	0.000571623	0.465925
Candida albicans SC5314	DIP2	0.510496	7.41469	5.67969	9.98351e-05	0.00057253	0.0727594
Candida albicans SC5314	CAALFMC306950WA	-0.882421	1.58115	-5.67314	0.000100878	0.000577978	0.995726
Candida albicans SC5314	CAALFMC302690CA	-0.436186	4.69592	-5.67043	0.000101313	0.000579398	0.278997
Candida albicans SC5314	GND1	-0.318272	10.3228	-5.67068	0.000101273	0.000579398	-0.113123
Candida albicans SC5314	CAALFMCR05750WA	0.492635	4.11996	5.66967	0.000101436	0.000579569	0.338172
Candida albicans SC5314	CAALFMC501930WA	0.463631	4.08979	5.66805	0.000101697	0.000580524	0.385489
Candida albicans SC5314	CTM1	-0.450225	6.35764	-5.66682	0.000101895	0.000581123	0.0867479
Candida albicans SC5314	CAALFMCR03020CA	-0.44105	4.90467	-5.66391	0.000102369	0.000583285	0.242099
Candida albicans SC5314	CAALFMCR09460CA	0.424239	5.57176	5.66309	0.000102501	0.000583503	0.120267
Candida albicans SC5314	CAALFMC110240CA	1.87604	-0.499763	5.66229	0.000102631	0.000583709	1.41142
Candida albicans SC5314	SRB9	0.586139	4.46931	5.66169	0.000102729	0.000583731	0.311738
Candida albicans SC5314	PAM18	0.550151	5.60405	5.65093	0.000104502	0.000593262	0.133637
Candida albicans SC5314	CNS1	0.581185	5.96537	5.6462	0.000105292	0.000597199	0.106367
Candida albicans SC5314	CAALFMC405980CA	0.634792	3.07727	5.64477	0.000105531	0.00059801	0.557316
Candida albicans SC5314	CAALFMC110880WA	0.442602	6.84657	5.64262	0.000105894	0.00059952	0.0388012
Candida albicans SC5314	HET1	-0.326378	7.21818	-5.64201	0.000105998	0.000599558	0.0097441
Candida albicans SC5314	SPB4	0.61907	5.57645	5.63868	0.00010656	0.000601957	0.134404
Candida albicans SC5314	GPM1	-0.244718	12.0088	-5.63835	0.000106616	0.000601957	-0.269681
Candida albicans SC5314	HGT20	0.630372	2.81655	5.63602	0.000107012	0.000603645	0.569722
Candida albicans SC5314	MID1	0.529781	3.69347	5.6278	0.000108424	0.000611052	0.382906
Candida albicans SC5314	CAALFMC101250WA	-0.335157	5.60629	-5.62176	0.000109472	0.000616402	0.0730748
Candida albicans SC5314	ELF1	0.315425	8.46981	5.62034	0.000109722	0.000617249	-0.0819929
Candida albicans SC5314	CAALFMC206570CA	-0.799768	8.33115	-6.00024	0.000110113	0.000618329	0.0594232
Candida albicans SC5314	CAALFMC108800WA	-0.521081	4.47361	-5.61818	0.0001101	0.000618329	0.200612
Candida albicans SC5314	NCS2	0.50681	6.02988	5.61449	0.000110751	0.000620224	0.036994
Candida albicans SC5314	CAALFMCR00710CA	1.09355	1.48465	5.61507	0.000110648	0.000620224	0.831891
Candida albicans SC5314	HTA3	-0.547331	7.53624	-5.61494	0.000110671	0.000620224	-0.0468208
Candida albicans SC5314	SLY41	0.421568	4.86931	5.60974	0.000111593	0.000624085	0.148337
Candida albicans SC5314	CAALFMC102090CA	0.448902	4.55325	5.60891	0.000111742	0.000624085	0.22162
Candida albicans SC5314	CAALFMC210230WA	-0.68536	3.06721	-5.6092	0.00011169	0.000624085	0.554432
Candida albicans SC5314	CAALFMC405360CA	0.765474	2.31248	5.60725	0.000112038	0.000625175	0.686997
Candida albicans SC5314	GCA1	1.0821	0.776601	5.60576	0.000112305	0.000626105	1.00238
Candida albicans SC5314	CAALFMC105120WA	-0.614645	4.14099	-5.60219	0.000112946	0.000629098	0.233314
Candida albicans SC5314	DAD2	-0.619014	2.47225	-5.60165	0.000113045	0.000629098	0.6031
Candida albicans SC5314	CAALFMC501300CA	-0.829829	1.77713	-5.59913	0.0001135	0.000630683	0.767215
Candida albicans SC5314	CAP1	0.52957	5.27885	5.59895	0.000113533	0.000630683	0.0530295
Candida albicans SC5314	GRX3	-0.34186	5.98021	-5.5935	0.000114527	0.000635635	0.00298703
Candida albicans SC5314	CAALFMC700410CA	-0.520777	4.20614	-5.5888	0.000115392	0.000639861	0.249442
Candida albicans SC5314	PEL1	0.39759	5.90488	5.58745	0.000115639	0.000640663	0.00468824
Candida albicans SC5314	RVB2	-0.295649	7.45145	-5.58267	0.000116528	0.00064501	-0.0999258
Candida albicans SC5314	CAALFMC302160CA	-0.340447	5.76457	-5.57957	0.000117107	0.000647638	-0.00179468
Candida albicans SC5314	CAALFMCR07320CA	0.384299	5.73317	5.56937	0.000119036	0.000657719	-0.0160844
Candida albicans SC5314	THI6	-0.548324	2.67009	-5.56867	0.00011917	0.000657875	0.479784
Candida albicans SC5314	CAALFMC700270WA	-0.367999	4.90484	-5.56245	0.000120365	0.000663882	0.0632163
Candida albicans SC5314	CAALFMC111900CA	0.509538	3.71035	5.5606	0.000120722	0.000665258	0.291878
Candida albicans SC5314	DRE2	0.570023	4.9935	5.55407	0.000121994	0.00067167	0.043688
Candida albicans SC5314	RPS4A	-0.261736	11.1106	-5.55262	0.000122277	0.000672629	-0.35743
Candida albicans SC5314	CAALFMC106800WA	0.480213	5.16961	5.54936	0.000122918	0.00067556	0.0183016
Candida albicans SC5314	CAALFMC300510WA	0.648613	2.81732	5.54848	0.000123092	0.000675918	0.443234
Candida albicans SC5314	CAALFMC603960WA	-0.410294	6.59024	-5.54635	0.000123514	0.000677633	-0.126263
Candida albicans SC5314	CAALFMC400560CA	0.458214	3.74446	5.53941	0.0001249	0.000684026	0.217291
Candida albicans SC5314	CDC12	-0.342365	6.97348	-5.53943	0.000124894	0.000684026	-0.151721
Candida albicans SC5314	CAALFMC703590CA	0.408082	5.80018	5.53255	0.000126283	0.000690992	-0.073342
Candida albicans SC5314	URA1	-0.318336	8.18438	-5.52879	0.000127049	0.000694572	-0.229868
Candida albicans SC5314	CAALFMC202920WA	0.725982	5.73334	5.66971	0.000127738	0.000697724	-0.0656925
Candida albicans SC5314	CAALFMC206520CA	0.641519	3.22977	5.51478	0.000129947	0.000709164	0.327027
Candida albicans SC5314	CAALFMC700190WA	-0.729884	6.11804	-5.68167	0.000130181	0.000709817	-0.0915605
Candida albicans SC5314	ISY1	0.643808	3.1105	5.51032	0.000130881	0.00071301	0.341173
Candida albicans SC5314	CAALFMC111120CA	-0.37326	5.567	-5.50871	0.000131223	0.000714243	-0.116909
Candida albicans SC5314	CAALFMCR07110CA	-0.945461	1.34503	-5.50675	0.000131636	0.000715642	0.813592
Candida albicans SC5314	FTH1	0.81378	2.75426	5.5064	0.00013171	0.000715642	0.494667
Candida albicans SC5314	CAALFMC111250WA	-0.542054	4.25417	-5.50421	0.000132178	0.000717554	0.05285
Candida albicans SC5314	CAALFMC210070WA	-2.18812	-1.26006	-5.49844	0.000133411	0.000723617	1.24844
Candida albicans SC5314	CAALFMC703160WA	-0.398885	5.00426	-5.49393	0.000134386	0.00072763	-0.0835277
Candida albicans SC5314	CAALFMC502640WA	-0.700153	2.92047	-5.49437	0.000134291	0.00072763	0.278627
Candida albicans SC5314	SPC2	-0.45735	4.25396	-5.48703	0.000135891	0.000734854	0.0457837
Candida albicans SC5314	CAALFMC109840CA	0.606169	5.195	5.48673	0.000135957	0.000734854	-0.108282
Candida albicans SC5314	RME1	0.800182	4.02341	5.60868	0.000136432	0.000736782	0.00135023
Candida albicans SC5314	CAALFMC301660WA	-0.403275	4.66997	-5.47428	0.000138717	0.00074847	-0.0399788
Candida albicans SC5314	COQ5	-0.314217	6.0539	-5.47192	0.000139248	0.000750683	-0.213911
Candida albicans SC5314	ERG27	-0.389578	5.34029	-5.46885	0.000139939	0.000753585	-0.160552
Candida albicans SC5314	PPH21	-0.397063	5.58765	-5.46845	0.00014003	0.000753585	-0.188099
Candida albicans SC5314	CAALFMC209920WA	0.860321	2.45042	5.46786	0.000140165	0.000753661	0.413224
Candida albicans SC5314	CAALFMC504300CA	-0.258763	8.37495	-5.46708	0.00014034	0.000753949	-0.34481
Candida albicans SC5314	CAALFMCR00090CA	0.576196	4.50841	5.46414	0.000141011	0.000756897	-0.0492985
Candida albicans SC5314	MNN10	-0.321775	6.3291	-5.45945	0.000142083	0.000761992	-0.250893
Candida albicans SC5314	CAALFMCR06330CA	0.649317	5.04832	5.45319	0.00014353	0.000769086	-0.128145
Candida albicans SC5314	CAALFMC504850WA	1.10887	0.996941	5.44421	0.000145632	0.000779677	0.715243
Candida albicans SC5314	NOG2	1.04094	7.60439	6.2084	0.000145869	0.000780275	-0.052375
Candida albicans SC5314	CAALFMC208740WA	-0.536102	2.98773	-5.44095	0.000146404	0.000782461	0.194376
Candida albicans SC5314	CAALFMC206850WA	0.539916	4.84135	5.43754	0.000147216	0.000786125	-0.114171
Candida albicans SC5314	PDK2	0.578782	3.68411	5.42669	0.000149828	0.000799382	0.00119581
Candida albicans SC5314	SSK1	0.405979	5.35711	5.4248	0.000150287	0.000801146	-0.242841
Candida albicans SC5314	RSN1	-0.625999	3.28977	-5.42168	0.000151052	0.000804532	0.084441
Candida albicans SC5314	CAALFMCR09990WA	0.400929	4.68983	5.42114	0.000151185	0.000804546	-0.133255
Candida albicans SC5314	CAALFMC203000CA	0.388509	4.91586	5.41393	0.000152964	0.000813319	-0.166678
Candida albicans SC5314	CAALFMC600080CA	-0.550736	3.29014	-5.40524	0.00015514	0.000824182	0.0819651
Candida albicans SC5314	LRO1	-0.306689	5.59373	-5.40379	0.000155505	0.000825416	-0.292563
Candida albicans SC5314	CAALFMCR09340WA	-0.530622	5.68054	-5.39929	0.000156647	0.000830765	-0.31614
Candida albicans SC5314	HAT1	-0.323589	5.22077	-5.39719	0.000157183	0.000832898	-0.253271
Candida albicans SC5314	MCR1	0.293356	7.46193	5.39632	0.000157407	0.00083337	-0.424176
Candida albicans SC5314	STE11	0.447311	4.69024	5.39312	0.000158227	0.000836996	-0.202389
Candida albicans SC5314	CAALFMC602580WA	-0.558123	3.95522	-5.39026	0.000158966	0.000839509	-0.0851469
Candida albicans SC5314	KAR2	-0.489417	8.87843	-5.39024	0.000158972	0.000839509	-0.495569
Candida albicans SC5314	CAALFMC701350CA	0.57317	3.35273	5.38775	0.000159616	0.00084219	0.0789127
Candida albicans SC5314	MAL2	1.23791	1.57245	5.38524	0.00016027	0.000844924	0.438508
Candida albicans SC5314	CAALFMC404130WA	0.582157	4.79251	5.38268	0.000160939	0.00084773	-0.228644
Candida albicans SC5314	CAALFMC305860CA	0.446376	4.77546	5.37944	0.000161791	0.000851493	-0.203386
Candida albicans SC5314	BMT6	-0.322884	5.75618	-5.37758	0.000162282	0.000853354	-0.364003
Candida albicans SC5314	TNA1	2.96987	-1.55784	5.3761	0.000162674	0.000854694	1.12319
Candida albicans SC5314	ROT2	-0.451772	4.82729	-5.37387	0.000163266	0.000857075	-0.256519
Candida albicans SC5314	CAALFMC700220WA	0.55445	3.39209	5.37263	0.000163596	0.000858086	0.0237542
Candida albicans SC5314	ABG1	-0.534915	5.95216	-5.37055	0.000164153	0.000860277	-0.377355
Candida albicans SC5314	CAALFMC103310WA	-0.351169	5.84818	-5.36884	0.000164611	0.000861952	-0.374649
Candida albicans SC5314	CAALFMC400390WA	0.297882	5.85195	5.36686	0.000165144	0.000864012	-0.3809
Candida albicans SC5314	MDH1	-0.500543	5.29419	-5.36598	0.000165381	0.000864521	-0.355316
Candida albicans SC5314	CAALFMC209710CA	-0.501438	5.03508	-5.3654	0.000165538	0.000864614	-0.339247
Candida albicans SC5314	RCL1	0.44117	7.09603	5.35898	0.00016728	0.000872977	-0.459316
Candida albicans SC5314	ARG8	1.14301	0.964661	5.35636	0.000167997	0.000875986	0.587587
Candida albicans SC5314	URK1	0.350274	5.37463	5.353	0.000168921	0.000880065	-0.349645
Candida albicans SC5314	CAALFMCR01320CA	-0.365727	5.26238	-5.35108	0.000169452	0.000882087	-0.34279
Candida albicans SC5314	CAALFMC602350CA	0.373514	6.14151	5.34797	0.000170313	0.000885827	-0.422853
Candida albicans SC5314	DAL8	1.08695	0.373032	5.34602	0.000170857	0.00088791	0.693874
Candida albicans SC5314	EAF3	0.445474	3.54027	5.34469	0.000171229	0.000889099	-0.0661664
Candida albicans SC5314	CAALFMCR03980WA	0.575223	4.43075	5.342	0.000171984	0.000892274	-0.216379
Candida albicans SC5314	APA2	-0.318459	6.22843	-5.34146	0.000172136	0.000892319	-0.451087
Candida albicans SC5314	PRD1	-0.459118	6.64484	-5.33615	0.000173636	0.000899342	-0.488707
Candida albicans SC5314	CAALFMC604530CA	0.388044	7.09527	5.3334	0.00017442	0.000901897	-0.503069
Candida albicans SC5314	RIX7	0.490237	6.55058	5.33372	0.000174329	0.000901897	-0.470843
Candida albicans SC5314	DFG16	0.492486	3.51453	5.33028	0.000175311	0.000905487	-0.0928483
Candida albicans SC5314	RAD7	0.389424	4.3795	5.32995	0.000175406	0.000905487	-0.24175
Candida albicans SC5314	CAALFMC306050CA	0.430542	5.21734	5.31965	0.000178388	0.00091898	-0.38681
Candida albicans SC5314	RCE1	-0.474323	4.04706	-5.31938	0.000178467	0.00091898	-0.200221
Candida albicans SC5314	BNR1	0.59815	3.29995	5.31888	0.000178612	0.00091898	-0.0550636
Candida albicans SC5314	CAALFMC502740WA	0.442548	4.40287	5.31929	0.000178494	0.00091898	-0.245549
Candida albicans SC5314	CDC19	-0.302794	12.5633	-5.31499	0.000179755	0.000924091	-0.853682
Candida albicans SC5314	CAALFMC104440WA	0.473967	3.85669	5.31152	0.00018078	0.000928595	-0.208975
Candida albicans SC5314	RTS1	-0.31613	6.45424	-5.30604	0.000182411	0.000936193	-0.526544
Candida albicans SC5314	MIA40	0.409985	6.43461	5.30541	0.000182598	0.00093638	-0.52471
Candida albicans SC5314	SCW11	0.472991	7.06126	5.30475	0.000182796	0.000936623	-0.559224
Candida albicans SC5314	CEK2	2.29379	-2.51106	5.3026	0.000183444	0.000939165	1.05914
Candida albicans SC5314	CAALFMC301790CA	0.664445	2.74887	5.30034	0.000184122	0.000941863	0.0554604
Candida albicans SC5314	REI1	0.483039	7.22426	5.29431	0.000185955	0.000950454	-0.573688
Candida albicans SC5314	CPH2	0.350256	6.86591	5.29325	0.000186279	0.000951326	-0.575156
Candida albicans SC5314	CAALFMC503980WA	-0.399	4.19589	-5.29195	0.000186677	0.000952575	-0.298965
Candida albicans SC5314	HAC1	0.436696	5.15798	5.28761	0.000188011	0.000958595	-0.456854
Candida albicans SC5314	CAALFMC109280WA	0.640127	3.73414	5.28302	0.000189434	0.000965058	-0.173332
Candida albicans SC5314	CAALFMC404330CA	-0.396574	6.14112	-5.28194	0.000189771	0.00096598	-0.550053
Candida albicans SC5314	EFB1	-0.23685	10.3538	-5.27932	0.000190589	0.000969348	-0.779066
Candida albicans SC5314	RPS22A	-0.275592	10.0745	-5.2766	0.000191442	0.00097289	-0.765076
Candida albicans SC5314	CAALFMC401840CA	0.35288	6.35345	5.27385	0.000192309	0.000976496	-0.577689
Candida albicans SC5314	CAALFMC701230CA	-0.377266	4.50627	-5.27132	0.000193112	0.000979041	-0.382232
Candida albicans SC5314	CAALFMCR03230WA	0.606145	4.49578	5.27127	0.000193126	0.000979041	-0.359465
Candida albicans SC5314	CAALFMC206920CA	-0.575919	5.43733	-5.26976	0.000193608	0.000980683	-0.48715
Candida albicans SC5314	CAALFMC111560CA	0.532008	3.86025	5.25382	0.000198752	0.00100592	-0.267393
Candida albicans SC5314	CAALFMC101710WA	0.568723	4.13578	5.25261	0.000199151	0.00100711	-0.420888
Candida albicans SC5314	CAALFMC403320WA	0.387692	4.12712	5.25111	0.000199642	0.00100878	-0.331339
Candida albicans SC5314	CAALFMC101460WA	-0.446163	4.50124	-5.24683	0.000201053	0.00101508	-0.41698
Candida albicans SC5314	CAALFMC112950WA	0.670548	3.26611	5.24265	0.000202443	0.00102127	-0.161547
Candida albicans SC5314	CTN1	2.49279	-2.7833	5.2377	0.000204101	0.0010288	0.967896
Candida albicans SC5314	SSR1	-0.331731	6.68864	-5.23421	0.000205282	0.00103391	-0.660582
Candida albicans SC5314	CAALFMC110710CA	-0.754184	2.53527	-5.23356	0.000205503	0.00103418	0.0457619
Candida albicans SC5314	HOM6	-0.311138	7.02285	-5.22485	0.000208477	0.0010483	-0.694115
Candida albicans SC5314	CAALFMC304810CA	-0.24657	10.2531	-5.22201	0.000209454	0.00105157	-0.872404
Candida albicans SC5314	CAALFMC206550WA	-1.00139	1.09618	-5.22198	0.000209466	0.00105157	0.291454
Candida albicans SC5314	CAALFMC114240WA	-0.272678	6.52601	-5.22137	0.000209678	0.00105178	-0.672038
Candida albicans SC5314	CAALFMC500790CA	-0.29457	7.13648	-5.22039	0.000210017	0.00105263	-0.697324
Candida albicans SC5314	CAALFMC205580WA	0.351648	5.40268	5.21919	0.000210434	0.00105387	-0.593607
Candida albicans SC5314	DNA2	0.539681	3.82147	5.21666	0.000211315	0.00105743	-0.330663
Candida albicans SC5314	RPF1	0.581711	6.83379	5.26904	0.000211768	0.00105884	-0.672475
Candida albicans SC5314	CAALFMC300190WA	0.6094	2.29728	5.21299	0.000212598	0.00106214	-0.0536851
Candida albicans SC5314	CAALFMC200810CA	0.515094	3.79511	5.20597	0.000215079	0.00107367	-0.330345
Candida albicans SC5314	SEC61	-0.498303	7.67726	-5.20445	0.000215621	0.00107551	-0.755365
Candida albicans SC5314	CAALFMCR04760CA	-0.487408	3.1015	-5.20314	0.00021609	0.00107612	-0.227387
Candida albicans SC5314	HSK3	-0.809909	2.64298	-5.20339	0.000215999	0.00107612	-0.158697
Candida albicans SC5314	CAALFMCR09670CA	-0.463795	5.66742	-5.20241	0.00021635	0.00107654	-0.656138
Candida albicans SC5314	CAALFMC602560WA	0.39623	5.93832	5.19839	0.000217796	0.00108287	-0.684021
Candida albicans SC5314	CAALFMC503630CA	0.456755	4.63645	5.19659	0.000218446	0.00108523	-0.503062
Candida albicans SC5314	CAALFMC103930WA	0.441828	3.71219	5.19509	0.000218987	0.00108705	-0.353692
Candida albicans SC5314	CAM1	-0.287375	9.03397	-5.19291	0.000219779	0.00109011	-0.853256
Candida albicans SC5314	CAALFMCR02510WA	0.402093	6.12021	5.19112	0.00022043	0.00109163	-0.712227
Candida albicans SC5314	ARG81	0.460003	4.12221	5.1911	0.000220436	0.00109163	-0.420639
Candida albicans SC5314	CAALFMCR01550CA	0.559075	3.76991	5.18936	0.000221075	0.00109391	-0.360642
Candida albicans SC5314	UTP15	0.358107	6.48463	5.18725	0.000221848	0.00109687	-0.722803
Candida albicans SC5314	CAALFMC702280WA	4.12518	-3.47168	5.18548	0.0002225	0.00109922	0.889823
Candida albicans SC5314	TEM1	-0.639227	2.97057	-5.18347	0.000223239	0.00110199	-0.219769
Candida albicans SC5314	CAALFMC502130WA	0.492081	4.84971	5.18068	0.000224276	0.00110623	-0.5567
Candida albicans SC5314	CAALFMCR08710WA	-0.294739	5.87965	-5.17774	0.000225371	0.00111075	-0.712
Candida albicans SC5314	CAALFMC207010WA	-0.280474	7.06432	-5.17586	0.000226073	0.00111318	-0.780781
Candida albicans SC5314	ZCF26	1.06353	0.145912	5.17546	0.000226223	0.00111318	0.412486
Candida albicans SC5314	CAALFMC110970WA	0.504738	7.20765	5.1741	0.000226734	0.00111481	-0.778271
Candida albicans SC5314	GCF1	-0.410878	6.99227	-5.17143	0.000227739	0.00111886	-0.783721
Candida albicans SC5314	CAALFMC101630WA	-0.811383	5.36226	-5.41796	0.000228488	0.00112165	-0.594414
Candida albicans SC5314	CAALFMCR01430WA	-0.504948	3.46979	-5.167	0.000229419	0.00112533	-0.303015
Candida albicans SC5314	RXT3	0.521537	4.46042	5.16474	0.000230283	0.00112868	-0.548681
Candida albicans SC5314	CAALFMC111890WA	0.475879	3.15877	5.16263	0.00023109	0.00113174	-0.328171
Candida albicans SC5314	CDC47	-0.365997	6.742	-5.15997	0.000232112	0.00113585	-0.786063
Candida albicans SC5314	CAALFMC305640WA	2.60432	-3.48684	5.15856	0.000232654	0.00113707	0.856703
Candida albicans SC5314	ZCF15	0.514774	3.72702	5.15837	0.000232728	0.00113707	-0.405958
Candida albicans SC5314	FRE30	0.742117	3.70233	5.1574	0.000233104	0.00113801	-0.34263
Candida albicans SC5314	TOP1	0.470796	6.71946	5.15475	0.000234133	0.00114214	-0.790612
Candida albicans SC5314	CAALFMC704150WA	0.50505	4.0245	5.15417	0.000234357	0.00114233	-0.461073
Candida albicans SC5314	CAALFMCR06260WA	-0.709648	2.51652	-5.15298	0.00023482	0.00114369	-0.208661
Candida albicans SC5314	ACS2	-0.358515	9.48447	-5.15108	0.000235564	0.00114641	-0.946214
Candida albicans SC5314	CAALFMC601620WA	-0.530303	3.83123	-5.14868	0.000236504	0.00115008	-0.490398
Candida albicans SC5314	CAALFMC503140CA	0.342471	6.17483	5.1459	0.000237599	0.00115451	-0.781571
Candida albicans SC5314	CAALFMC104220CA	-0.513252	4.25172	-5.14471	0.000238071	0.00115589	-0.572549
Candida albicans SC5314	CAALFMC301150CA	0.462839	5.5276	5.141	0.000239543	0.00116122	-0.735548
Candida albicans SC5314	MDH11	0.367548	8.26692	5.14132	0.000239417	0.00116122	-0.910374
Candida albicans SC5314	CAALFMC114380CA	0.408417	4.0977	5.13975	0.000240042	0.00116273	-0.494096
Candida albicans SC5314	PGA52	0.316753	7.32056	5.13759	0.000240903	0.00116509	-0.869449
Candida albicans SC5314	CAALFMC103370WA	-0.257034	10.1579	-5.13785	0.0002408	0.00116509	-1.01176
Candida albicans SC5314	CAALFMC501110WA	0.369844	5.80049	5.13684	0.000241205	0.00116564	-0.770722
Candida albicans SC5314	RRD1	-0.488691	3.19328	-5.13069	0.000243685	0.0011767	-0.366009
Candida albicans SC5314	CAALFMC703820CA	-0.580727	3.12801	-5.12694	0.000245212	0.00118316	-0.383333
Candida albicans SC5314	AUR1	0.745475	5.78091	5.34527	0.000245731	0.00118474	-0.707417
Candida albicans SC5314	CAALFMC200540WA	0.402387	4.71632	5.12182	0.000247309	0.0011905	-0.687991
Candida albicans SC5314	CAALFMC108710WA	0.729027	3.91238	5.12221	0.00024715	0.0011905	-0.508276
Candida albicans SC5314	CAALFMC301170WA	0.424116	4.857	5.11872	0.000248592	0.00119303	-0.688732
Candida albicans SC5314	SPE2	0.360437	5.40759	5.11925	0.000248368	0.00119303	-0.744829
Candida albicans SC5314	CAALFMC209100CA	-0.371854	4.85445	-5.11868	0.000248605	0.00119303	-0.666451
Candida albicans SC5314	RAX1	-0.311957	5.18836	-5.11988	0.000248111	0.00119303	-0.731104
Candida albicans SC5314	SGD1	0.433628	6.42627	5.11768	0.000249019	0.0011941	-0.835536
Candida albicans SC5314	MVB12	0.476213	3.50506	5.11665	0.000249447	0.00119413	-0.442585
Candida albicans SC5314	CAALFMC207140WA	-0.393946	5.41986	-5.11628	0.000249603	0.00119413	-0.777299
Candida albicans SC5314	HYM1	0.342881	4.33034	5.11665	0.000249447	0.00119413	-0.621247
Candida albicans SC5314	PMC1	0.395947	5.40845	5.11329	0.000250848	0.001199	-0.79277
Candida albicans SC5314	CAALFMC505020CA	-0.375741	5.37406	-5.11291	0.000251008	0.001199	-0.777337
Candida albicans SC5314	CAALFMCR10440WA	0.577265	3.34106	5.11144	0.000251623	0.00120102	-0.389383
Candida albicans SC5314	CAALFMC702010CA	1.39161	-0.787812	5.10986	0.000252286	0.00120325	0.54132
Candida albicans SC5314	ADE1	-0.296318	6.81224	-5.10868	0.000252785	0.00120471	-0.88779
Candida albicans SC5314	CAALFMC601870CA	-0.460592	3.75301	-5.10815	0.000253007	0.00120484	-0.492147
Candida albicans SC5314	PLB5	-0.391593	4.3587	-5.10551	0.000254123	0.00120923	-0.647283
Candida albicans SC5314	CAALFMC504470CA	0.572249	3.57372	5.10293	0.000255218	0.00121351	-0.571487
Candida albicans SC5314	CAALFMC504360CA	0.46116	5.30718	5.10219	0.000255536	0.00121409	-0.822119
Candida albicans SC5314	CAALFMC600240CA	-0.546548	3.67716	-5.09893	0.000256927	0.00121976	-0.520584
Candida albicans SC5314	CAALFMC303210WA	0.511658	3.22523	5.09653	0.000257957	0.00122372	-0.500829
Candida albicans SC5314	RPP2A	-0.25505	10.1112	-5.09405	0.000259028	0.00122705	-1.08582
Candida albicans SC5314	CAALFMC504320CA	0.429077	3.86915	5.09399	0.000259055	0.00122705	-0.583369
Candida albicans SC5314	TRY6	2.26592	-1.12569	5.08731	0.00026196	0.00123987	0.618868
Candida albicans SC5314	CAALFMC307170CA	-0.444357	5.22851	-5.08611	0.000262484	0.0012414	-0.797501
Candida albicans SC5314	CAALFMC111910WA	0.615047	2.39096	5.08454	0.000263172	0.0012437	-0.236999
Candida albicans SC5314	CAALFMCR01720WA	0.578194	2.82175	5.0831	0.000263808	0.00124576	-0.389906
Candida albicans SC5314	AHP2	-0.40271	5.10449	-5.08243	0.000264104	0.00124621	-0.790831
Candida albicans SC5314	RPS21B	-0.322224	10.3246	-5.07792	0.000266101	0.00125468	-1.12736
Candida albicans SC5314	CAALFMC305400CA	-0.848179	2.27642	-5.07684	0.00026658	0.00125598	-0.22894
Candida albicans SC5314	CAALFMC205480CA	0.519623	3.12076	5.07517	0.000267327	0.00125775	-0.460227
Candida albicans SC5314	CAALFMC404820CA	0.366721	5.7037	5.07509	0.000267361	0.00125775	-0.860715
Candida albicans SC5314	CAALFMC104350CA	-0.623052	2.45758	-5.07378	0.00026795	0.00125957	-0.268332
Candida albicans SC5314	ATO5	2.25931	-2.25186	5.07083	0.000269274	0.00126388	0.641504
Candida albicans SC5314	TEL1	0.470794	4.90678	5.07111	0.000269146	0.00126388	-0.780825
Candida albicans SC5314	AGP2	0.365661	6.74933	5.0691	0.000270054	0.00126658	-0.958326
Candida albicans SC5314	CAALFMC210150WA	1.9888	-2.19227	5.0678	0.000270642	0.00126838	0.644249
Candida albicans SC5314	ROT1	0.476791	3.19694	5.06207	0.000273249	0.00127963	-0.502318
Candida albicans SC5314	FRP6	-0.363818	5.7634	-5.06055	0.000273944	0.00128192	-0.92449
Candida albicans SC5314	CAALFMC501710CA	1.13479	3.26311	5.19509	0.000274278	0.00128251	-0.3563
Candida albicans SC5314	CAALFMC503210CA	-0.897792	1.74306	-5.05672	0.000275707	0.00128822	-0.0936686
Candida albicans SC5314	CAALFMCR00810WA	0.645735	4.55495	5.0497	0.000278964	0.00130246	-0.73479
Candida albicans SC5314	CAALFMC105330CA	0.702591	2.95668	5.04058	0.000283264	0.00132154	-0.451107
Candida albicans SC5314	CAALFMC505140WA	0.427425	4.33134	5.03873	0.000284143	0.00132465	-0.734176
Candida albicans SC5314	CAALFMC405630WA	-0.280591	6.48615	-5.02691	0.000289833	0.00135016	-1.0098
Candida albicans SC5314	CAALFMC113820CA	0.825468	4.81034	5.16062	0.000290847	0.00135387	-0.730402
Candida albicans SC5314	EXM2	0.432955	3.77832	5.02262	0.000291928	0.00135788	-0.665392
Candida albicans SC5314	CAALFMC210650WA	-0.876619	3.72818	-5.12213	0.000292847	0.00136114	-0.622681
Candida albicans SC5314	CAALFMC701680CA	0.687029	4.83629	5.06876	0.000293967	0.00136532	-0.822933
Candida albicans SC5314	PEP1	-0.445333	5.84416	-5.01432	0.000296022	0.00137383	-0.9901
Candida albicans SC5314	CEM1	0.489277	3.95131	5.01139	0.000297484	0.00137959	-0.715455
Candida albicans SC5314	CAALFMCR07850WA	-0.36574	4.5103	-5.00714	0.000299617	0.00138844	-0.821228
Candida albicans SC5314	FRE7	0.536475	4.83429	5.0064	0.000299992	0.00138914	-0.828175
Candida albicans SC5314	ARC1	-0.248788	7.7546	-5.00552	0.000300434	0.00139015	-1.10866
Candida albicans SC5314	CAALFMCR10630WA	0.824071	2.138	5.00288	0.000301772	0.0013953	-0.333585
Candida albicans SC5314	FUR4	1.00293	0.505515	5.00165	0.000302398	0.00139715	0.0505736
Candida albicans SC5314	SCT1	-0.290915	5.74488	-4.99575	0.00030541	0.00141002	-1.01989
Candida albicans SC5314	RAP1	0.364122	4.8968	4.99361	0.000306516	0.00141407	-0.908959
Candida albicans SC5314	FRE9	1.32926	0.67778	4.98779	0.000309531	0.00142587	0.153541
Candida albicans SC5314	CAALFMC307740WA	-0.355665	5.54328	-4.98803	0.000309406	0.00142587	-1.00621
Candida albicans SC5314	IFF4	1.60177	-0.392877	4.98175	0.000312694	0.00143937	0.239109
Candida albicans SC5314	CAALFMC108490WA	-0.392287	5.03512	-4.97501	0.000316265	0.00145472	-0.984099
Candida albicans SC5314	HCH1	-0.346566	5.85217	-4.97082	0.000318506	0.00146355	-1.06237
Candida albicans SC5314	FAS1	-0.328182	10.6903	-4.97055	0.000318655	0.00146355	-1.33351
Candida albicans SC5314	JIP5	0.388232	6.68292	4.96949	0.000319221	0.00146507	-1.11709
Candida albicans SC5314	CAALFMCR08470WA	0.476863	3.58296	4.96891	0.000319537	0.00146543	-0.698022
Candida albicans SC5314	BMT4	0.316647	7.27155	4.9559	0.000326624	0.00149683	-1.17558
Candida albicans SC5314	REX3	0.460878	3.34355	4.95447	0.000327414	0.00149934	-0.683071
Candida albicans SC5314	CAALFMCR06640CA	-0.533454	4.45296	-4.95123	0.000329212	0.00150646	-0.927596
Candida albicans SC5314	CAALFMC502320CA	-0.395052	4.16653	-4.95	0.000329894	0.00150815	-0.860782
Candida albicans SC5314	RPL20B	-0.224061	10.1887	-4.94969	0.000330067	0.00150815	-1.34401
Candida albicans SC5314	CRH11	0.424477	7.1154	4.94893	0.000330494	0.00150899	-1.18971
Candida albicans SC5314	LYS12	0.348151	6.6651	4.94818	0.000330911	0.00150978	-1.16547
Candida albicans SC5314	CRP1	-1.4309	6.98659	-6.18587	0.000332024	0.00151375	-0.746052
Candida albicans SC5314	CAALFMCR06770CA	-0.727115	4.58864	-4.9937	0.000332645	0.00151546	-0.891919
Candida albicans SC5314	CDC48	-0.437104	8.69837	-4.94323	0.00033369	0.00151827	-1.26883
Candida albicans SC5314	CAALFMC109790CA	0.419711	5.54538	4.94313	0.00033375	0.00151827	-1.06979
Candida albicans SC5314	ZRT2	0.394114	5.82283	4.93895	0.000336114	0.0015279	-1.13696
Candida albicans SC5314	CAALFMC305010CA	0.544647	3.37482	4.93579	0.000337913	0.00153496	-0.719707
Candida albicans SC5314	FLC2	0.282367	5.87613	4.9352	0.000338249	0.00153536	-1.13599
Candida albicans SC5314	CAALFMCR02570CA	-1.07207	4.68804	-5.45281	0.000341324	0.00154479	-0.808622
Candida albicans SC5314	CFL1	-0.505294	3.06994	-4.93043	0.000340988	0.00154479	-0.618057
Candida albicans SC5314	CAALFMC602960WA	0.386657	3.87146	4.92997	0.000341253	0.00154479	-0.833882
Candida albicans SC5314	AMS1	0.64208	2.50228	4.93095	0.000340688	0.00154479	-0.598517
Candida albicans SC5314	CAALFMC113720WA	0.426112	5.98155	4.9272	0.000342859	0.00155061	-1.14234
Candida albicans SC5314	CAALFMC207110CA	0.409654	4.62187	4.92668	0.000343162	0.00155085	-0.981074
Candida albicans SC5314	CAALFMC602280WA	0.409438	4.61588	4.92616	0.000343463	0.00155109	-0.986011
Candida albicans SC5314	CDC24	-0.317536	5.39433	-4.92516	0.000344046	0.00155259	-1.11618
Candida albicans SC5314	CAALFMC602950CA	-1.06387	-0.202627	-4.92356	0.000344976	0.00155565	0.0327787
Candida albicans SC5314	CAALFMC112530CA	-0.697162	2.76972	-4.92188	0.000345962	0.00155896	-0.620261
Candida albicans SC5314	CAALFMCR03300CA	1.93229	-2.15235	4.91359	0.000350852	0.00157871	0.410247
Candida albicans SC5314	ATO2	-0.900097	4.88923	-5.25482	0.000350706	0.00157871	-0.954114
Candida albicans SC5314	CAALFMCR01490CA	-0.329823	6.68783	-4.91102	0.000352381	0.00158311	-1.22833
Candida albicans SC5314	CAALFMCR06380CA	-0.588182	3.06582	-4.91097	0.000352408	0.00158311	-0.720474
Candida albicans SC5314	PGA11	-0.988799	1.06907	-4.91066	0.000352597	0.00158311	-0.193392
Candida albicans SC5314	THI13	-0.623015	2.04332	-4.90964	0.000353208	0.00158471	-0.545613
Candida albicans SC5314	SPB1	0.518227	7.79002	4.93909	0.000355674	0.00159462	-1.26067
Candida albicans SC5314	CAALFMCR03470WA	-0.453347	4.8169	-4.90375	0.000356746	0.00159827	-1.07798
Candida albicans SC5314	PFK1	-0.409339	9.34352	-4.90034	0.000358814	0.00160638	-1.39362
Candida albicans SC5314	CAALFMC203170WA	0.62166	2.73854	4.89675	0.00036101	0.00161504	-0.768209
Candida albicans SC5314	CDL1	0.442611	4.42543	4.89618	0.000361355	0.00161542	-0.97839
Candida albicans SC5314	CAALFMC207810WA	-0.285048	5.38273	-4.89422	0.000362562	0.00161965	-1.15462
Candida albicans SC5314	HOL4	0.316531	5.02565	4.89367	0.000362898	0.00161999	-1.13239
Candida albicans SC5314	COX17	1.15766	4.46542	5.49692	0.00036562	0.00163096	-0.825712
Candida albicans SC5314	CAALFMC404230WA	-0.522183	3.19578	-4.88842	0.000366145	0.00163213	-0.76273
Candida albicans SC5314	CAALFMC403190WA	0.41255	5.19417	4.884	0.000368907	0.00164326	-1.14804
Candida albicans SC5314	CWH41	0.331557	4.8273	4.87795	0.000372713	0.00165665	-1.10517
Candida albicans SC5314	CAALFMC100420WA	-0.454533	5.61851	-4.87801	0.000372675	0.00165665	-1.21892
Candida albicans SC5314	CAALFMC113390WA	0.908894	1.51384	4.87835	0.00037246	0.00165665	-0.35294
Candida albicans SC5314	CAALFMC200570WA	-0.282997	5.97608	-4.87241	0.000376238	0.00167112	-1.24811
Candida albicans SC5314	CAALFMC202570WA	1.10737	1.73283	4.86957	0.000378056	0.00167799	-0.493062
Candida albicans SC5314	CDC55	-0.316051	6.11028	-4.85655	0.00038652	0.00171434	-1.29115
Candida albicans SC5314	CAALFMC503870CA	0.537267	3.48985	4.85565	0.000387114	0.00171574	-0.962558
Candida albicans SC5314	IFF5	-0.486786	3.19968	-4.85371	0.000388395	0.00172019	-0.877034
Candida albicans SC5314	PGA56	0.221362	10.9998	4.85266	0.000389092	0.00172205	-1.56818
Candida albicans SC5314	CAALFMC703030WA	-0.532328	3.99378	-4.8516	0.000389796	0.00172394	-1.03415
Candida albicans SC5314	DUR4	0.566125	3.40691	4.85108	0.000390137	0.00172422	-0.870059
Candida albicans SC5314	CAALFMC100160CA	-0.266439	9.73588	-4.84744	0.000392561	0.00173369	-1.49976
Candida albicans SC5314	CAALFMC500350CA	0.488708	4.65921	4.84672	0.000393042	0.00173385	-1.12889
Candida albicans SC5314	CAALFMC703050WA	-0.34145	5.16924	-4.84656	0.000393154	0.00173385	-1.20513
Candida albicans SC5314	YME1	0.300139	6.97366	4.84337	0.000395294	0.00173954	-1.3658
Candida albicans SC5314	CAALFMC603320WA	-0.462136	4.81696	-4.84364	0.000395111	0.00173954	-1.20822
Candida albicans SC5314	VAN1	-0.281823	6.31785	-4.84338	0.000395284	0.00173954	-1.32687
Candida albicans SC5314	CDC73	-0.266691	6.08016	-4.84297	0.000395566	0.00173954	-1.31228
Candida albicans SC5314	IRA2	0.420564	6.36827	4.84226	0.000396041	0.00174039	-1.3254
Candida albicans SC5314	MMS22	0.595346	3.75748	4.8341	0.000401589	0.00176352	-0.9708
Candida albicans SC5314	CAALFMC105360CA	0.435575	5.93628	4.83276	0.000402506	0.0017663	-1.30543
Candida albicans SC5314	EST3	-0.989022	0.556485	-4.82969	0.000404619	0.00177432	-0.262467
Candida albicans SC5314	AVT1	-0.371997	4.11653	-4.82851	0.000405431	0.00177662	-1.08456
Candida albicans SC5314	PPS1	-0.769224	1.596	-4.82222	0.000409806	0.00179453	-0.588225
Candida albicans SC5314	CAALFMC303930WA	-0.418022	5.30024	-4.82124	0.000410491	0.00179626	-1.26816
Candida albicans SC5314	PGA1	-0.498983	4.63719	-4.81784	0.000412883	0.00180546	-1.20409
Candida albicans SC5314	HMT1	-0.234919	7.73652	-4.81098	0.000417746	0.00182543	-1.45272
Candida albicans SC5314	TIP1	-0.413782	4.58038	-4.80532	0.000421806	0.00184187	-1.19705
Candida albicans SC5314	MAK32	0.471773	2.75086	4.8013	0.000424707	0.00185324	-0.858743
Candida albicans SC5314	CAALFMC703640CA	0.459239	3.27823	4.80013	0.000425557	0.00185441	-0.953675
Candida albicans SC5314	CAALFMC302670WA	0.596061	2.9689	4.80011	0.000425572	0.00185441	-0.8816
Candida albicans SC5314	CAALFMC401670CA	0.411226	3.84544	4.79518	0.000429172	0.00186878	-1.10218
Candida albicans SC5314	CAALFMC702290WA	1.00265	-0.155093	4.79176	0.00043169	0.00187843	-0.184937
Candida albicans SC5314	CAALFMC106270WA	-0.520481	3.03423	-4.78865	0.000433998	0.00188715	-0.913925
Candida albicans SC5314	CAALFMCR04750WA	0.4699	5.79756	4.78629	0.000435754	0.00189346	-1.38321
Candida albicans SC5314	CAALFMC603470WA	-0.325368	5.00133	-4.78336	0.000437943	0.00190163	-1.31548
Candida albicans SC5314	RTG3	0.347651	5.30424	4.77976	0.000440649	0.00191071	-1.3541
Candida albicans SC5314	RHD3	-1.40768	7.67961	-5.98261	0.000440584	0.00191071	-1.05612
Candida albicans SC5314	CAALFMC701020CA	0.429432	4.92043	4.77827	0.000441775	0.00191426	-1.28717
Candida albicans SC5314	CAALFMC305140CA	0.375578	5.78673	4.77736	0.000442461	0.00191589	-1.39472
Candida albicans SC5314	SSF1	0.345591	6.91102	4.77345	0.000445435	0.00192742	-1.47496
Candida albicans SC5314	RPL19A	-0.198073	11.2826	-4.77063	0.000447588	0.00193539	-1.73042
Candida albicans SC5314	CAALFMCR00720WA	1.2277	0.598553	4.76999	0.000448082	0.00193618	-0.382771
Candida albicans SC5314	CRL1	0.43097	4.4756	4.76905	0.000448802	0.00193794	-1.25623
Candida albicans SC5314	SUP35	-0.234288	8.35937	-4.76817	0.000449484	0.00193902	-1.56024
Candida albicans SC5314	CAALFMC501870WA	-0.271469	6.97178	-4.76792	0.000449676	0.00193902	-1.49352
Candida albicans SC5314	CAALFMC500800CA	0.268798	6.93767	4.76419	0.000452558	0.00194936	-1.5093
Candida albicans SC5314	CAALFMC306830CA	0.335913	5.77152	4.764	0.000452705	0.00194936	-1.41661
Candida albicans SC5314	BDF1	-0.286896	7.92377	-4.75273	0.00046154	0.00198603	-1.56203
Candida albicans SC5314	CAALFMC502070CA	0.394916	5.95792	4.75164	0.000462402	0.00198836	-1.45808
Candida albicans SC5314	CAALFMC105480CA	0.913608	0.0950863	4.74521	0.000467533	0.00200903	-0.294483
Candida albicans SC5314	SOD5	-2.21701	-0.808631	-4.7447	0.000467941	0.00200939	-0.00420408
Candida albicans SC5314	CAALFMC700200WA	0.524268	3.79168	4.74063	0.000471227	0.00202211	-1.17246
Candida albicans SC5314	CAALFMC505010WA	-0.74634	1.46042	-4.73493	0.000475855	0.00204055	-0.624639
Candida albicans SC5314	MNN9	-0.303145	6.23508	-4.73432	0.000476357	0.00204129	-1.5104
Candida albicans SC5314	GDH2	-0.861872	7.75546	-5.29406	0.000478282	0.00204813	-1.36949
Candida albicans SC5314	HSP60	-0.252493	7.78005	-4.7264	0.000482885	0.00206499	-1.60478
Candida albicans SC5314	CAALFMC704070CA	3.25088	-3.96692	4.72663	0.000482696	0.00206499	0.173012
Candida albicans SC5314	CAALFMC104190CA	-0.361163	4.05985	-4.72468	0.000484314	0.00206967	-1.25313
Candida albicans SC5314	CAALFMC100920WA	-0.52581	3.58341	-4.72263	0.000486022	0.00207554	-1.15725
Candida albicans SC5314	FLO8	-0.297482	6.0683	-4.71882	0.000489223	0.00208778	-1.53263
Candida albicans SC5314	PET100	0.692177	4.79283	4.81742	0.000490585	0.00209215	-1.37085
Candida albicans SC5314	CHT4	0.453749	2.82892	4.71595	0.000491641	0.00209521	-1.03763
Candida albicans SC5314	SAP4	3.2496	-2.90076	4.71398	0.000493313	0.0021009	0.153696
Candida albicans SC5314	LKH1	-0.257016	6.68009	-4.71345	0.00049376	0.00210136	-1.58183
Candida albicans SC5314	CAALFMC202200WA	-0.496662	4.93571	-4.71173	0.000495226	0.00210615	-1.40761
Candida albicans SC5314	RPB7	-0.299907	5.37879	-4.70077	0.00050466	0.00214481	-1.49538
Candida albicans SC5314	CAALFMCR06250WA	-0.56913	2.09789	-4.69856	0.000506582	0.0021515	-0.925885
Candida albicans SC5314	PRP22	0.537035	4.00229	4.69119	0.000513059	0.00217752	-1.28092
Candida albicans SC5314	NPL3	-0.289159	9.26618	-4.68866	0.000515302	0.00218554	-1.75855
Candida albicans SC5314	CAALFMC703260CA	-0.57386	3.38943	-4.68754	0.000516292	0.00218824	-1.25173
Candida albicans SC5314	CAALFMC202120WA	0.419865	5.66623	4.68289	0.000520451	0.00220437	-1.55505
Candida albicans SC5314	PTH1	0.330596	4.27587	4.68229	0.000520986	0.00220513	-1.36424
Candida albicans SC5314	CAALFMC701400CA	0.404992	4.34793	4.68021	0.000522862	0.00221005	-1.34766
Candida albicans SC5314	LAG1	-0.318983	5.45484	-4.68042	0.000522671	0.00221005	-1.55098
Candida albicans SC5314	NAT2	0.271719	6.17325	4.67742	0.000525386	0.00221921	-1.61456
Candida albicans SC5314	CAALFMC405730WA	-0.704333	1.80165	-4.67663	0.000526103	0.0022193	-0.872835
Candida albicans SC5314	CAALFMC303410CA	-0.3857	7.16133	-4.67661	0.000526123	0.0022193	-1.67223
Candida albicans SC5314	PDA1	-0.26475	9.52561	-4.66912	0.000532965	0.00224511	-1.80443
Candida albicans SC5314	PDX1	-0.241273	7.53653	-4.66943	0.000532685	0.00224511	-1.6963
Candida albicans SC5314	CAALFMC111300CA	0.397076	3.8367	4.66873	0.000533328	0.00224512	-1.29682
Candida albicans SC5314	RAT1	0.44474	6.65682	4.6667	0.000535201	0.00225119	-1.65054
Candida albicans SC5314	CAALFMC109540WA	0.889591	3.09579	4.70623	0.000535496	0.00225119	-1.11852
Candida albicans SC5314	HCA4	0.450692	7.43356	4.66568	0.000536138	0.00225236	-1.68938
Candida albicans SC5314	CAALFMC109500WA	-1.93686	-1.34555	-4.665	0.000536774	0.00225351	-0.0356459
Candida albicans SC5314	CAALFMCR04280CA	-0.413933	3.86909	-4.65712	0.000544128	0.00228283	-1.3249
Candida albicans SC5314	CAALFMC301510WA	-0.435586	3.87939	-4.6555	0.000545653	0.00228769	-1.34737
Candida albicans SC5314	CAALFMC202930CA	-0.245114	7.82822	-4.65197	0.000548989	0.00229593	-1.74041
Candida albicans SC5314	CAALFMCR09060WA	-0.944698	0.915776	-4.65186	0.000549099	0.00229593	-0.630364
Candida albicans SC5314	HYR1	0.823011	1.22176	4.65284	0.000548168	0.00229593	-0.784545
Candida albicans SC5314	CAALFMC401420WA	0.478036	3.62253	4.65249	0.000548497	0.00229593	-1.25993
Candida albicans SC5314	CAALFMC202520WA	0.511691	3.73567	4.64816	0.000552618	0.00230909	-1.32521
Candida albicans SC5314	CAALFMC400580WA	-0.408372	3.91938	-4.6448	0.000555839	0.00232098	-1.38621
Candida albicans SC5314	DAL4	1.1033	-0.289737	4.64346	0.000557134	0.00232483	-0.378027
Candida albicans SC5314	KNS1	0.76731	1.58741	4.64101	0.000559502	0.00233314	-0.921147
Candida albicans SC5314	SMI1B	-0.462997	2.76769	-4.64052	0.00055997	0.00233352	-1.12073
Candida albicans SC5314	GLY1	0.564554	8.47288	4.78487	0.000561661	0.002339	-1.73818
Candida albicans SC5314	IFG3	0.426406	3.57938	4.6363	0.000564073	0.00234747	-1.33345
Candida albicans SC5314	CDC42	-0.340836	6.11488	-4.63424	0.000566097	0.00235431	-1.68831
Candida albicans SC5314	FGR51	0.42535	3.71192	4.6338	0.00056652	0.00235449	-1.37307
Candida albicans SC5314	MED10	-0.42515	3.20057	-4.62794	0.000572301	0.00237692	-1.27661
Candida albicans SC5314	MET10	0.42506	6.04428	4.62701	0.000573227	0.00237918	-1.67712
Candida albicans SC5314	HSX11	0.418067	3.6513	4.62455	0.000575674	0.00238774	-1.35239
Candida albicans SC5314	ORC3	-0.319904	4.73715	-4.62415	0.000576068	0.00238778	-1.54892
Candida albicans SC5314	RPS27A	0.388259	3.96757	4.61759	0.000582661	0.00241235	-1.44886
Candida albicans SC5314	CAALFMC106720CA	0.413371	3.30529	4.61747	0.000582774	0.00241235	-1.28528
Candida albicans SC5314	CAALFMC701480WA	-0.458785	3.56093	-4.6109	0.000589456	0.00243838	-1.36199
Candida albicans SC5314	TUB2	-0.28129	7.35435	-4.61016	0.00059021	0.00243988	-1.7974
Candida albicans SC5314	INT1	-0.318333	6.12961	-4.60637	0.000594106	0.00245434	-1.72636
Candida albicans SC5314	ENP1	0.331951	6.97153	4.60478	0.000595749	0.00245949	-1.78156
Candida albicans SC5314	ARG1	0.925872	1.82364	4.60432	0.000596215	0.00245978	-0.979778
Candida albicans SC5314	HXT5	1.58122	-1.50564	4.60161	0.000599034	0.00246977	-0.219754
Candida albicans SC5314	VAC8	-0.271893	6.40981	-4.60071	0.000599965	0.00247033	-1.77042
Candida albicans SC5314	BUD21	0.504404	6.11322	4.60611	0.000599692	0.00247033	-1.73554
Candida albicans SC5314	CAALFMC701190WA	0.412792	3.79727	4.59916	0.000601578	0.00247441	-1.43315
Candida albicans SC5314	DFR1	0.444579	3.41502	4.599	0.000601753	0.00247441	-1.34318
Candida albicans SC5314	PHO13	0.416305	3.16118	4.59605	0.000604842	0.00248546	-1.31364
Candida albicans SC5314	CAALFMC304690CA	-0.516279	3.26798	-4.59464	0.000606315	0.00248987	-1.33764
Candida albicans SC5314	CAALFMCR08290WA	-0.42731	4.96179	-4.5932	0.00060784	0.00249448	-1.65601
Candida albicans SC5314	CAALFMC503510CA	0.576045	4.53758	4.63063	0.00061148	0.00250679	-1.67487
Candida albicans SC5314	APL4	-0.333994	5.35552	-4.5896	0.000611649	0.00250679	-1.70238
Candida albicans SC5314	CAALFMCR00110WA	0.413781	3.8372	4.58912	0.000612165	0.00250725	-1.46407
Candida albicans SC5314	PGA63	-0.27853	6.95465	-4.58774	0.000613625	0.00251157	-1.816
Candida albicans SC5314	CAALFMC113530WA	-0.436275	4.27051	-4.58648	0.000614976	0.00251544	-1.56877
Candida albicans SC5314	MNN12	-0.633242	3.09847	-4.58195	0.000619836	0.00253365	-1.3516
Candida albicans SC5314	FOL1	0.403363	4.62044	4.58102	0.000620835	0.00253606	-1.58918
Candida albicans SC5314	DED81	-0.280743	7.9455	-4.5801	0.00062183	0.00253846	-1.87689
Candida albicans SC5314	CAALFMC406090CA	0.368048	4.60108	4.57915	0.000622854	0.00254097	-1.58724
Candida albicans SC5314	CAALFMC201870CA	0.536071	2.31665	4.57726	0.000624911	0.00254768	-1.15427
Candida albicans SC5314	CAALFMC109710CA	0.503531	6.76342	4.59845	0.000625613	0.00254887	-1.80626
Candida albicans SC5314	CAALFMC602110WA	-0.620961	2.06039	-4.57479	0.000627596	0.00255527	-1.11257
Candida albicans SC5314	CYB5	-0.527188	7.11884	-4.64344	0.000628988	0.00255926	-1.81466
Candida albicans SC5314	FAL1	0.360935	5.74202	4.56385	0.000639648	0.00260093	-1.7731
Candida albicans SC5314	CAALFMC110420CA	-0.332928	4.06001	-4.56345	0.000640098	0.00260105	-1.55919
Candida albicans SC5314	ARG11	1.11121	1.3986	4.5605	0.000643396	0.00261274	-0.90412
Candida albicans SC5314	CAALFMC109330WA	0.371281	5.36029	4.55958	0.000644427	0.00261522	-1.74065
Candida albicans SC5314	CAALFMC102060WA	-0.365974	4.47286	-4.55539	0.000649146	0.00263265	-1.6652
Candida albicans SC5314	MDL2	0.305508	5.30805	4.55416	0.000650534	0.00263655	-1.75381
Candida albicans SC5314	KRS1	-0.227107	8.77035	-4.54566	0.00066024	0.00267414	-1.98849
Candida albicans SC5314	CAALFMC303680WA	0.308627	6.11124	4.54451	0.000661563	0.00267775	-1.86134
Candida albicans SC5314	CAALFMC405210WA	-0.394555	4.72087	-4.54239	0.000664013	0.00268443	-1.70347
Candida albicans SC5314	CAALFMC500760WA	-0.446861	3.83393	-4.54233	0.000664076	0.00268443	-1.56353
Candida albicans SC5314	PLB3	0.40893	6.97599	4.53616	0.000671263	0.00271171	-1.9181
Candida albicans SC5314	CAALFMC701000CA	-0.189614	10.4269	-4.53485	0.000672796	0.00271613	-2.10306
Candida albicans SC5314	CAALFMC203570CA	-0.814838	2.09965	-4.53435	0.000673386	0.00271675	-1.23023
Candida albicans SC5314	YOX1	-0.705934	3.57277	-4.53227	0.000675833	0.00272485	-1.4909
Candida albicans SC5314	CAALFMC405850CA	0.272993	5.76282	4.5297	0.000678865	0.0027353	-1.8633
Candida albicans SC5314	CAALFMCR03250CA	0.641522	4.42463	4.60547	0.000681602	0.00274454	-1.70579
Candida albicans SC5314	SFP1	0.278609	5.94143	4.52678	0.000682331	0.0027457	-1.87146
Candida albicans SC5314	FMO1	2.98063	-3.47567	4.52111	0.000689121	0.00277122	-0.154264
Candida albicans SC5314	PHO84	0.557058	9.06719	4.68126	0.000692955	0.00278483	-1.96235
Candida albicans SC5314	CAALFMC208330WA	0.480808	3.1051	4.5174	0.000693597	0.00278561	-1.47436
Candida albicans SC5314	TIF34	-0.231573	8.17935	-4.51697	0.000694124	0.00278592	-2.00345
Candida albicans SC5314	SNM1	0.598443	2.91973	4.51617	0.000695096	0.00278802	-1.37072
Candida albicans SC5314	SEC12	-0.25471	5.80614	-4.51523	0.000696234	0.00279078	-1.87902
Candida albicans SC5314	CCP1	-0.533878	7.28797	-4.5994	0.000698026	0.00279616	-1.94411
Candida albicans SC5314	CGT1	0.360894	5.25306	4.51223	0.000699886	0.0028018	-1.8149
Candida albicans SC5314	CAALFMC403830WA	0.607028	5.79996	4.59642	0.000703229	0.00281337	-1.82901
Candida albicans SC5314	NDE1	-0.381013	8.76462	-4.50739	0.000705834	0.00282197	-2.06814
Candida albicans SC5314	CTA4	0.325071	5.77883	4.50627	0.000707217	0.00282568	-1.89411
Candida albicans SC5314	CAALFMC300640WA	0.245754	5.67703	4.5031	0.000711148	0.00283956	-1.89436
Candida albicans SC5314	CAALFMCR02880WA	-0.821023	2.03169	-4.50156	0.000713062	0.00284537	-1.23012
Candida albicans SC5314	PRP45	0.599849	2.82794	4.50078	0.000714031	0.0028474	-1.36159
Candida albicans SC5314	DAP1	-0.445587	5.43015	-4.49921	0.000715992	0.00285339	-1.90476
Candida albicans SC5314	RPS12	-0.225381	10.2823	-4.49477	0.000721577	0.0028738	-2.16569
Candida albicans SC5314	CAALFMC702470CA	-0.403872	4.28703	-4.49222	0.000724807	0.00288444	-1.72109
Candida albicans SC5314	CAALFMC305110WA	-0.65249	2.72273	-4.49193	0.000725177	0.00288444	-1.42294
Candida albicans SC5314	CAALFMC305790CA	0.526782	2.47011	4.49143	0.00072581	0.00288511	-1.35537
Candida albicans SC5314	CAALFMC703200CA	0.423218	5.75866	4.48933	0.000728481	0.00289202	-1.9416
Candida albicans SC5314	FOX3	-0.551501	3.45084	-4.48944	0.000728342	0.00289202	-1.55342
Candida albicans SC5314	CAALFMCR03710CA	0.605969	3.38367	4.4847	0.000734409	0.00291369	-1.63449
Candida albicans SC5314	NRG1	0.40607	6.8793	4.48424	0.000734991	0.00291413	-2.01759
Candida albicans SC5314	DAG7	0.323704	5.80273	4.48303	0.000736558	0.00291848	-1.94258
Candida albicans SC5314	AGE3	-0.26841	5.78199	-4.48247	0.000737278	0.00291947	-1.9369
Candida albicans SC5314	CAALFMCR03400WA	0.289227	4.85106	4.48176	0.000738195	0.00292124	-1.81807
Candida albicans SC5314	SPF1	-0.312527	7.01903	-4.48043	0.000739908	0.00292615	-2.01464
Candida albicans SC5314	BLP1	0.609605	1.71616	4.4773	0.000743979	0.00294037	-1.4241
Candida albicans SC5314	IML1	0.526713	4.6589	4.4759	0.000745804	0.00294571	-1.77149
Candida albicans SC5314	RPL39	-0.263959	10.0502	-4.47417	0.000748068	0.00294715	-2.19061
Candida albicans SC5314	PEA2	0.353083	4.59381	4.47442	0.000747746	0.00294715	-1.7572
Candida albicans SC5314	GAC1	0.6692	3.8253	4.49501	0.000747237	0.00294715	-1.68659
Candida albicans SC5314	AFG3	0.281291	6.32655	4.47525	0.000746651	0.00294715	-1.98706
Candida albicans SC5314	CAALFMCR05460WA	-0.611544	3.51748	-4.47337	0.00074912	0.00294755	-1.66779
Candida albicans SC5314	BMH1	-0.212051	9.42991	-4.47359	0.000748829	0.00294755	-2.1547
Candida albicans SC5314	CAALFMC206120CA	0.41814	3.41984	4.47103	0.000752191	0.00295776	-1.54618
Candida albicans SC5314	CAALFMC105270CA	0.411001	5.72782	4.46474	0.000760527	0.00298864	-1.95864
Candida albicans SC5314	CAALFMC307330WA	0.703336	1.95959	4.46299	0.000762873	0.00299597	-1.26463
Candida albicans SC5314	CAALFMC602230WA	0.397241	7.00894	4.46189	0.000764345	0.00299985	-2.0399
Candida albicans SC5314	CAALFMC306550CA	-0.472709	2.87806	-4.45719	0.000770672	0.00302277	-1.51322
Candida albicans SC5314	CAALFMC600390WA	0.28846	4.83086	4.45556	0.000772874	0.00302644	-1.87383
Candida albicans SC5314	CAALFMC209780CA	-0.359564	5.76486	-4.45541	0.000773072	0.00302644	-1.98363
Candida albicans SC5314	MAC1	0.614393	2.86015	4.45612	0.000772108	0.00302644	-1.4468
Candida albicans SC5314	CAALFMC402040WA	0.474511	2.87686	4.45351	0.000775659	0.00303465	-1.567
Candida albicans SC5314	LYS144	0.421078	3.47369	4.45216	0.000777491	0.00303991	-1.63587
Candida albicans SC5314	CAALFMC703500WA	0.3336	4.65176	4.45112	0.000778918	0.00304357	-1.84342
Candida albicans SC5314	CAALFMC210870WA	-0.371612	4.03481	-4.44884	0.000782042	0.00305009	-1.78059
Candida albicans SC5314	POL5	0.40916	5.76648	4.44882	0.000782061	0.00305009	-1.98293
Candida albicans SC5314	CAALFMC303430CA	-0.563124	2.78707	-4.44943	0.000781234	0.00305009	-1.55763
Candida albicans SC5314	PMI1	-0.303313	7.29931	-4.44602	0.000785921	0.00306202	-2.09352
Candida albicans SC5314	SCS7	0.349282	7.65785	4.44585	0.000786155	0.00306202	-2.12389
Candida albicans SC5314	CAALFMC502220CA	0.522105	2.49454	4.44553	0.0007866	0.00306202	-1.47191
Candida albicans SC5314	CAALFMCR00460CA	0.421357	5.61814	4.44376	0.000789035	0.00306768	-1.98592
Candida albicans SC5314	CAALFMC102680CA	-0.590717	1.97965	-4.44376	0.000789045	0.00306768	-1.34044
Candida albicans SC5314	CAALFMC202550CA	1.35115	-0.152312	4.44245	0.000790852	0.00307278	-0.688496
Candida albicans SC5314	CAALFMCR04160CA	0.270705	6.55141	4.43839	0.000796518	0.00309286	-2.06178
Candida albicans SC5314	TLO7	-0.623467	2.91399	-4.43391	0.000802803	0.00311532	-1.56245
Candida albicans SC5314	CAALFMCR07920WA	0.31291	5.12205	4.4328	0.000804378	0.00311948	-1.96139
Candida albicans SC5314	RPL35	-0.229557	10.316	-4.42832	0.000810723	0.0031382	-2.28981
Candida albicans SC5314	CAALFMCR05200CA	-0.360949	6.07966	-4.42881	0.000810026	0.0031382	-2.05601
Candida albicans SC5314	CAALFMC403140CA	0.370492	4.8395	4.42847	0.00081051	0.0031382	-1.91094
Candida albicans SC5314	FRP1	-0.408247	4.22036	-4.42538	0.000814926	0.0031525	-1.70873
Candida albicans SC5314	CAALFMCR08670CA	0.633245	2.30336	4.4226	0.000818923	0.00316599	-1.4409
Candida albicans SC5314	HBR2	-0.29362	4.71132	-4.4215	0.000820503	0.00317012	-1.94987
Candida albicans SC5314	CAALFMCR09040WA	-0.930521	0.779199	-4.41608	0.000828358	0.00319592	-1.08412
Candida albicans SC5314	BPH1	0.504167	3.55808	4.41583	0.000828726	0.00319592	-1.72283
Candida albicans SC5314	PHHB	0.44822	3.60143	4.41625	0.000828115	0.00319592	-1.78891
Candida albicans SC5314	ERG4	-0.3165	6.00414	-4.41219	0.000834045	0.00321444	-2.09072
Candida albicans SC5314	MNS1	-0.268279	5.51042	-4.41062	0.000836363	0.00322137	-2.03726
Candida albicans SC5314	CAALFMCR01440CA	1.07686	8.5439	5.26816	0.000839402	0.00322536	-1.85374
Candida albicans SC5314	CAALFMC107160CA	-1.07619	2.89899	-4.67061	0.000839997	0.00322536	-1.58983
Candida albicans SC5314	URA2	-0.255846	8.74698	-4.40912	0.000838568	0.00322536	-2.23118
Candida albicans SC5314	SEP7	-0.382486	5.54346	-4.40876	0.000839099	0.00322536	-2.04127
Candida albicans SC5314	RPS21	-0.196243	10.9619	-4.40841	0.000839623	0.00322536	-2.36468
Candida albicans SC5314	DOT6	0.278147	5.46705	4.40594	0.000843279	0.00323596	-2.03999
Candida albicans SC5314	CAALFMC404870CA	-0.269199	7.06832	-4.40161	0.000849726	0.00325868	-2.16283
Candida albicans SC5314	DYN1	0.408555	6.03775	4.39681	0.000856945	0.00328434	-2.11701
Candida albicans SC5314	CAALFMC200630CA	0.396563	3.12928	4.39429	0.000860754	0.0032969	-1.68759
Candida albicans SC5314	EXO70	-0.350432	4.46965	-4.39393	0.000861292	0.00329693	-1.93637
Candida albicans SC5314	PGA43	-0.686255	2.94101	-4.39219	0.000863946	0.00330505	-1.64175
Candida albicans SC5314	CAALFMC103180WA	0.482421	3.21688	4.39055	0.000866434	0.00331252	-1.66878
Candida albicans SC5314	ALS2	-0.577716	8.03021	-4.55231	0.00086787	0.00331597	-2.15677
Candida albicans SC5314	CAALFMC101530CA	-0.225445	8.07231	-4.3885	0.000869582	0.00332047	-2.23263
Candida albicans SC5314	PCK1	0.597381	4.93537	4.47343	0.000880755	0.00336106	-2.05827
Candida albicans SC5314	MRPL3	0.309343	6.3684	4.3787	0.00088473	0.00337415	-2.15843
Candida albicans SC5314	UGA1	-0.376211	4.6122	-4.37339	0.000893055	0.00340381	-1.9842
Candida albicans SC5314	CAALFMC400060WA	0.372398	4.2945	4.37303	0.000893626	0.0034039	-1.95708
Candida albicans SC5314	CAALFMC102780WA	-0.294537	5.72568	-4.37114	0.000896613	0.00341318	-2.14886
Candida albicans SC5314	SIT1	0.364246	6.86355	4.36988	0.000898606	0.00341867	-2.18334
Candida albicans SC5314	HMG1	-0.33267	7.2253	-4.36434	0.000907429	0.00345012	-2.23606
Candida albicans SC5314	CAALFMCR04830CA	-0.538176	2.21505	-4.36207	0.000911078	0.00346187	-1.5206
Candida albicans SC5314	CAALFMCR06010WA	-0.582659	2.88926	-4.36113	0.00091259	0.0034655	-1.68555
Candida albicans SC5314	ASH1	-0.271732	5.80731	-4.35984	0.000914674	0.00347129	-2.16305
Candida albicans SC5314	CAALFMC200830CA	-0.265318	5.93077	-4.3586	0.000916669	0.00347673	-2.17159
Candida albicans SC5314	ECM22	0.430484	4.50997	4.35681	0.000919576	0.00348562	-1.99326
Candida albicans SC5314	CAALFMC303860WA	0.444844	3.2616	4.35025	0.000930295	0.0035241	-1.76808
Candida albicans SC5314	CAALFMC102740CA	-0.624841	2.0717	-4.34894	0.000932446	0.0035301	-1.51227
Candida albicans SC5314	CAALFMC602930WA	-0.255983	6.31659	-4.34652	0.000936438	0.00354305	-2.21978
Candida albicans SC5314	CAALFMC604320CA	0.728372	1.9719	4.34585	0.000937559	0.00354513	-1.42149
Candida albicans SC5314	CAALFMC702160WA	0.572581	2.79612	4.3445	0.000939788	0.00355139	-1.62826
Candida albicans SC5314	MTS1	-0.218429	8.20088	-4.34204	0.000943888	0.00356471	-2.3274
Candida albicans SC5314	CAALFMC405900CA	1.01924	0.880726	4.34152	0.000944753	0.00356581	-1.24671
Candida albicans SC5314	HOS1	0.702449	1.7977	4.3375	0.000951488	0.00358905	-1.50103
Candida albicans SC5314	DPM3	-0.266722	5.47054	-4.33472	0.000956177	0.00360201	-2.17726
Candida albicans SC5314	CAALFMCR07700WA	0.857155	1.54653	4.33499	0.000955723	0.00360201	-1.3769
Candida albicans SC5314	CAALFMCR10410CA	0.32252	6.70161	4.33444	0.000956665	0.00360201	-2.26295
Candida albicans SC5314	CAALFMC702420CA	0.478209	2.53703	4.33024	0.000963784	0.00362661	-1.64598
Candida albicans SC5314	PRP3	0.351781	4.19594	4.32789	0.000967808	0.00363955	-1.96801
Candida albicans SC5314	CAALFMC702120CA	0.417578	4.81293	4.32643	0.000970306	0.00364673	-2.09229
Candida albicans SC5314	CAALFMC302410CA	-0.37545	4.13065	-4.32223	0.000977559	0.00367176	-1.99676
Candida albicans SC5314	CAALFMCR03110WA	0.39374	4.07301	4.31934	0.000982559	0.00368608	-1.98027
Candida albicans SC5314	ERV46	-0.263867	5.78304	-4.31956	0.000982176	0.00368608	-2.23565
Candida albicans SC5314	PFK2	-0.423367	10.1464	-4.38487	0.000989833	0.00371113	-2.46062
Candida albicans SC5314	CAALFMC306990WA	-0.561186	2.16633	-4.31384	0.000992187	0.00371771	-1.5954
Candida albicans SC5314	CAALFMC702340CA	0.35443	5.96288	4.31015	0.000998696	0.00373984	-2.2556
Candida albicans SC5314	CAALFMC500170WA	-0.392349	4.35189	-4.30674	0.00100474	0.00376019	-2.07527
Candida albicans SC5314	APE2	-0.235514	9.41308	-4.30522	0.00100745	0.0037628	-2.46264
Candida albicans SC5314	CAALFMCR01020CA	0.445337	3.21291	4.30465	0.00100848	0.0037628	-1.79831
Candida albicans SC5314	CAALFMC603800CA	-0.495704	4.63168	-4.30467	0.00100843	0.0037628	-2.14613
Candida albicans SC5314	YTA6	0.485998	5.17065	4.30518	0.00100752	0.0037628	-2.18313
Candida albicans SC5314	REX2	0.293418	4.76294	4.30431	0.00100907	0.0037628	-2.13372
Candida albicans SC5314	UTP21	0.373601	7.35421	4.30543	0.00100707	0.0037628	-2.34229
Candida albicans SC5314	ZUO1	-0.22428	8.4951	-4.30357	0.00101039	0.00376546	-2.40995
Candida albicans SC5314	RPA12	0.478886	4.83453	4.30177	0.00101364	0.00377528	-2.13407
Candida albicans SC5314	CAALFMC703240WA	0.461151	4.56397	4.29706	0.00102213	0.00380463	-2.15344
Candida albicans SC5314	CAALFMC603740WA	-0.663981	1.92694	-4.29538	0.00102519	0.00381372	-1.5436
Candida albicans SC5314	CAALFMC207980WA	0.361065	3.83987	4.29444	0.00102689	0.00381778	-2.00602
Candida albicans SC5314	CAALFMC403850WA	0.260455	5.6775	4.29075	0.00103363	0.00384053	-2.27341
Candida albicans SC5314	CAALFMC204790CA	0.255806	5.27008	4.28564	0.00104305	0.00386859	-2.23435
Candida albicans SC5314	UBR1	0.350486	6.12469	4.28629	0.00104185	0.00386859	-2.3185
Candida albicans SC5314	OSM2	0.370058	3.61098	4.28564	0.00104305	0.00386859	-1.95849
Candida albicans SC5314	CAALFMC105630CA	-0.227428	8.79982	-4.28382	0.00104641	0.00387873	-2.46429
Candida albicans SC5314	CAALFMC103360WA	-0.333464	6.35994	-4.28322	0.00104754	0.00388058	-2.33644
Candida albicans SC5314	UME1	-0.260691	5.85839	-4.27785	0.00105756	0.00391467	-2.32084
Candida albicans SC5314	PGA18	-0.645488	3.89637	-4.29341	0.001058	0.00391467	-2.03306
Candida albicans SC5314	CAALFMC502380WA	-0.344422	7.14743	-4.2767	0.00105972	0.0039187	-2.39637
Candida albicans SC5314	CAALFMC500820WA	0.277332	6.10746	4.2744	0.00106406	0.00393006	-2.33786
Candida albicans SC5314	SUI3	-0.207444	8.25443	-4.27467	0.00106355	0.00393006	-2.45009
Candida albicans SC5314	CAALFMC103260WA	0.440639	3.46297	4.27144	0.00106968	0.00394845	-1.94441
Candida albicans SC5314	CAALFMC307460WA	-0.337989	5.05469	-4.27028	0.00107189	0.00395426	-2.23181
Candida albicans SC5314	CAALFMC403740WA	0.337725	5.47803	4.26868	0.00107493	0.00396313	-2.29895
Candida albicans SC5314	ALD6	1.45936	-1.06304	4.26831	0.00107564	0.0039634	-0.89929
Candida albicans SC5314	BMT7	1.27892	-1.30556	4.25902	0.00109354	0.00402456	-0.895797
Candida albicans SC5314	HSP78	0.404268	5.14536	4.25919	0.00109321	0.00402456	-2.3022
Candida albicans SC5314	CAALFMC106760CA	0.380398	6.75564	4.25564	0.00110013	0.00404641	-2.40621
Candida albicans SC5314	CAALFMCR02800CA	-0.723142	0.978633	-4.25248	0.00110634	0.00406445	-1.47171
Candida albicans SC5314	CAALFMC301570WA	0.437458	2.7704	4.25267	0.00110597	0.00406445	-1.83562
Candida albicans SC5314	ECM15	0.48901	3.97964	4.23942	0.00113234	0.0041575	-2.14348
Candida albicans SC5314	CAALFMC703840WA	-0.259272	5.66033	-4.23549	0.0011403	0.00418423	-2.38274
Candida albicans SC5314	SET2	0.321554	5.13719	4.23491	0.00114148	0.0041861	-2.29839
Candida albicans SC5314	CAALFMC700070CA	-0.267552	7.01387	-4.23338	0.00114458	0.00419498	-2.46742
Candida albicans SC5314	MRPL33	0.44945	4.8361	4.2317	0.00114802	0.00420511	-2.27557
Candida albicans SC5314	CCT2	-0.222052	7.44211	-4.23035	0.00115078	0.00421273	-2.49348
Candida albicans SC5314	GLR1	-0.303573	6.45617	-4.22886	0.00115384	0.00422146	-2.44999
Candida albicans SC5314	CAALFMC112060CA	0.592281	2.09772	4.2233	0.00116533	0.00426096	-1.72927
Candida albicans SC5314	CAALFMC210470CA	-0.392002	4.89016	-4.2194	0.00117345	0.00428814	-2.31015
Candida albicans SC5314	CAALFMC104860WA	-0.374801	4.91229	-4.21704	0.0011784	0.00430039	-2.31717
Candida albicans SC5314	PUS7	0.263347	6.49333	4.21681	0.00117888	0.00430039	-2.46518
Candida albicans SC5314	CAALFMC504860CA	-0.394669	3.66464	-4.2174	0.00117763	0.00430039	-2.09618
Candida albicans SC5314	CAALFMC205820WA	0.466106	3.85493	4.21578	0.00118104	0.00430572	-2.12036
Candida albicans SC5314	HSE1	0.380913	4.00887	4.21448	0.00118377	0.00431316	-2.20685
Candida albicans SC5314	ALS4	-0.45773	8.94399	-4.28533	0.0011877	0.00432494	-2.57635
Candida albicans SC5314	CAALFMC603370WA	0.562176	5.75723	4.3185	0.00119172	0.00433701	-2.4228
Candida albicans SC5314	CAALFMC101340CA	-0.667238	2.07254	-4.20868	0.0011961	0.00435039	-1.79922
Candida albicans SC5314	CAALFMC702920WA	0.929479	0.58362	4.20807	0.0011974	0.00435259	-1.34433
Candida albicans SC5314	CAALFMC602250WA	0.573026	1.93839	4.20379	0.00120656	0.00438332	-1.68566
Candida albicans SC5314	CAALFMCR07470WA	-0.689289	4.01779	-4.2654	0.00121739	0.00441739	-2.1733
Candida albicans SC5314	CAALFMC105200CA	-0.41731	3.54283	-4.19847	0.00121808	0.00441739	-2.1412
Candida albicans SC5314	CAALFMC503150WA	0.447307	5.44893	4.19857	0.00121786	0.00441739	-2.40738
Candida albicans SC5314	WSC4	-0.382394	5.19712	-4.19633	0.00122274	0.00443171	-2.42891
Candida albicans SC5314	PLB2	-0.631885	1.45434	-4.19555	0.00122444	0.0044338	-1.59577
Candida albicans SC5314	ARP8	-0.369761	5.73553	-4.19541	0.00122474	0.0044338	-2.45965
Candida albicans SC5314	SAS10	0.451062	7.11136	4.21239	0.00122554	0.0044341	-2.52434
Candida albicans SC5314	CAALFMC107090CA	0.287297	6.41804	4.19463	0.00122645	0.0044348	-2.49926
Candida albicans SC5314	CAALFMC111010CA	-0.43623	3.41655	-4.19198	0.00123226	0.00445283	-2.10116
Candida albicans SC5314	TRM2	0.326273	5.59471	4.19138	0.00123359	0.00445283	-2.43402
Candida albicans SC5314	TGL99	-0.438347	3.77255	-4.1914	0.00123355	0.00445283	-2.19124
Candida albicans SC5314	CAALFMC208160CA	-0.302721	7.03388	-4.18621	0.00124504	0.00449155	-2.55879
Candida albicans SC5314	CAALFMC701690WA	0.69184	1.18479	4.18502	0.00124768	0.00449848	-1.6174
Candida albicans SC5314	TUP1	-0.282398	8.00261	-4.1843	0.00124929	0.00450166	-2.605
Candida albicans SC5314	AOX1	0.559225	2.90856	4.18311	0.00125194	0.0045086	-2.07606
Candida albicans SC5314	CAALFMC207080CA	-0.628817	3.82698	-4.17913	0.00126088	0.00453815	-2.17962
Candida albicans SC5314	PGA27	0.663937	1.95558	4.1777	0.0012641	0.00454709	-1.70997
Candida albicans SC5314	FRS1	-0.215512	8.29724	-4.175	0.00127022	0.00456645	-2.63649
Candida albicans SC5314	CAALFMC304310CA	1.49849	-2.0859	4.17408	0.00127231	0.00457132	-0.92014
Candida albicans SC5314	CAALFMCR07910CA	0.498812	4.65554	4.17093	0.00127949	0.0045907	-2.34068
Candida albicans SC5314	FLC3	-0.26912	4.95483	-4.17084	0.00127969	0.0045907	-2.40255
Candida albicans SC5314	CAALFMC210810WA	-0.316258	5.1068	-4.17074	0.00127992	0.0045907	-2.42869
Candida albicans SC5314	CAALFMC113690CA	0.315316	6.3005	4.16758	0.00128718	0.00461269	-2.55893
Candida albicans SC5314	CAALFMCR09610CA	-0.439893	3.58955	-4.16742	0.00128754	0.00461269	-2.19425
Candida albicans SC5314	DOT5	0.374857	5.39745	4.1665	0.00128967	0.00461766	-2.48764
Candida albicans SC5314	CAALFMCR04920WA	0.381312	4.89976	4.16587	0.00129112	0.00461826	-2.42007
Candida albicans SC5314	VID27	-0.309201	7.25512	-4.16578	0.00129133	0.00461826	-2.6063
Candida albicans SC5314	CCT6	-0.261222	7.41057	-4.16439	0.00129455	0.00462179	-2.61288
Candida albicans SC5314	CAALFMC601750CA	-0.464205	2.82731	-4.16493	0.0012933	0.00462179	-2.04915
Candida albicans SC5314	VTI1	-0.327227	4.88954	-4.16468	0.00129387	0.00462179	-2.42441
Candida albicans SC5314	YHM1	0.296488	5.36347	4.1599	0.00130499	0.00465638	-2.48248
Candida albicans SC5314	AIP2	0.227255	7.18685	4.15885	0.00130744	0.00465995	-2.61708
Candida albicans SC5314	PHO114	0.908303	1.29669	4.15883	0.00130749	0.00465995	-1.66447
Candida albicans SC5314	CAALFMCR00130CA	0.357003	5.57501	4.15761	0.00131034	0.00466711	-2.51211
Candida albicans SC5314	CAALFMC201760CA	0.542404	1.89472	4.15733	0.001311	0.00466711	-1.78807
Candida albicans SC5314	RPL13	-0.216626	11.0802	-4.15672	0.00131243	0.00466951	-2.83546
Candida albicans SC5314	CAALFMC205560WA	-0.380075	3.30353	-4.15397	0.00131891	0.00468718	-2.16937
Candida albicans SC5314	CAALFMCR10620CA	0.333906	5.36933	4.15423	0.00131829	0.00468718	-2.50184
Candida albicans SC5314	CAALFMC301890CA	-0.323441	5.97772	-4.153	0.0013212	0.00469263	-2.56308
Candida albicans SC5314	MUM2	-0.361726	4.77887	-4.15104	0.00132585	0.00470645	-2.45729
Candida albicans SC5314	CAALFMC400820WA	0.510629	4.30524	4.14635	0.00133703	0.00474343	-2.3175
Candida albicans SC5314	RMS1	0.36138	5.68122	4.14582	0.0013383	0.00474402	-2.53209
Candida albicans SC5314	CAALFMCR04300WA	-0.271617	7.85525	-4.14564	0.00133872	0.00474402	-2.66616
Candida albicans SC5314	CAALFMC210860CA	-0.232492	7.42087	-4.14302	0.00134501	0.00476357	-2.65511
Candida albicans SC5314	NSA1	0.309332	6.86819	4.14236	0.00134661	0.00476654	-2.62153
Candida albicans SC5314	CAALFMC601940WA	0.783366	1.92962	4.13952	0.00135346	0.0047826	-1.87731
Candida albicans SC5314	HGT3	-0.651009	1.31086	-4.13975	0.00135292	0.0047826	-1.75452
Candida albicans SC5314	NUP60	0.33957	5.16025	4.13966	0.00135313	0.0047826	-2.47956
Candida albicans SC5314	BUL1	0.705949	1.18845	4.13656	0.00136066	0.0048053	-1.68435
Candida albicans SC5314	CAALFMCR03120WA	0.43749	4.21751	4.13521	0.00136397	0.00481186	-2.41561
Candida albicans SC5314	CAALFMC109040CA	0.655887	5.62723	4.28413	0.00136407	0.00481186	-2.46136
Candida albicans SC5314	PMT4	-0.346603	7.07877	-4.13173	0.0013725	0.00483885	-2.65701
Candida albicans SC5314	CAALFMC500050WA	-0.397722	3.68558	-4.1295	0.00137799	0.00485543	-2.28254
Candida albicans SC5314	ZCF23	-0.50861	2.15415	-4.12878	0.00137978	0.00485899	-1.9126
Candida albicans SC5314	PCD1	-0.33513	3.39278	-4.12802	0.00138165	0.00486281	-2.22504
Candida albicans SC5314	CAALFMCR03340CA	0.513385	3.34512	4.12768	0.00138249	0.00486301	-2.18792
Candida albicans SC5314	CAALFMC306290WA	-0.362072	3.98611	-4.12377	0.00139222	0.00489446	-2.3457
Candida albicans SC5314	BIO2	-0.451316	2.67369	-4.12331	0.00139336	0.00489571	-2.01899
Candida albicans SC5314	CAALFMCR01410CA	0.321583	5.74725	4.122	0.00139665	0.00490447	-2.58641
Candida albicans SC5314	CAALFMCR00880WA	-0.564249	2.63736	-4.11794	0.00140685	0.0049347	-2.07267
Candida albicans SC5314	CAALFMC113430CA	2.23419	-2.83659	4.11807	0.00140653	0.0049347	-0.944527
Candida albicans SC5314	CYS3	-0.29039	8.95097	-4.11675	0.00140986	0.00494246	-2.76387
Candida albicans SC5314	HGT17	3.13592	-4.4012	4.11644	0.00141065	0.00494247	-0.797908
Candida albicans SC5314	CAALFMC201820CA	0.326925	3.99399	4.11425	0.0014162	0.0049591	-2.33319
Candida albicans SC5314	CTA8	0.23661	5.48955	4.11059	0.00142552	0.00498893	-2.58825
Candida albicans SC5314	CAALFMC403710CA	1.29017	-0.717599	4.10943	0.0014285	0.00499652	-1.27916
Candida albicans SC5314	SOF1	0.280503	6.90976	4.1088	0.00143013	0.0049994	-2.68682
Candida albicans SC5314	CAALFMC200860CA	1.03919	0.226336	4.10497	0.00143998	0.0050282	-1.43754
Candida albicans SC5314	FGR22	0.84125	1.08689	4.10507	0.00143971	0.0050282	-1.7441
Candida albicans SC5314	CAALFMC302030WA	0.296813	5.37855	4.10163	0.00144865	0.00505562	-2.58866
Candida albicans SC5314	CAALFMC100210CA	-0.227705	7.10185	-4.09991	0.00145312	0.00506835	-2.72542
Candida albicans SC5314	KTR4	-0.380201	4.1255	-4.0996	0.00145394	0.00506836	-2.40134
Candida albicans SC5314	XUT1	0.818189	1.27802	4.09917	0.00145506	0.00506943	-1.77167
Candida albicans SC5314	CAALFMC302140CA	0.270576	4.86396	4.09439	0.0014676	0.00511026	-2.55279
Candida albicans SC5314	RBT7	0.804766	0.497002	4.09203	0.00147383	0.00512906	-1.62327
Candida albicans SC5314	QCR8	-0.213169	7.5851	-4.0892	0.00148134	0.00515232	-2.76354
Candida albicans SC5314	CAALFMCR03330WA	0.295296	3.99723	4.08798	0.00148458	0.00515714	-2.42191
Candida albicans SC5314	CAALFMC305440CA	0.430179	2.97928	4.08798	0.0014846	0.00515714	-2.17463
Candida albicans SC5314	RET2	-0.234297	6.69864	-4.08774	0.00148522	0.00515714	-2.72214
Candida albicans SC5314	CAALFMC504960WA	-0.422319	4.07144	-4.08707	0.00148703	0.00516053	-2.44607
Candida albicans SC5314	SCP1	0.65686	2.70296	4.08628	0.00148914	0.00516495	-2.13119
Candida albicans SC5314	CAALFMC602370CA	0.29891	5.90179	4.08513	0.00149221	0.00517271	-2.66585
Candida albicans SC5314	GWT1	-0.345755	4.18225	-4.08418	0.00149478	0.00517694	-2.43056
Candida albicans SC5314	PGA57	0.566279	1.80783	4.08406	0.0014951	0.00517694	-1.89166
Candida albicans SC5314	CAALFMC209620WA	-0.347599	4.62062	-4.08304	0.00149782	0.00518349	-2.52926
Candida albicans SC5314	IFM3	0.4878	3.53896	4.07993	0.00150622	0.00520965	-2.34033
Candida albicans SC5314	CAALFMC302770CA	-0.394342	2.88961	-4.07753	0.00151275	0.0052293	-2.21137
Candida albicans SC5314	RPL37B	-0.228084	10.6777	-4.07307	0.00152493	0.00526847	-2.96533
Candida albicans SC5314	CAALFMC207100WA	-0.253527	6.14622	-4.07151	0.00152921	0.00528032	-2.71949
Candida albicans SC5314	IML2	0.407792	5.93228	4.07077	0.00153126	0.00528446	-2.73798
Candida albicans SC5314	SPO72	0.420785	3.70955	4.06893	0.00153633	0.005299	-2.3834
Candida albicans SC5314	CAALFMC201240CA	0.510697	3.88493	4.06744	0.00154046	0.00531031	-2.37101
Candida albicans SC5314	HIS1	-0.235016	7.36891	-4.06541	0.0015461	0.00532678	-2.79675
Candida albicans SC5314	CAALFMC502330WA	-0.276597	5.6269	-4.06455	0.00154847	0.005332	-2.69566
Candida albicans SC5314	TPI1	-0.216628	11.046	-4.06111	0.0015581	0.00536217	-3.01096
Candida albicans SC5314	SNF4	-0.22975	5.82119	-4.05992	0.00156145	0.00537071	-2.72191
Candida albicans SC5314	COF1	-0.229846	8.25939	-4.05845	0.00156558	0.00538194	-2.84862
Candida albicans SC5314	OPT9	1.4556	-0.723289	4.05814	0.00156644	0.00538194	-1.29663
Candida albicans SC5314	CAALFMC111770CA	0.355937	6.35547	4.0467	0.00159906	0.00548794	-2.77575
Candida albicans SC5314	IMP2	0.677613	3.50465	4.07716	0.00159868	0.00548794	-2.38703
Candida albicans SC5314	CAALFMC207430CA	0.424666	3.43771	4.04135	0.00161454	0.00553798	-2.41512
Candida albicans SC5314	CAALFMC200640WA	0.491659	2.30928	4.04051	0.00161698	0.00554328	-2.19768
Candida albicans SC5314	PAD1	0.528549	2.89515	4.03893	0.00162159	0.00555603	-2.33414
Candida albicans SC5314	RAD14	0.471439	2.83538	4.03855	0.0016227	0.00555676	-2.26
Candida albicans SC5314	UTP13	0.241236	7.26247	4.03747	0.00162585	0.00556449	-2.83709
Candida albicans SC5314	CAALFMCR10260WA	0.466498	4.43247	4.03411	0.00163575	0.00559528	-2.56472
Candida albicans SC5314	CAALFMC103050WA	0.278811	4.91951	4.0295	0.00164941	0.00563888	-2.65378
Candida albicans SC5314	CAALFMC702540WA	-0.49058	3.1758	-4.0283	0.00165296	0.00564792	-2.31282
Candida albicans SC5314	PRN2	0.508009	2.42123	4.02647	0.00165843	0.0056635	-2.26212
Candida albicans SC5314	CDC10	-0.227593	6.71416	-4.02581	0.00166042	0.00566717	-2.83519
Candida albicans SC5314	RPL15A	-0.194315	11.0286	-4.02091	0.00167514	0.00571425	-3.0849
Candida albicans SC5314	CAALFMC201370CA	0.470157	6.28009	4.04699	0.00168643	0.00574962	-2.79889
Candida albicans SC5314	ERG7	-0.393821	5.78298	-4.01462	0.00169426	0.00577313	-2.80091
Candida albicans SC5314	CAALFMCR04080CA	-0.21639	6.54894	-4.01326	0.00169845	0.00578422	-2.85214
Candida albicans SC5314	CAALFMC303190CA	0.440046	3.287	4.01126	0.00170456	0.00580187	-2.40533
Candida albicans SC5314	DFG5	0.308986	5.9525	4.00353	0.00172854	0.00588026	-2.84246
Candida albicans SC5314	CAALFMC600110CA	-0.332391	4.51499	-4.00023	0.00173887	0.00590908	-2.62653
Candida albicans SC5314	CBR1	-0.242561	6.81993	-3.99991	0.00173987	0.00590908	-2.89173
Candida albicans SC5314	ALT1	0.347897	3.84222	4.00015	0.00173911	0.00590908	-2.57413
Candida albicans SC5314	CAALFMC307850WA	-0.336314	4.85507	-3.99669	0.00175001	0.00593635	-2.7379
Candida albicans SC5314	CAALFMC306640WA	0.541933	2.08332	3.99651	0.00175059	0.00593635	-2.09374
Candida albicans SC5314	PUT3	0.343012	4.60387	3.99645	0.00175077	0.00593635	-2.6623
Candida albicans SC5314	MYO5	0.304106	6.23113	3.99555	0.00175361	0.00594275	-2.87309
Candida albicans SC5314	MMD1	-0.266833	7.74035	-3.99517	0.00175483	0.00594362	-2.94301
Candida albicans SC5314	CAALFMC703890CA	-0.213244	6.38896	-3.99209	0.00176463	0.00597356	-2.8806
Candida albicans SC5314	HXK2	-0.276301	9.9515	-3.99097	0.0017682	0.00598236	-3.08848
Candida albicans SC5314	CAALFMC304410CA	-0.392341	5.29719	-3.98969	0.00177228	0.00599293	-2.79043
Candida albicans SC5314	VPS52	0.351855	4.16106	3.98495	0.00178754	0.00603793	-2.62028
Candida albicans SC5314	CAALFMC403230CA	-0.460337	6.62742	-4.01741	0.00178727	0.00603793	-2.88334
Candida albicans SC5314	WBP1	-0.320502	6.61418	-3.98037	0.0018024	0.00608481	-2.91374
Candida albicans SC5314	HNT2	-0.736472	1.55613	-3.97776	0.00181093	0.00611029	-2.04699
Candida albicans SC5314	CAALFMC208090WA	0.442636	3.06129	3.97738	0.00181217	0.00611115	-2.4294
Candida albicans SC5314	GST1	2.85879	-4.16155	3.97566	0.00181783	0.00612692	-1.03221
Candida albicans SC5314	CAALFMC110680CA	-0.344904	6.69924	-3.97263	0.00182783	0.00615392	-2.93468
Candida albicans SC5314	CAALFMC207060WA	-0.316871	5.18469	-3.97286	0.00182705	0.00615392	-2.81916
Candida albicans SC5314	CAALFMC601090CA	0.819828	1.32265	3.97122	0.00183248	0.00616342	-1.97622
Candida albicans SC5314	STP2	0.241653	6.32437	3.97117	0.00183264	0.00616342	-2.91909
Candida albicans SC5314	SDH2	-0.329533	6.86985	-3.96807	0.00184296	0.0061896	-2.96274
Candida albicans SC5314	CAALFMC303100CA	0.257038	4.97272	3.9682	0.0018425	0.0061896	-2.78102
Candida albicans SC5314	CCT3	-0.25779	7.26257	-3.96793	0.00184341	0.0061896	-2.97064
Candida albicans SC5314	CAALFMC300380CA	0.45034	3.23188	3.96642	0.00184846	0.00620319	-2.43949
Candida albicans SC5314	CAALFMC101820CA	0.317726	4.11529	3.9655	0.00185153	0.00621013	-2.64025
Candida albicans SC5314	CAALFMC503960WA	-0.335038	5.48729	-3.96491	0.00185353	0.00621349	-2.8653
Candida albicans SC5314	tIUAU1	-1.59785	-1.28225	-3.96174	0.0018642	0.00624587	-1.28598
Candida albicans SC5314	CAALFMC210540WA	0.430574	4.00036	3.95574	0.00188455	0.00630895	-2.6564
Candida albicans SC5314	LSC1	-0.197855	8.15283	-3.95559	0.00188506	0.00630895	-3.03567
Candida albicans SC5314	MRS4	0.362585	6.10635	3.95505	0.0018869	0.00631169	-2.93303
Candida albicans SC5314	CAALFMC114630CA	-0.547718	3.96398	-3.95267	0.00189507	0.00633562	-2.64218
Candida albicans SC5314	CAALFMC600550WA	0.236694	6.08317	3.95124	0.00189997	0.00634517	-2.93285
Candida albicans SC5314	CAALFMC109350WA	-0.264882	6.3485	-3.95142	0.00189936	0.00634517	-2.95698
Candida albicans SC5314	CAALFMC206780CA	0.524598	2.6551	3.94879	0.00190841	0.00636994	-2.40201
Candida albicans SC5314	CAALFMC504900CA	0.30923	5.90283	3.94319	0.00192787	0.00643142	-2.93151
Candida albicans SC5314	RPP1A	-0.225893	10.3888	-3.94106	0.00193535	0.0064529	-3.19347
Candida albicans SC5314	WRS1	-0.244022	6.69204	-3.94071	0.00193658	0.00645352	-2.99041
Candida albicans SC5314	RPS6A	-0.192265	11.1419	-3.94036	0.00193779	0.00645411	-3.23971
Candida albicans SC5314	SLU7	0.434488	3.1036	3.93793	0.00194634	0.00647911	-2.45738
Candida albicans SC5314	CAALFMC207040WA	0.318976	4.78815	3.93744	0.00194806	0.00648136	-2.79988
Candida albicans SC5314	SPE1	-0.235498	7.20714	-3.93603	0.00195307	0.00649454	-3.02968
Candida albicans SC5314	RAV2	-0.343152	3.56868	-3.93443	0.00195873	0.00650987	-2.6174
Candida albicans SC5314	CAALFMCR00910WA	-0.260964	9.56411	-3.93299	0.00196386	0.00652341	-3.16264
Candida albicans SC5314	FZO1	0.292011	5.6677	3.93195	0.00196756	0.00653221	-2.94227
Candida albicans SC5314	SNF1	-0.247661	6.21364	-3.92902	0.00197805	0.00656352	-2.99714
Candida albicans SC5314	CAALFMC106870CA	-0.765034	1.86296	-3.92457	0.00199407	0.00661315	-2.17017
Candida albicans SC5314	CAALFMC602150CA	0.709958	2.32285	3.92342	0.00199822	0.00662336	-2.29012
Candida albicans SC5314	HOC1	-0.249988	5.24535	-3.91762	0.00201937	0.00667712	-2.92757
Candida albicans SC5314	CAALFMC200790CA	0.417491	6.32657	3.9175	0.00201982	0.00667712	-3.01028
Candida albicans SC5314	CAALFMC402770CA	0.407659	3.77941	3.91808	0.00201768	0.00667712	-2.67477
Candida albicans SC5314	CAALFMC203420CA	0.333842	3.99239	3.91766	0.00201922	0.00667712	-2.69628
Candida albicans SC5314	CAALFMC301560WA	0.347484	7.36032	3.91792	0.00201825	0.00667712	-3.06175
Candida albicans SC5314	CAALFMC404810CA	0.342802	5.73297	3.91217	0.00203944	0.00673482	-2.97367
Candida albicans SC5314	UBI4	-0.534481	9.30186	-4.10732	0.00203844	0.00673482	-3.07732
Candida albicans SC5314	FCY23	-0.324494	4.61658	-3.91032	0.0020463	0.00673953	-2.8219
Candida albicans SC5314	TLO16	-0.351464	5.80532	-3.91109	0.00204345	0.00673953	-2.99857
Candida albicans SC5314	BUL4	0.638448	2.00972	3.91034	0.00204623	0.00673953	-2.39947
Candida albicans SC5314	TRP2	-0.320779	6.43794	-3.91065	0.00204508	0.00673953	-3.0356
Candida albicans SC5314	MED14	0.327923	4.413	3.91146	0.00204208	0.00673953	-2.78968
Candida albicans SC5314	CAALFMC105730WA	0.70912	1.55796	3.90997	0.00204761	0.00674028	-2.16236
Candida albicans SC5314	CAALFMC505440CA	0.295773	6.30001	3.90789	0.00205535	0.00676217	-3.05065
Candida albicans SC5314	VPS11	0.416966	4.043	3.9052	0.00206541	0.00679166	-2.73247
Candida albicans SC5314	CAALFMC400070CA	0.294306	6.68019	3.90337	0.00207227	0.00680764	-3.07257
Candida albicans SC5314	CAALFMC114190CA	0.729607	3.82921	4.0971	0.00207246	0.00680764	-2.78966
Candida albicans SC5314	GPI1	-0.944499	2.36715	-3.95756	0.00207858	0.00682412	-2.3439
Candida albicans SC5314	CAALFMC307800CA	0.348671	5.79057	3.90127	0.00208018	0.00682577	-2.99986
Candida albicans SC5314	CAALFMC110810WA	-0.516944	3.47254	-3.8989	0.00208915	0.00685158	-2.66008
Candida albicans SC5314	MDH13	-0.300937	4.80587	-3.89838	0.00209113	0.00685444	-2.93622
Candida albicans SC5314	BUD14	-0.337667	4.46002	-3.89748	0.00209458	0.00686213	-2.82697
Candida albicans SC5314	CAALFMCR00420WA	0.548611	2.18298	3.8938	0.00210862	0.00690448	-2.3344
Candida albicans SC5314	CAALFMC600230WA	-0.35668	3.21127	-3.89343	0.00211002	0.00690543	-2.59539
Candida albicans SC5314	PBS2	-0.236956	6.68396	-3.89159	0.00211711	0.00692131	-3.08219
Candida albicans SC5314	PBP2	-0.20843	7.25898	-3.89177	0.00211641	0.00692131	-3.11348
Candida albicans SC5314	BUB2	-0.417111	2.92504	-3.89054	0.00212114	0.00693084	-2.53683
Candida albicans SC5314	CAALFMC303760WA	0.367366	3.19412	3.88922	0.00212625	0.0069439	-2.63203
Candida albicans SC5314	CAALFMC406240WA	0.327926	3.34554	3.88378	0.00214738	0.00700612	-2.64204
Candida albicans SC5314	MIR1	0.197247	8.67912	3.88373	0.00214757	0.00700612	-3.20168
Candida albicans SC5314	CAALFMC206770WA	-0.493697	3.54173	-3.88301	0.00215036	0.00701156	-2.6863
Candida albicans SC5314	CAALFMC105520WA	-0.474155	2.50911	-3.88243	0.00215263	0.00701527	-2.53612
Candida albicans SC5314	RIM13	-0.351774	3.458	-3.87736	0.00217256	0.0070765	-2.69335
Candida albicans SC5314	GIN4	0.282977	5.84482	3.87398	0.00218597	0.00711645	-3.05548
Candida albicans SC5314	CAALFMC602460CA	0.298427	5.18381	3.87072	0.00219895	0.00715494	-2.99953
Candida albicans SC5314	MODF	0.400165	3.40409	3.86934	0.00220448	0.00716918	-2.69184
Candida albicans SC5314	CAALFMC502110WA	0.718964	4.74344	4.03256	0.00221607	0.00720309	-2.83847
Candida albicans SC5314	CAALFMC105920WA	1.38674	-0.764612	3.86462	0.00222352	0.00722354	-1.5925
Candida albicans SC5314	EXG2	0.334872	3.39503	3.86249	0.00223213	0.00724769	-2.68953
Candida albicans SC5314	CDC3	-0.219243	6.38727	-3.86101	0.00223815	0.00725967	-3.12493
Candida albicans SC5314	GRS1	-0.271403	8.29277	-3.86111	0.00223777	0.00725967	-3.21983
Candida albicans SC5314	CAALFMC203800CA	-0.258656	5.13272	-3.85916	0.00224571	0.00728037	-3.0199
Candida albicans SC5314	OSH3	0.325548	5.49081	3.85805	0.00225025	0.00728747	-3.07108
Candida albicans SC5314	CAALFMC400880WA	0.265739	5.21139	3.85834	0.00224908	0.00728747	-3.01538
Candida albicans SC5314	MSH6	-0.280873	5.57639	-3.85764	0.00225193	0.0072891	-3.0665
Candida albicans SC5314	SSU81	0.366075	3.51987	3.85532	0.00226146	0.00731615	-2.78497
Candida albicans SC5314	PKH3	-0.336901	4.82481	-3.83915	0.00232905	0.00753089	-3.00774
Candida albicans SC5314	RNH35	-0.358798	3.98943	-3.8365	0.00234033	0.00756342	-2.86714
Candida albicans SC5314	CAALFMCR09740WA	0.314775	6.2224	3.83618	0.00234169	0.00756386	-3.15625
Candida albicans SC5314	HCM1	-0.593176	2.8314	-3.83361	0.00235268	0.00759542	-2.56032
Candida albicans SC5314	TYS1	-0.18481	7.69922	-3.83247	0.00235757	0.00760724	-3.24593
Candida albicans SC5314	CAALFMC207860WA	0.392373	3.51252	3.82973	0.00236939	0.00764139	-2.79241
Candida albicans SC5314	RPM2	0.53976	4.98942	3.88589	0.00237631	0.00765212	-3.03699
Candida albicans SC5314	RIM21	-0.325536	3.60239	-3.82836	0.0023753	0.00765212	-2.80332
Candida albicans SC5314	CAALFMCR00040CA	0.456779	3.63714	3.82782	0.00237764	0.00765212	-2.83957
Candida albicans SC5314	KRE9	0.256113	6.49285	3.82786	0.00237747	0.00765212	-3.19875
Candida albicans SC5314	tAAGC2	-1.21625	-0.567156	-3.82669	0.00238255	0.00766394	-1.67125
Candida albicans SC5314	GNP3	-0.327863	3.48644	-3.82543	0.00238801	0.00767751	-2.7855
Candida albicans SC5314	CAALFMC302180CA	-0.234972	6.74636	-3.82341	0.00239682	0.00770184	-3.21731
Candida albicans SC5314	CAALFMC111940CA	0.455021	2.71879	3.82244	0.00240109	0.00771156	-2.62987
Candida albicans SC5314	ECM39	-0.296078	5.4478	-3.82157	0.00240488	0.00771951	-3.11885
Candida albicans SC5314	SEC20	-0.356108	3.58331	-3.8213	0.00240605	0.00771951	-2.84818
Candida albicans SC5314	CAALFMC701270CA	0.35023	4.35201	3.81771	0.00242185	0.0077662	-2.94946
Candida albicans SC5314	ARF2	-0.218478	8.03063	-3.81362	0.00243999	0.00782033	-3.29276
Candida albicans SC5314	DRG1	-0.200206	7.03658	-3.81221	0.0024463	0.00783648	-3.25202
Candida albicans SC5314	CAALFMC203560CA	0.21703	5.86466	3.81173	0.00244844	0.00783931	-3.18062
Candida albicans SC5314	APM1	-0.245161	6.17871	-3.81141	0.00244988	0.00783987	-3.20838
Candida albicans SC5314	CAALFMCR04330WA	0.344889	3.83506	3.81025	0.00245507	0.00785242	-2.87733
Candida albicans SC5314	CAALFMC600270WA	-0.35022	4.19687	-3.80808	0.00246478	0.00787943	-2.97215
Candida albicans SC5314	ALS5	0.287738	4.32525	3.80298	0.00248786	0.00794911	-2.9754
Candida albicans SC5314	CAALFMC503000CA	-0.317289	4.48209	-3.80194	0.00249256	0.00796002	-2.99505
Candida albicans SC5314	CAALFMC109610WA	-0.237443	5.08338	-3.8005	0.00249913	0.00797691	-3.13548
Candida albicans SC5314	BUD23	0.376947	5.16113	3.79969	0.00250284	0.00798465	-3.11468
Candida albicans SC5314	CAALFMC300730WA	-0.290894	5.15146	-3.79514	0.0025237	0.00804706	-3.133
Candida albicans SC5314	PIF1	0.305613	5.42481	3.79374	0.00253015	0.00806348	-3.16333
Candida albicans SC5314	CAALFMC400920CA	-0.487722	2.46923	-3.79174	0.00253943	0.00808475	-2.63203
Candida albicans SC5314	TEC1	0.342471	4.21019	3.79184	0.00253896	0.00808475	-2.96781
Candida albicans SC5314	FEN12	0.214246	6.91883	3.78996	0.00254768	0.00810686	-3.29039
Candida albicans SC5314	GBP2	-0.280342	7.85005	-3.7894	0.00255032	0.00811109	-3.33103
Candida albicans SC5314	RPL27A	-0.193961	10.742	-3.78064	0.00259142	0.00823335	-3.51416
Candida albicans SC5314	PGM2	-0.379071	6.50065	-3.78076	0.00259085	0.00823335	-3.29334
Candida albicans SC5314	HAL21	-0.245578	4.66704	-3.77901	0.00259919	0.00825381	-3.08613
Candida albicans SC5314	CAALFMC604190CA	-0.44552	3.19845	-3.77655	0.00261088	0.00828671	-2.8068
Candida albicans SC5314	CAALFMCR03960CA	0.427425	3.2474	3.77512	0.00261771	0.00830413	-2.82744
Candida albicans SC5314	POX1	-0.305815	3.92507	-3.77356	0.00262521	0.00832366	-2.97581
Candida albicans SC5314	FMT1	0.524867	2.91751	3.77063	0.00263928	0.00836132	-2.73904
Candida albicans SC5314	CAALFMC204620WA	-0.325431	6.53908	-3.77029	0.00264094	0.00836132	-3.30493
Candida albicans SC5314	CDR4	-0.576534	7.15797	-3.96593	0.00264113	0.00836132	-3.25981
Candida albicans SC5314	CTF1	0.279261	4.38508	3.76964	0.00264408	0.00836642	-3.05342
Candida albicans SC5314	CAALFMCR06020WA	-0.694575	1.76204	-3.76753	0.00265428	0.00839438	-2.49302
Candida albicans SC5314	ZDS1	0.276445	5.34924	3.76651	0.00265922	0.00840575	-3.21003
Candida albicans SC5314	CAALFMC201490CA	0.262254	4.8967	3.76312	0.00267575	0.00845367	-3.1662
Candida albicans SC5314	CAALFMCR10000CA	0.597837	1.50392	3.76282	0.00267725	0.0084541	-2.49806
Candida albicans SC5314	CAALFMC405260WA	0.412579	5.05511	3.76051	0.00268857	0.00848556	-3.16564
Candida albicans SC5314	FGR63	-0.959623	0.982061	-3.75852	0.00269838	0.00851219	-2.28236
Candida albicans SC5314	MCD4	-0.612505	3.81981	-3.78165	0.00270172	0.00851839	-2.9449
Candida albicans SC5314	CAALFMC110620WA	-0.206805	9.35782	-3.75731	0.00270436	0.00852238	-3.4747
Candida albicans SC5314	CAALFMC404920WA	-0.232817	5.47502	-3.75563	0.00271269	0.00854139	-3.25207
Candida albicans SC5314	BZZ1	-0.24513	4.8584	-3.75554	0.00271315	0.00854139	-3.18025
Candida albicans SC5314	CAALFMC207200WA	-0.236609	5.54857	-3.7549	0.00271629	0.00854694	-3.25904
Candida albicans SC5314	CAALFMC206950CA	0.449287	4.3095	3.75267	0.00272739	0.00857754	-3.09026
Candida albicans SC5314	CAALFMC602300CA	-0.636918	2.31067	-3.75089	0.00273628	0.00860113	-2.64183
Candida albicans SC5314	CAALFMC210760CA	0.253582	5.54001	3.74691	0.0027563	0.00865967	-3.27298
Candida albicans SC5314	FGR610	-0.518867	1.98724	-3.74647	0.00275854	0.00866232	-2.60531
Candida albicans SC5314	YML6	0.247977	5.3412	3.74619	0.00275994	0.00866232	-3.242
Candida albicans SC5314	CAALFMC304840CA	-0.582223	2.30147	-3.74514	0.00276522	0.00867453	-2.59219
Candida albicans SC5314	BUD20	-2.50305	-3.17128	-3.74275	0.00277737	0.0087054	-1.43667
Candida albicans SC5314	CAALFMC105980WA	-0.322732	3.69152	-3.74238	0.00277927	0.0087054	-2.97133
Candida albicans SC5314	PMM1	-0.438543	7.10492	-3.79292	0.00277903	0.0087054	-3.35576
Candida albicans SC5314	GLO1	-0.243268	6.62076	-3.74193	0.00278155	0.00870814	-3.36723
Candida albicans SC5314	CAALFMC301940CA	-0.37097	4.74894	-3.73971	0.00279288	0.0087392	-3.21191
Candida albicans SC5314	GYP8	-0.528111	3.01058	-3.73881	0.00279746	0.00874912	-2.85128
Candida albicans SC5314	ARL3	-0.510684	4.35495	-3.74886	0.00281505	0.00879536	-3.14667
Candida albicans SC5314	CAALFMC700870WA	1.97294	-2.53435	3.73538	0.00281508	0.00879536	-1.58536
Candida albicans SC5314	AXL1	-0.399952	2.78578	-3.73499	0.00281711	0.00879728	-2.8006
Candida albicans SC5314	ALG8	-0.377711	4.04528	-3.7303	0.00284141	0.00886869	-3.06687
Candida albicans SC5314	CAALFMC602160WA	-0.502588	2.08682	-3.72971	0.0028445	0.00886939	-2.64934
Candida albicans SC5314	CAALFMC400800WA	0.5821	2.61794	3.72986	0.00284371	0.00886939	-2.72928
Candida albicans SC5314	PDC12	0.859981	0.165919	3.72923	0.00284697	0.00887264	-2.15273
Candida albicans SC5314	HGT5	-0.53919	2.54234	-3.72554	0.0028663	0.00892841	-2.77758
Candida albicans SC5314	CAALFMC106000WA	1.46438	-1.34823	3.72488	0.00286977	0.00893472	-1.72387
Candida albicans SC5314	GIS2	-0.182685	8.58285	-3.72011	0.00289496	0.00900413	-3.50332
Candida albicans SC5314	RBR2	0.553373	1.56762	3.72032	0.00289384	0.00900413	-2.57089
Candida albicans SC5314	MHP1	-0.336199	4.92509	-3.71873	0.00290228	0.00902238	-3.27543
Candida albicans SC5314	CIT1	0.298947	7.2592	3.71405	0.00292728	0.00909554	-3.45877
Candida albicans SC5314	CAALFMCR08940WA	0.259148	5.5595	3.7126	0.00293504	0.00911507	-3.33135
Candida albicans SC5314	CAALFMC306730WA	0.491556	1.52772	3.71107	0.00294333	0.00913625	-2.58069
Candida albicans SC5314	ECM7	-0.293623	3.84716	-3.70867	0.00295627	0.00917182	-3.09864
[truncated: 4,203 more rows]

## Sheet: FDR<0.05_FC>1.5
Org_name	GeneID	Description	Aliases	Chromosome	Product Description	Gene Name or Symbol	logFC	Fold_Change	AveExpr	t	P.Value	adj.P.Val	B	Gene ID New	source_id	Genomic Location (Gene)	Product Description	Gene Type	# Exons in Gene	# Exons in Transcript	# Transcripts	Transcript Length	gene_source_id	Previous ID(s)	Entrez Gene ID	UniProt ID
Candida albicans SC5314	3639890	Pga26p	CAALFM_C105760CA	1	GPI-anchored adhesin-like protein of the cell wall; role in cell wall integrity; required for normal virulence; induced in high iron and during cell wall regeneration; Hap43-repressed	PGA26	-3.71355	-13.1186	3.23191	-18.9697	2.33734e-10	1.85938e-08	14.3533	C1_05760C_A	C1_05760C_A-T	Ca22chr1A_C_albicans_SC5314:1,204,128..1,204,523(-)	GPI-anchored adhesin-like protein of the cell wall; role in cell wall integrity; required for normal virulence; induced in high iron and during cell wall regeneration; Hap43-repressed	protein coding	1	1	1	396	C1_05760C_A	Previous IDs: C1_05760C;CA2885;CAALFM_C105760CA;CaO19.10012;CaO19.2475;Contig4-2954_0019;IPF24884.1;IPF7204;IPF7204.2;orf19.10012;orf19.2475;orf6.4960	3639890	Q5AA09
Candida albicans SC5314	3645031	bifunctional cysteine synthase/O-acetylhomoserine aminocarboxypropyltransferase	CAALFM_C400200CA	4	medium a visual selection; chlamydospore formation induced, F-12/CO2 biofilm induced	MET15	-3.60639	-12.1795	5.83712	-46.9537	4.80226e-15	2.12843e-12	24.9821	C4_00200C_A	C4_00200C_A-T	Ca22chr4A_C_albicans_SC5314:30,660..31,982(-)	medium a visual selection; chlamydospore formation induced, F-12/CO2 biofilm induced	protein coding	1	1	1	1323	C4_00200C_A	Previous IDs: C4_00200C;CA2565;CAALFM_C400200CA;CaO19.13090;CaO19.5645;IPF12125.2;IPF21534.1;MET17;MET25;orf19.13090;orf19.5645;orf6.4514	3645031	Q59US5
Candida albicans SC5314	3641547	adenylyl-sulfate kinase	CAALFM_C500430WA	5	Putative adenylylsulfate kinase; predicted role in sulfur metabolism; possibly adherence-induced; protein present in exponential and stationary growth phase yeast; F-12/CO2 biofilm induced	MET14	-3.49488	-11.2736	4.28087	-20.7816	8.00551e-11	8.01197e-09	15.3988	C5_00430W_A	C5_00430W_A-T	Ca22chr5A_C_albicans_SC5314:78,890..79,492(+)	Putative adenylylsulfate kinase; predicted role in sulfur metabolism; possibly adherence-induced; protein present in exponential and stationary growth phase yeast; F-12/CO2 biofilm induced	protein coding	1	1	1	603	C5_00430W_A	Previous IDs: C5_00430W;CA5404;CAALFM_C500430WA;CaO19.8561;CaO19.946;Contig4-3103_0048;IPF1543.1;IPF26346.1;orf19.8561;orf19.946;orf6.8195	3641547	Q5A500
Candida albicans SC5314	3644711	Hsp70 family chaperone	CAALFM_C104300CA	1	HSP70 family chaperone; cell wall fractions; antigenic; beta-defensin peptides impport; ATPase domain binds histatin 5; at hyphal surface, not yeast; farnesol-repressed in biofilm; flow model, Spider biofilm repressed; caspofungin repressed	SSA2	-3.46855	-11.0697	8.63514	-53.1135	1.09069e-15	6.15247e-13	26.592	C1_04300C_A	C1_04300C_A-T	Ca22chr1A_C_albicans_SC5314:890,373..892,310(-)	HSP70 family chaperone; cell wall fractions; antigenic; beta-defensin peptides impport; ATPase domain binds histatin 5; at hyphal surface, not yeast; farnesol-repressed in biofilm; flow model, Spider biofilm repressed; caspofungin repressed	protein coding	1	1	1	1938	C1_04300C_A	Previous IDs: C1_04300C;CA2857;CAALFM_C104300CA;CaO19.1065;CaO19.8667;Contig4-2688_0006;Contig4-2688_0009;HS72;IPF26247.1;IPF7060.2;SSA1;orf19.1065;orf19.8667;orf6.4924	3644711	P46587
Candida albicans SC5314	3636132	sulfate adenylyltransferase	CAALFM_C113870WA	1	ATP sulfurlyase; sulfate assimilation; repressed by Met, Cys, Sfu1, or in fluconazole-resistant isolate; Hog1, caspofungin, white phase-induced; induced on biofilm formation, even in presence of Met and Cys; Spider, F-12/CO2 biofilm induced	MET3	-3.34265	-10.1447	5.19676	-35.2406	1.50153e-13	4.43667e-11	21.6487	C1_13870W_A	C1_13870W_A-T	Ca22chr1A_C_albicans_SC5314:3,051,419..3,053,002(+)	ATP sulfurlyase; sulfate assimilation; repressed by Met, Cys, Sfu1, or in fluconazole-resistant isolate; Hog1, caspofungin, white phase-induced; induced on biofilm formation, even in presence of Met and Cys; Spider, F-12/CO2 biofilm induced	protein coding	1	1	1	1584	C1_13870W_A	Previous IDs: C1_13870W;CA5238;CAALFM_C113870WA;CaO19.12492;CaO19.5025;Contig4-3075_0019;Contig4-3075_0020;IPF22255.1;IPF3022.1;orf19.12492;orf19.5025;orf6.7984	3636132	Q9Y872
Candida albicans SC5314	30515305	ncRNA	CAALFM_C502850WA	5	(snR10c) H/ACA box small nucleolar RNA (snoRNA)	null	-2.66381	-6.33706	7.57546	-33.6368	2.62177e-13	7.07307e-11	21.0596	C5_02850W_A	C5_02850W_A-T	Ca22chr5A_C_albicans_SC5314:637,935..638,080(+)	(snR10c) H/ACA box small nucleolar RNA (snoRNA)	snoRNA encoding	1	1	1	146	C5_02850W_A	Previous IDs: C5_02850W;CAALFM_C502850WA;snR10c	30515305	null
Candida albicans SC5314	30515022	tRNA	CAALFM_C107310CA	1	(tL(AAG)2) tRNA-Leu, predicted by tRNAscan-SE; AAG anticodon; has atypical G at position 32	tL(AAG)2	-2.63787	-6.22413	-2.03545	-3.42201	0.00501501	0.0142352	-2.12304	C1_07310C_A	C1_07310C_A-T	Ca22chr1A_C_albicans_SC5314:1,569,972..1,570,092(-)	(tL(AAG)2) tRNA-Leu, predicted by tRNAscan-SE; AAG anticodon; has atypical G at position 32	tRNA encoding	2	2	1	83	C1_07310C_A	Previous IDs: C1_07310C;CAALFM_C107310CA;tL(AAG)2.2	30515022	null
Candida albicans SC5314	3645800	Bud20p	CAALFM_C208880WA	2	Protein similar to S. cerevisiae Bud20p, which affects bud site selection; transposon mutation affects filamentous growth	BUD20	-2.50305	-5.66883	-3.17128	-3.74275	0.00277737	0.0087054	-1.43667	C2_08880W_A	C2_08880W_A-T	Ca22chr2A_C_albicans_SC5314:1,807,223..1,807,564(+)	Protein similar to S. cerevisiae Bud20p, which affects bud site selection; transposon mutation affects filamentous growth	protein coding	1	1	1	342	C2_08880W_A	Previous IDs: C2_08880W;CAALFM_C208880WA;CaO19.218;CaO19.7850;IPF18392.1;IPF27125.1;orf19.218;orf19.7850;orf6.5155	3645800	Q59SC5
Candida albicans SC5314	3634854	Lip2p	CAALFM_C109420WA	1	Secreted lipase; member of a differentially expressed lipase gene family; expressed in alimentary tract, but not oral tissue, during mouse oral infection; may have a role in nutrition and/or in creating an acidic microenvironment	LIP2	-2.43825	-5.41984	-3.85806	-3.36202	0.005605	0.015631	-2.04221	C1_09420W_A	C1_09420W_A-T	Ca22chr1A_C_albicans_SC5314:2,075,333..2,076,733(+)	Secreted lipase; member of a differentially expressed lipase gene family; expressed in alimentary tract, but not oral tissue, during mouse oral infection; may have a role in nutrition and/or in creating an acidic microenvironment	protein coding	1	1	1	1401	C1_09420W_A	Previous IDs: C1_09420W;CA3068;CAALFM_C109420WA;CaO19.12267;CaO19.4804;Contig4-3040_0021;IPF22428.1;IPF6120.2;orf19.12267;orf19.4804;orf6.5210	3634854	Q5APG1
Candida albicans SC5314	30514994	ncRNA	CAALFM_C105550CA	1	(snR60) C/D box small nucleolar RNA (snoRNA)	null	-2.40766	-5.30612	-5.03702	-3.59928	0.00361443	0.0108231	-1.6449	C1_05550C_A	C1_05550C_A-T	Ca22chr1A_C_albicans_SC5314:1,166,517..1,166,614(-)	(snR60) C/D box small nucleolar RNA (snoRNA)	snoRNA encoding	1	1	1	98	C1_05550C_A	Previous IDs: C1_05550C;CAALFM_C105550CA	30514994	null
Candida albicans SC5314	30515428	tRNA	CAALFM_CR07410CA	R	(tK(UUU)2) tRNA-Lys, predicted by tRNAscan-SE; UUU anticodon	tK(UUU)2	-2.24345	-4.73528	-5.01947	-2.94246	0.0122397	0.02976	-2.7259	CR_07410C_A	CR_07410C_A-T	Ca22chrRA_C_albicans_SC5314:1,607,966..1,608,040(-)	(tK(UUU)2) tRNA-Lys, predicted by tRNAscan-SE; UUU anticodon	tRNA encoding	1	1	1	75	CR_07410C_A	Previous IDs: CAALFM_CR07410CA;CR_07410C;tK(TTT)2;tK(UUU)2.2	30515428	null
Candida albicans SC5314	3638886	Sod5p	CAALFM_C200680CA	2	Cu-containing superoxide dismutase; protects against oxidative stress; induced by neutrophils, hyphal growth, caspofungin, osmotic/oxidative stress; oralpharyngeal candidiasis induced; rat catheter and Spider biofilm induced	SOD5	-2.21701	-4.64929	-0.808631	-4.7447	0.000467941	0.00200939	-0.00420408	C2_00680C_A	C2_00680C_A-T	Ca22chr2A_C_albicans_SC5314:111,314..112,000(-)	Cu-containing superoxide dismutase; protects against oxidative stress; induced by neutrophils, hyphal growth, caspofungin, osmotic/oxidative stress; oralpharyngeal candidiasis induced; rat catheter and Spider biofilm induced	protein coding	1	1	1	687	C2_00680C_A	Previous IDs: C2_00680C;CA4836;CAALFM_C200680CA;CaO19.2060;CaO19.9607;Contig4-3065_0005;IPF1222;IPF1222.2;IPF25296.1;PGA3;SOD31;orf19.2060;orf19.9607;orf6.7495	3638886	Q5AD07
Candida albicans SC5314	30515284	ncRNA	CAALFM_C406520WA	4	(snR10b) H/ACA box small nucleolar RNA (snoRNA)	null	-2.20752	-4.61881	-4.76669	-2.83957	0.0148247	0.0348436	-2.91	C4_06520W_A	C4_06520W_A-T	Ca22chr4A_C_albicans_SC5314:1,449,260..1,449,321(+)	(snR10b) H/ACA box small nucleolar RNA (snoRNA)	snoRNA encoding	1	1	1	62	C4_06520W_A	Previous IDs: C4_06520W;CAALFM_C406520WA;snR10b	30515284	null
Candida albicans SC5314	3636545	Mrv2p	CAALFM_C504190WA	5	Protein of unknown function; repressed by fluphenazine treatment or in an azole-resistant strain that overexpresses CDR1 and CDR2; Spider biofilm induced	MRV2	-2.2037	-4.60659	-0.132419	-9.11411	9.1933e-07	1.41199e-05	6.15122	C5_04190W_A	C5_04190W_A-T	Ca22chr5A_C_albicans_SC5314:933,743..934,489(+)	Protein of unknown function; repressed by fluphenazine treatment or in an azole-resistant strain that overexpresses CDR1 and CDR2; Spider biofilm induced	protein coding	1	1	1	747	C5_04190W_A	Previous IDs: C5_04190W;CA3025;CAALFM_C504190WA;CaO19.11383;CaO19.3902;Contig4-2296_0005;IPF11503;IPF11503.1;IPF23291.1;orf19.11383;orf19.3902;orf6.5146	3636545	A0A1D8PNW4
Candida albicans SC5314	3643946	hypothetical protein	CAALFM_C210070WA	2	Predicted dehydrogenase; transcript upregulated in an RHE model of oral candidiasis; virulence-group-correlated expression; Spider biofilm repressed	null	-2.18812	-4.55712	-1.26006	-5.49844	0.000133411	0.000723617	1.24844	C2_10070W_A	C2_10070W_A-T	Ca22chr2A_C_albicans_SC5314:2,064,740..2,065,882(+)	Predicted dehydrogenase; transcript upregulated in an RHE model of oral candidiasis; virulence-group-correlated expression; Spider biofilm repressed	protein coding	1	1	1	1143	C2_10070W_A	Previous IDs: C2_10070W;CA0636;CA0639;CA1253;CA1254;CAALFM_C210070WA;Contig4-2728_0003;FDH3.3f;FDH4.3f;IPF18026.2;IPF9033.1;IPF9034.1;orf19.1774;orf19.1775;orf6.2662;orf6.2663	3643946	A0A1D8PIL8
Candida albicans SC5314	3638791	Cha1p	CAALFM_C201270WA	2	Similar to catabolic ser/thr dehydratases; repressed by Rim101; induced in low iron; regulated on white-opaque switch; filament induced; Tn mutation affects filamentation; flow model biofilm induced; Spider biofilm repressed	CHA1	-2.11886	-4.34352	4.8363	-27.6609	2.70638e-12	4.48981e-10	18.7751	C2_01270W_A	C2_01270W_A-T	Ca22chr2A_C_albicans_SC5314:215,536..216,597(+)	Similar to catabolic ser/thr dehydratases; repressed by Rim101; induced in low iron; regulated on white-opaque switch; filament induced; Tn mutation affects filamentation; flow model biofilm induced; Spider biofilm repressed	protein coding	1	1	1	1062	C2_01270W_A	Previous IDs: 19.9548;C2_01270W;CA3945;CA6267;CAALFM_C201270WA;CHA12;CHA12.3f;CHA2;Contig4-2876_0008;IPF29220.1;IPF4749.2;IPF8165.3;orf19.1996;orf19.1997;orf19.9548;orf6.6363;orf6.766	3638791	A0A1D8PGA8
Candida albicans SC5314	3635724	Plb4.5p	CAALFM_C201380WA	2	Phospholipase B; Hog1-induced; regulated by Ssn6; putative GPI-anchor; repressed during cell wall regeneration; clade-associated gene expression; Hap43-induced; rat catheter and Spider biofilm repressed	PLB4.5	-2.10541	-4.3032	6.68307	-31.3248	6.14066e-13	1.19071e-10	20.195	C2_01380W_A	C2_01380W_A-T	Ca22chr2A_C_albicans_SC5314:241,111..243,219(+)	Phospholipase B; Hog1-induced; regulated by Ssn6; putative GPI-anchor; repressed during cell wall regeneration; clade-associated gene expression; Hap43-induced; rat catheter and Spider biofilm repressed	protein coding	1	1	1	2109	C2_01380W_A	Previous IDs: C2_01380W;CA0185;CA0186;CAALFM_C201380WA;Contig4-2174_0003;Contig4-2174_0004;IPF14660.3;IPF15731.2;IPF15733.2;IPF29416.1;PLB4;PLB4.3;PLB4.3f;PLB4.5f;orf19.1442;orf19.1443;orf19.9017;orf19.9018;orf6.1059;orf6.795;orf6.796	3635724	A0A1D8PGF0
Candida albicans SC5314	3634812	hypothetical protein	CAALFM_C110060CA	1	Protein of unknown function; transcript regulated by white-opaque switch; flow model biofilm induced; Spider biofilm induced	null	-2.07718	-4.21983	-3.93966	-2.6127	0.0225851	0.0493627	-3.3807	C1_10060C_A	C1_10060C_A-T	Ca22chr1A_C_albicans_SC5314:2,203,460..2,203,972(-)	Protein of unknown function; transcript regulated by white-opaque switch; flow model biofilm induced; Spider biofilm induced	protein coding	1	1	1	513	C1_10060C_A	Previous IDs: C1_10060C;CA2078;CAALFM_C110060CA;CaO19.4873;Contig4-2619_0010;IPF13352;IPF13352.1;IPF17929.2;orf19.12337;orf19.4873;orf6.113;orf6.3832	3634812	A0A1D8PEU0
Candida albicans SC5314	3641811	Cfl2p	CAALFM_C405780CA	4	Oxidoreductase; iron utilization; Sfu1/Sef1/Hap43/Nrg1/Tup1/Rim101 regulated; alkaline/low iron/fluphenazine/ciclopirox olamine, flucytosine, fluconazole, Spider/flow model/rat catheter biofilm induced; caspofungin/amphotericin B repressed	CFL2	-1.95511	-3.87746	2.52411	-6.72474	2.0508e-05	0.000157881	2.78581	C4_05780C_A	C4_05780C_A-T	Ca22chr4A_C_albicans_SC5314:1,276,925..1,279,141(-)	Oxidoreductase; iron utilization; Sfu1/Sef1/Hap43/Nrg1/Tup1/Rim101 regulated; alkaline/low iron/fluphenazine/ciclopirox olamine, flucytosine, fluconazole, Spider/flow model/rat catheter biofilm induced; caspofungin/amphotericin B repressed	protein coding	1	1	1	2217	C4_05780C_A	Previous IDs: C4_05780C;CA3461;CAALFM_C405780CA;CFL97;CaO19.1264;CaO19.8849;Contig4-2968_0010;Contig4-2968_0011;FRE2;IPF26059.1;IPF8512.2;orf19.1264;orf19.8849;orf6.5731	3641811	A0A1D8PME3
Candida albicans SC5314	3638336	hypothetical protein	CAALFM_C302890CA	3	Ortholog of C. dubliniensis CD36 : Cd36_82875 and Candida albicans WO-1 : CAWG_02609	null	-1.94867	-3.86018	-4.22393	-2.92149	0.0127274	0.0306932	-2.80267	C3_02890C_A	C3_02890C_A-T	Ca22chr3A_C_albicans_SC5314:622,287..622,697(-)	Ortholog of C. dubliniensis CD36 : Cd36_82875 and Candida albicans WO-1 : CAWG_02609	protein coding	1	1	1	411	C3_02890C_A	Previous IDs: C3_02890C;CAALFM_C302890CA;CaO19.280;CaO19.7912;Contig4-3050_0012;IPF19669.1;orf19.280;orf19.7912;orf6.4297;orf6.4809	3638336	null
Candida albicans SC5314	3634764	hypothetical protein	CAALFM_C109500WA	1	Ortholog of C. dubliniensis CD36 : Cd36_08960, C. parapsilosis CDC317 : CPAR2_301680, Candida tenuis NRRL Y-1498 : cten_CGOB_00021 and Debaryomyces hansenii CBS767 : DEHA2F11088g	null	-1.93686	-3.82872	-1.34555	-4.665	0.000536774	0.00225351	-0.0356459	C1_09500W_A	C1_09500W_A-T	Ca22chr1A_C_albicans_SC5314:2,092,602..2,092,937(+)	Ortholog of C. dubliniensis CD36 : Cd36_08960, C. parapsilosis CDC317 : CPAR2_301680, Candida tenuis NRRL Y-1498 : cten_CGOB_00021 and Debaryomyces hansenii CBS767 : DEHA2F11088g	protein coding	1	1	1	336	C1_09500W_A	Previous IDs: C1_09500W;CA3076;CAALFM_C109500WA;CaO19.12277;CaO19.4814;Contig4-2674_0008;IPF22495.1;IPF6101;IPF6101.2;IPF6101.3;orf19.12277;orf19.4814;orf6.5220	3634764	Q5APF1
Candida albicans SC5314	30515103	tRNA	CAALFM_C203740WA	2	(tF(GAA)2) tRNA-Phe, predicted by tRNAscan-SE; GAA anticodon; has atypical tertiary T15A48 basepair (rather than R15Y48 basepair)	tF(GAA)2	-1.91808	-3.77919	-1.9187	-3.55136	0.0039482	0.0116715	-1.90748	C2_03740W_A	C2_03740W_A-T	Ca22chr2A_C_albicans_SC5314:790,226..790,313(+)	(tF(GAA)2) tRNA-Phe, predicted by tRNAscan-SE; GAA anticodon; has atypical tertiary T15A48 basepair (rather than R15Y48 basepair)	tRNA encoding	2	2	1	73	C2_03740W_A	Previous IDs: C2_03740W;CAALFM_C203740WA;tF(GAA)2.2	30515103	null
Candida albicans SC5314	3645969	Nag3p	CAALFM_C604610CA	6	Putative MFS transporter; similar to Nag4; required for wild-type mouse virulence and cycloheximide resistance; in gene cluster that includes genes encoding enzymes of GlcNAc catabolism; Spider biofilm repressed	NAG3	-1.91062	-3.7597	3.37026	-20.2939	1.05864e-10	9.7425e-09	15.0789	C6_04610C_A	C6_04610C_A-T	Ca22chr6A_C_albicans_SC5314:1,023,237..1,024,922(-)	Putative MFS transporter; similar to Nag4; required for wild-type mouse virulence and cycloheximide resistance; in gene cluster that includes genes encoding enzymes of GlcNAc catabolism; Spider biofilm repressed	protein coding	1	1	1	1686	C6_04610C_A	Previous IDs: C6_04610C;CA1132;CA6268;CAALFM_C604610CA;Contig4-2515_0003;IFY2.3f;IPF2706.2;IPF2714.2;MDR97;TMP1;orf19.2158;orf19.2159;orf6.2472;orf6.682;orf6.683	3645969	A0A1D8PQG0
Candida albicans SC5314	3644911	hypothetical protein	CAALFM_CR02270CA	R	Protein of unknown function; Spider biofilm induced; upregulated in a cyr1 null mutant	null	-1.83399	-3.56522	1.41717	-8.51749	1.87983e-06	2.42502e-05	5.21901	CR_02270C_A	CR_02270C_A-T	Ca22chrRA_C_albicans_SC5314:508,632..509,357(-)	Protein of unknown function; Spider biofilm induced; upregulated in a cyr1 null mutant	protein coding	1	1	1	726	CR_02270C_A	Previous IDs: CA3254;CAALFM_CR02270CA;CR_02270C;CaO19.3742;Contig4-3070_0005;IPF19450.2;IPF4728;IPF4728.1;orf19.11227;orf19.3742;orf6.5472;orf6.81	3644911	A0A1D8PS62
Candida albicans SC5314	3634901	hypothetical protein	CAALFM_C109240CA	1	Protein of unknown function; induced during chlamydospore formation in both C. albicans and C. dubliniensis	null	-1.80947	-3.50513	0.799852	-7.71663	5.21462e-06	5.41083e-05	4.22756	C1_09240C_A	C1_09240C_A-T	Ca22chr1A_C_albicans_SC5314:2,028,519..2,029,943(-)	Protein of unknown function; induced during chlamydospore formation in both C. albicans and C. dubliniensis	protein coding	1	1	1	1425	C1_09240C_A	Previous IDs: C1_09240C;CA2831;CAALFM_C109240CA;CaO19.4783;Contig4-2888_0001;IPF15706;IPF15706.1;IPF19867.1;orf19.12247;orf19.4783;orf6.1419;orf6.4893	3634901	A0A1D8PEJ2
Candida albicans SC5314	3639275	hypothetical protein	CAALFM_C603090WA	6	Ortholog of C. dubliniensis CD36 : Cd36_63980, Candida tenuis NRRL Y-1498 : CANTEDRAFT_115187, Candida tropicalis MYA-3404 : CTRG_02719 and Candida albicans WO-1 : CAWG_05060	null	-1.80533	-3.4951	-3.10645	-2.93259	0.0124669	0.0302054	-2.85712	C6_03090W_A	C6_03090W_A-T	Ca22chr6A_C_albicans_SC5314:648,469..650,490(+)	Ortholog of C. dubliniensis CD36 : Cd36_63980, Candida tenuis NRRL Y-1498 : CANTEDRAFT_115187, Candida tropicalis MYA-3404 : CTRG_02719 and Candida albicans WO-1 : CAWG_05060	protein coding	1	1	1	2022	C6_03090W_A	Previous IDs: C6_03090W;CA2503;CA2504;CAALFM_C603090WA;Contig4-2698_0007;IPF16583.2;IPF6803.1;IPF6803.5f;orf19.13038;orf19.5592;orf19.5593;orf6.1762;orf6.4434;orf6.4435	3639275	A0A1D8PQ23
Candida albicans SC5314	3645030	hypothetical protein	CAALFM_C400190WA	4	have role in spore membrane bending pathway and cytoplasm, prospore membrane localization	null	-1.7597	-3.38627	3.06674	-9.06381	9.75112e-07	1.47599e-05	5.61962	C4_00190W_A	C4_00190W_A-T	Ca22chr4A_C_albicans_SC5314:29,746..30,663(+)	have role in spore membrane bending pathway and cytoplasm, prospore membrane localization	protein coding	1	1	1	918	C4_00190W_A	Previous IDs: C4_00190W;CA2564;CAALFM_C400190WA;CaO19.13089;CaO19.5644;Contig4-2558_0011;IPF12127;IPF12127.2;IPF21540.1;orf19.13089;orf19.5644;orf6.4513	3645030	Q59US6
Candida albicans SC5314	3642639	ferric/cupric-chelate reductase	CAALFM_C501360WA	5	C-terminus similar to ferric reductases; induced in low iron; Sfu1-repressed; ciclopirox olamine induced; colony morphology-related gene regulation by Ssn6; Hap43-repressed; Sef1-regulated	CFL4	-1.75602	-3.37764	-2.21471	-2.92999	0.0125275	0.0302818	-2.85942	C5_01360W_A	C5_01360W_A-T	Ca22chr5A_C_albicans_SC5314:303,368..305,500(+)	C-terminus similar to ferric reductases; induced in low iron; Sfu1-repressed; ciclopirox olamine induced; colony morphology-related gene regulation by Ssn6; Hap43-repressed; Sef1-regulated	protein coding	1	1	1	2133	C5_01360W_A	Previous IDs: C5_01360W;CA3363;CAALFM_C501360WA;CFL94;CaO19.1932;Contig4-2583_0010;FRE32;FRE5;IPF19355.2;IPF9791.2;orf19.1932;orf19.9488;orf6.292;orf6.5606	3642639	A0A1D8PN54
Candida albicans SC5314	3641636	hypothetical protein	CAALFM_C601780CA	6	Predicted chloride transporter; member of conserved Mcm1 regulon; Spider biofilm repressed	null	-1.73577	-3.33057	3.60059	-13.3504	1.35578e-08	5.19297e-07	9.93153	C6_01780C_A	C6_01780C_A-T	Ca22chr6A_C_albicans_SC5314:374,139..375,542(-)	Predicted chloride transporter; member of conserved Mcm1 regulon; Spider biofilm repressed	protein coding	1	1	1	1404	C6_01780C_A	Previous IDs: C6_01780C;CA2427;CAALFM_C601780CA;CaO19.10909;CaO19.3406;Contig4-2923_0025;IPF23830.1;IPF9898;IPF9898.2;orf19.10909;orf19.3406;orf6.4325	3641636	Q5A4N6
Candida albicans SC5314	3643944	hypothetical protein	CAALFM_C210320CA	2	Protein similar to S. cerevisiae meiosis-specific, spore-wall-localized protein Ssp2p, which is required for wild-type outer spore wall formation in S. cerevisiae; possibly an essential gene (UAU1 method); Hap43p-repressed	null	-1.73235	-3.32268	0.817822	-6.91878	1.55356e-05	0.000125031	3.17011	C2_10320C_A	C2_10320C_A-T	Ca22chr2A_C_albicans_SC5314:2,127,689..2,129,014(-)	Protein similar to S. cerevisiae meiosis-specific, spore-wall-localized protein Ssp2p, which is required for wild-type outer spore wall formation in S. cerevisiae; possibly an essential gene (UAU1 method); Hap43p-repressed	protein coding	1	1	1	1326	C2_10320C_A	Previous IDs: C2_10320C;CA0851;CAALFM_C210320CA;Ca38F10.06;CaO19.1746;Contig4-2199_0007;IPF10753.2;IPF16670;IPF16670.2;SSP2;orf19.1746;orf19.9313;orf6.2018;orf6.85	3643944	A0A1D8PIP8
Candida albicans SC5314	3644566	hypothetical protein	CAALFM_C102270CA	1	Putative oxidoreductase; Spider biofilm induced	null	-1.71819	-3.29023	1.2465	-8.26323	2.57891e-06	3.06554e-05	4.94229	C1_02270C_A	C1_02270C_A-T	Ca22chr1A_C_albicans_SC5314:477,305..478,183(-)	Putative oxidoreductase; Spider biofilm induced	protein coding	1	1	1	879	C1_02270C_A	Previous IDs: C1_02270C;CA1144;CAALFM_C102270CA;Contig4-2750_0002;IPF18542.1;IPF19649.1;IPF19650.1;SPS19;SPS19.5f;orf19.11168;orf19.3684;orf6.2495;orf6.3882	3644566	A0A1D8PCP4
Candida albicans SC5314	3644783	Sap7p	CAALFM_C104870WA	1	Pepstatin A-insensitive secreted aspartyl protease; self-processing; expressed in human oral infection; Ssn6p-regulated; role in murine intravenous infection; induced during, but not required for, murine vaginal infection; N-glycosylated	SAP7	-1.71121	-3.27434	1.04193	-9.06192	9.77277e-07	1.47599e-05	5.96168	C1_04870W_A	C1_04870W_A-T	Ca22chr1A_C_albicans_SC5314:1,012,991..1,014,757(+)	Pepstatin A-insensitive secreted aspartyl protease; self-processing; expressed in human oral infection; Ssn6p-regulated; role in murine intravenous infection; induced during, but not required for, murine vaginal infection; N-glycosylated	protein coding	1	1	1	1767	C1_04870W_A	Previous IDs: C1_04870W;CA1929;CAALFM_C104870WA;CaO19.756;CaO19.8376;Contig4-2608_0006;IPF19935.1;IPF29700.1;orf19.756;orf19.8376;orf6.3635	3644783	Q59VH7
Candida albicans SC5314	3635203	hypothetical protein	CAALFM_C305290CA	3	S. cerevisiae ortholog YLL032C interacts with ribosomes; repressed by alpha pheromone in SpiderM medium	null	-1.70022	-3.2495	4.12867	-16.5666	1.13446e-09	6.83431e-08	12.5216	C3_05290C_A	C3_05290C_A-T	Ca22chr3A_C_albicans_SC5314:1,163,817..1,166,642(-)	S. cerevisiae ortholog YLL032C interacts with ribosomes; repressed by alpha pheromone in SpiderM medium	protein coding	1	1	1	2826	C3_05290C_A	Previous IDs: C3_05290C;CA6060;CAALFM_C305290CA;CaO19.13429;CaO19.6008;Contig4-2656_0001;IPF21151.1;IPF8301;IPF8301.2;orf19.13429;orf19.6008;orf6.9029	3635203	Q5AN95
Candida albicans SC5314	3644561	Plb1p	CAALFM_C601990WA	6	Phospholipase B; host cell penetration and virulence in mouse systemic infection; Hog1-induced; signal sequence, N-glycosylation, and Tyr phosphorylation site; induced in fluconazole-resistant strains; rat catheter biofilm repressed	PLB1	-1.69497	-3.23771	4.57696	-11.5982	6.93371e-08	1.94677e-06	8.13512	C6_01990W_A	C6_01990W_A-T	Ca22chr6A_C_albicans_SC5314:405,913..407,730(+)	Phospholipase B; host cell penetration and virulence in mouse systemic infection; Hog1-induced; signal sequence, N-glycosylation, and Tyr phosphorylation site; induced in fluconazole-resistant strains; rat catheter biofilm repressed	protein coding	1	1	1	1818	C6_01990W_A	Previous IDs: C6_01990W;CA1975;CAALFM_C601990WA;CaO19.689;Contig4-1818_0003;IPF26625.1;IPF9584.2;orf19.689;orf19.8307;orf6.3690	3644561	Q9UWF6
Candida albicans SC5314	3647188	hypothetical protein	CAALFM_C110500WA	1	Protein of unknown function; rat catheter biofilm repressed	null	-1.64649	-3.13071	4.3561	-19.6415	1.55414e-10	1.30798e-08	14.5565	C1_10500W_A	C1_10500W_A-T	Ca22chr1A_C_albicans_SC5314:2,323,932..2,324,456(+)	Protein of unknown function; rat catheter biofilm repressed	protein coding	1	1	1	525	C1_10500W_A	Previous IDs: C1_10500W;CA3523;CAALFM_C110500WA;CaO19.8608;CaO19.993;Contig4-2932_0019;DOP98;IPF20135;IPF20135.1;IPF26298.1;orf19.8608;orf19.993;orf6.5805	3647188	A0A1D8PEW7
Candida albicans SC5314	3636229	Hsp70 family chaperone	CAALFM_C113480WA	1	Putative hsp70 chaperone; role in entry into host cells; heat-shock, amphotericin B, cadmium, ketoconazole-induced; surface localized in yeast and hyphae; antigenic in host; farnesol-downregulated in biofilm; Spider biofilm induced	HSP70	-1.64621	-3.1301	6.35644	-9.59473	3.96863e-06	4.32024e-05	3.89214	C1_13480W_A	C1_13480W_A-T	Ca22chr1A_C_albicans_SC5314:2,955,558..2,957,528(+)	Putative hsp70 chaperone; role in entry into host cells; heat-shock, amphotericin B, cadmium, ketoconazole-induced; surface localized in yeast and hyphae; antigenic in host; farnesol-downregulated in biofilm; Spider biofilm induced	protein coding	1	1	1	1971	C1_13480W_A	Previous IDs: C1_13480W;CA1230;CAALFM_C113480WA;CaO19.12447;CaO19.4980;Contig4-2251_0001;HS71;IPF11819.2;IPF22233.1;SSA1;SSA4;orf19.12447;orf19.4980;orf6.2627	3636229	P41797
Candida albicans SC5314	3634925	hypothetical protein	CAALFM_C108900WA	1	Protein of unknown function; hyphal-induced expression, regulated by Cyr1, Ras1, Efg1; Hap43-induced gene; Spider biofilm induced	null	-1.60495	-3.04185	2.47447	-9.78008	4.31118e-07	8.02156e-06	6.52254	C1_08900W_A	C1_08900W_A-T	Ca22chr1A_C_albicans_SC5314:1,933,791..1,935,467(+)	Protein of unknown function; hyphal-induced expression, regulated by Cyr1, Ras1, Efg1; Hap43-induced gene; Spider biofilm induced	protein coding	1	1	1	1677	C1_08900W_A	Previous IDs: C1_08900W;CA2211;CAALFM_C108900WA;CaO19.4749;Contig4-2151_0005;Contig4-2151_0007;Contig4-2151_0008;IPF13921;IPF13921.2;IPF22427.1;orf19.12211;orf19.4749;orf6.4019	3634925	A0A1D8PEG9
Candida albicans SC5314	3643318	high-affinity iron permease	CAALFM_C114130WA	1	High-affinity iron permease; required for mouse virulence, low-iron growth; iron, amphotericin B, caspofungin, ciclopirox, Hog1p, Sef1p, Sfu1p, and Hap43p regulated; complements S. cerevisiae ftr1 iron transport; Hap43p-repressed	FTR1	-1.59924	-3.02984	5.38561	-21.305	5.97224e-11	6.28097e-09	15.5638	C1_14130W_A	C1_14130W_A-T	Ca22chr1A_C_albicans_SC5314:3,113,601..3,114,746(+)	High-affinity iron permease; required for mouse virulence, low-iron growth; iron, amphotericin B, caspofungin, ciclopirox, Hog1p, Sef1p, Sfu1p, and Hap43p regulated; complements S. cerevisiae ftr1 iron transport; Hap43p-repressed	protein coding	1	1	1	1146	C1_14130W_A	Previous IDs: C1_14130W;CA5345;CAALFM_C114130WA;CaO19.7219;Contig4-3043_0004;IPF868.1;orf19.7219;orf6.8119	3643318	A0A1D8PFV0
Candida albicans SC5314	30515045	tRNA	CAALFM_C110900CA	1	(tI(UAU)1) tRNA-Ile, predicted by tRNAscan-SE; UAU anticodon	tI(UAU)1	-1.59785	-3.02692	-1.28225	-3.96174	0.0018642	0.00624587	-1.28598	C1_10900C_A	C1_10900C_A-T	Ca22chr1A_C_albicans_SC5314:2,410,214..2,410,321(-)	(tI(UAU)1) tRNA-Ile, predicted by tRNAscan-SE; UAU anticodon	tRNA encoding	2	2	1	73	C1_10900C_A	Previous IDs: C1_10900C;CAALFM_C110900CA;tI(TAT)1;tI(UAU)1.2	30515045	null
Candida albicans SC5314	3641219	Met4p	CAALFM_C404000WA	4	Putative transcription coactivator; predicted role in sulfur amino acid metabolism; required for yeast cell adherence to silicone substrate; Spider biofilm induced	MET4	-1.57442	-2.97817	3.19082	-13.5906	1.10685e-08	4.48887e-07	10.3273	C4_04000W_A	C4_04000W_A-T	Ca22chr4A_C_albicans_SC5314:854,022..855,179(+)	Putative transcription coactivator; predicted role in sulfur amino acid metabolism; required for yeast cell adherence to silicone substrate; Spider biofilm induced	protein coding	1	1	1	1158	C4_04000W_A	Previous IDs: C4_04000W;CA5480;CAALFM_C404000WA;CaO19.12772;CaO19.5312;Contig4-2503_0001;IPF21855.1;IPF8210;IPF8210.1;orf19.12772;orf19.5312;orf6.8301	3641219	Q5A5T7
Candida albicans SC5314	3644777	Syg1p	CAALFM_C104760CA	1	have role in signal transduction and plasma membrane localization	SYG1	-1.56729	-2.96347	4.35426	-14.7641	4.29123e-09	1.97238e-07	11.0461	C1_04760C_A	C1_04760C_A-T	Ca22chr1A_C_albicans_SC5314:987,525..990,488(-)	have role in signal transduction and plasma membrane localization	protein coding	1	1	1	2964	C1_04760C_A	Previous IDs: C1_04760C;CA1957;CAALFM_C104760CA;CaO19.768;Contig4-2869_0003;IPF16589.3;IPF3887;IPF3887.2;orf19.768;orf19.8389;orf6.3668;orf6.698	3644777	A0A1D8PDF2
Candida albicans SC5314	3647052	Sef2p	CAALFM_C501400WA	5	Zn(II)2Cys6 transcription factor, required for normal resistance to copper; repressed by Sfu1 in high-iron conditions; regulated by Sef1, Sfu1, and Hap43; rat catheter and Spider biofilm induced	SEF2	-1.52621	-2.88027	2.08236	-8.41368	2.13705e-06	2.68429e-05	4.80876	C5_01400W_A	C5_01400W_A-T	Ca22chr5A_C_albicans_SC5314:313,333..315,318(+)	Zn(II)2Cys6 transcription factor, required for normal resistance to copper; repressed by Sfu1 in high-iron conditions; regulated by Sef1, Sfu1, and Hap43; rat catheter and Spider biofilm induced	protein coding	1	1	1	1986	C5_01400W_A	Previous IDs: C5_01400W;CA0395;CAALFM_C501400WA;CaO19.1926;CaO19.9482;Contig4-2911_0020;IPF15112.2;IPF18736.1;IPF23122.1;IPF25372.1;SEF11.5eoc;orf19.11606;orf19.1926;orf19.4129;orf19.9482;orf6.1277;orf6.2618	3647052	A0A1D8PN80
Candida albicans SC5314	3639859	hypothetical protein	CAALFM_C105950CA	1	Protein of unknown function; induced in high iron; repressed in core caspofungin response; ketoconazole-repressed; colony morphology-related gene regulation by Ssn6; possibly subject to Kex2 processing	null	-1.52403	-2.87594	6.38133	-21.8704	4.3848e-11	4.85852e-09	15.7302	C1_05950C_A	C1_05950C_A-T	Ca22chr1A_C_albicans_SC5314:1,248,213..1,249,460(-)	Protein of unknown function; induced in high iron; repressed in core caspofungin response; ketoconazole-repressed; colony morphology-related gene regulation by Ssn6; possibly subject to Kex2 processing	protein coding	1	1	1	1248	C1_05950C_A	Previous IDs: C1_05950C;CA0046;CAALFM_C105950CA;CaO19.2452;Contig4-2200_0007;Contig4-2200_0010;IPF14849.3;IPF14850;IPF14850.2;orf19.2452;orf19.9988;orf6.1246;orf6.294	3639859	A0A1D8PDN8
Candida albicans SC5314	3643669	hypothetical protein	CAALFM_C305450CA	3	Protein of unknown function; Hap43-repressed gene; repressed by nitric oxide; Spider biofilm induced	null	-1.51336	-2.85474	3.51545	-11.9003	4.96224e-08	1.49469e-06	8.56453	C3_05450C_A	C3_05450C_A-T	Ca22chr3A_C_albicans_SC5314:1,216,080..1,217,252(-)	Protein of unknown function; Hap43-repressed gene; repressed by nitric oxide; Spider biofilm induced	protein coding	1	1	1	1173	C3_05450C_A	Previous IDs: C3_05450C;CA5029;CAALFM_C305450CA;CaO19.6983;Contig4-2787_0006;IPF2997;IPF2997.1;orf19.6983;orf6.7729	3643669	A0A1D8PK82
Candida albicans SC5314	3646965	hypothetical protein	CAALFM_C503480CA	5	Spermidine transporter; induced in strains from HIV patients with oral candidiasis; alkaline repressed; amphotericin B induced; colony morphology regulated by Ssn6; reduced oral epithelial cell damage by mutant; Spider biofilm induced	null	-1.49262	-2.81399	5.31762	-20.2574	1.08132e-10	9.7425e-09	14.8457	C5_03480C_A	C5_03480C_A-T	Ca22chr5A_C_albicans_SC5314:780,649..782,214(-)	Spermidine transporter; induced in strains from HIV patients with oral candidiasis; alkaline repressed; amphotericin B induced; colony morphology regulated by Ssn6; reduced oral epithelial cell damage by mutant; Spider biofilm induced	protein coding	1	1	1	1566	C5_03480C_A	Previous IDs: C5_03480C;CA4263;CAALFM_C503480CA;CaO19.6656;Contig4-3038_0003;DUR3;DUR31;IPF2277;IPF2277.1;orf19.6656;orf6.6765	3646965	A0A1D8PNR5
Candida albicans SC5314	3636851	hypothetical protein	CAALFM_C102470WA	1	Ortholog of C. parapsilosis CDC317 : CPAR2_106450, C. dubliniensis CD36 : Cd36_02330, Lodderomyces elongisporus NRLL YB-4239 : LELG_01618 and Candida orthopsilosis Co 90-125 : CORT_0B07690	null	-1.4843	-2.79781	1.45768	-8.01231	3.54791e-06	3.96069e-05	4.50218	C1_02470W_A	C1_02470W_A-T	Ca22chr1A_C_albicans_SC5314:522,615..523,085(+)	Ortholog of C. parapsilosis CDC317 : CPAR2_106450, C. dubliniensis CD36 : Cd36_02330, Lodderomyces elongisporus NRLL YB-4239 : LELG_01618 and Candida orthopsilosis Co 90-125 : CORT_0B07690	protein coding	1	1	1	471	C1_02470W_A	Previous IDs: C1_02470W;CA2197;CAALFM_C102470WA;CaO19.10453;CaO19.2936;Contig4-2841_0007;IPF18554.2;IPF8110;IPF8110.2;orf19.10453;orf19.2936;orf6.4000	3636851	Q5AIB7
Candida albicans SC5314	3641190	Fgr29p	CAALFM_C210430CA	2	Protein lacking an ortholog in S. cerevisiae; transposon mutation affects filamentous growth; rat catheter biofilm repressed	FGR29	-1.467	-2.76447	3.76801	-14.8658	3.9656e-09	1.83631e-07	11.2429	C2_10430C_A	C2_10430C_A-T	Ca22chr2A_C_albicans_SC5314:2,156,597..2,158,927(-)	Protein lacking an ortholog in S. cerevisiae; transposon mutation affects filamentous growth; rat catheter biofilm repressed	protein coding	1	1	1	2331	C2_10430C_A	Previous IDs: C2_10430C;CA5483;CAALFM_C210430CA;CaO19.12776;CaO19.5316;Contig4-2899_0017;IPF21826.1;IPF817;IPF817.1;orf19.12776;orf19.5316;orf6.8305	3641190	Q5A5T3
Candida albicans SC5314	3645863	hypothetical protein	CAALFM_C602200CA	6	Protein of unknown function; mRNA binds She3; transcript regulated upon yeast-hypha switch; induced in oralpharyngeal candidasis	null	-1.43662	-2.70686	0.0959513	-6.16609	4.69093e-05	0.000310974	2.023	C6_02200C_A	C6_02200C_A-T	Ca22chr6A_C_albicans_SC5314:458,121..458,522(-)	Protein of unknown function; mRNA binds She3; transcript regulated upon yeast-hypha switch; induced in oralpharyngeal candidasis	protein coding	1	1	1	402	C6_02200C_A	Previous IDs: C6_02200C;CAALFM_C602200CA;CaO19.3460;Contig4-2623_0001;Contig4-2892_0018;IPF14969.1;IPF9771.2;orf19.10964;orf19.3460;orf6.3763;orf6.994	3645863	A0A1D8PPU4
Candida albicans SC5314	3648118	hypothetical protein	CAALFM_C106320WA	1	with predicted phosphatidylinositol binding activity and role in cell communication	null	-1.43531	-2.70441	2.54327	-10.4216	2.15849e-07	4.76635e-06	7.27741	C1_06320W_A	C1_06320W_A-T	Ca22chr1A_C_albicans_SC5314:1,337,607..1,340,003(+)	with predicted phosphatidylinositol binding activity and role in cell communication	protein coding	1	1	1	2397	C1_06320W_A	Previous IDs: C1_06320W;CA0151;CA3703;CAALFM_C106320WA;IPF11945.2;IPF15923.2;IPF15923.5eoc;IPF20924.1;IPF27140.1;orf19.13660;orf19.177;orf19.6281;orf19.7810;orf6.6040;orf6.679	3648118	A0A1D8PDU5
Candida albicans SC5314	3645014	formin-binding protein	CAALFM_C400370WA	4	Ortholog of S. cerevisiae Hof1; a protein localized to the bud neck and required for cytokinesis in S. cerevisiae; periodic mRNA expression, peak at cell-cycle G2/M phase; mutant is viable	HOF1	-1.43203	-2.69826	4.88948	-15.7987	1.96577e-09	1.06066e-07	11.8256	C4_00370W_A	C4_00370W_A-T	Ca22chr4A_C_albicans_SC5314:56,577..58,400(+)	Ortholog of S. cerevisiae Hof1; a protein localized to the bud neck and required for cytokinesis in S. cerevisiae; periodic mRNA expression, peak at cell-cycle G2/M phase; mutant is viable	protein coding	1	1	1	1824	C4_00370W_A	Previous IDs: C4_00370W;CA4373;CAALFM_C400370WA;CaO19.13109;CaO19.5664;Contig4-3054_0008;IPF21517.1;IPF5287;IPF5287.2;orf19.13109;orf19.5664;orf6.6904	3645014	Q59UQ6
Candida albicans SC5314	3634826	Crp1p	CAALFM_C109250WA	1	Copper transporter; CPx P1-type ATPase; mediates Cu resistance; similar to Menkes and Wilson disease proteins; copper-induced; Tbf1-activated; suppresses Cu sensitivity of S. cerevisiae cup1 mutant; flow model biofilm induced	CRP1	-1.4309	-2.69614	6.98659	-6.18587	0.000332024	0.00151375	-0.746052	C1_09250W_A	C1_09250W_A-T	Ca22chr1A_C_albicans_SC5314:2,030,997..2,034,590(+)	Copper transporter; CPx P1-type ATPase; mediates Cu resistance; similar to Menkes and Wilson disease proteins; copper-induced; Tbf1-activated; suppresses Cu sensitivity of S. cerevisiae cup1 mutant; flow model biofilm induced	protein coding	1	1	1	3594	C1_09250W_A	Previous IDs: C1_09250W;CA2832;CAALFM_C109250WA;CRD1;CaO19.4784;IPF19962.1;IPF22517.1;orf19.12248;orf19.4784;orf6.1418;orf6.4894	3634826	A0A1D8PEI4
Candida albicans SC5314	3644009	Gpx2p	CAALFM_C600840WA	6	Similar to glutathione peroxidase; induced in high iron; alkaline induced by Rim101; induced by alpha factor or interaction with macrophage; regulated by Efg1; caspofungin repressed; Spider biofilm induced	GPX2	-1.42979	-2.69408	3.78066	-7.70288	8.08261e-06	7.54352e-05	3.2261	C6_00840W_A	C6_00840W_A-T	Ca22chr6A_C_albicans_SC5314:165,020..165,511(+)	Similar to glutathione peroxidase; induced in high iron; alkaline induced by Rim101; induced by alpha factor or interaction with macrophage; regulated by Efg1; caspofungin repressed; Spider biofilm induced	protein coding	1	1	1	492	C6_00840W_A	Previous IDs: C6_00840W;CA0558;CAALFM_C600840WA;CaO19.7730;CaO19.85;Contig4-2178_0002;GPS1;GPX1;GPX3;IPF13205.1;IPF16333.2;orf19.7730;orf19.85;orf6.1558	3644009	Q59WW8
Candida albicans SC5314	3635230	Wor2p	CAALFM_C305170WA	3	Zn(II)2Cys6 transcription factor; regulator of white-opaque switching; required for maintenance of opaque state; Hap43-induced	WOR2	-1.42078	-2.67731	3.57106	-7.94641	5.42282e-06	5.58947e-05	3.62989	C3_05170W_A	C3_05170W_A-T	Ca22chr3A_C_albicans_SC5314:1,118,725..1,120,065(+)	Zn(II)2Cys6 transcription factor; regulator of white-opaque switching; required for maintenance of opaque state; Hap43-induced	protein coding	1	1	1	1341	C3_05170W_A	Previous IDs: C3_05170W;CA6071;CAALFM_C305170WA;CaO19.13413;CaO19.5992;Contig4-2837_0008;IPF21214.1;IPF4835;IPF4835.1;orf19.13413;orf19.5992;orf6.9045	3635230	Q5ANB1
Candida albicans SC5314	30515166	tRNA	CAALFM_C210500WA	2	(tF(GAA)4) tRNA-Phe, predicted by tRNAscan-SE; GAA anticodon; has atypical tertiary T15A48 basepair (rather than R15Y48 basepair)	tF(GAA)4	-1.41902	-2.67405	-2.89	-3.04997	0.0100175	0.0252369	-2.69597	C2_10500W_A	C2_10500W_A-T	Ca22chr2A_C_albicans_SC5314:2,168,360..2,168,447(+)	(tF(GAA)4) tRNA-Phe, predicted by tRNAscan-SE; GAA anticodon; has atypical tertiary T15A48 basepair (rather than R15Y48 basepair)	tRNA encoding	2	2	1	73	C2_10500W_A	Previous IDs: C2_10500W;CAALFM_C210500WA;tF(GAA)4.2	30515166	null
Candida albicans SC5314	3641212	Rhd3p	CAALFM_C404050CA	4	GPI-anchored yeast-associated cell wall protein; induced in high iron; clade-associated gene expression; not essential for cell wall integrity; fluconazole-repressed; flow model and Spider biofilm repressed	RHD3	-1.40768	-2.65311	7.67961	-5.98261	0.000440584	0.00191071	-1.05612	C4_04050C_A	C4_04050C_A-T	Ca22chr4A_C_albicans_SC5314:867,681..868,295(-)	GPI-anchored yeast-associated cell wall protein; induced in high iron; clade-associated gene expression; not essential for cell wall integrity; fluconazole-repressed; flow model and Spider biofilm repressed	protein coding	1	1	1	615	C4_04050C_A	Previous IDs: C4_04050C;CA5476;CAALFM_C404050CA;CaO19.12765;CaO19.5305;Contig4-2961_0009;IPF21875.1;IPF8527;IPF8527.1;LDG7;PGA29;orf19.12765;orf19.5305;orf6.8294	3641212	Q5A5U4
Candida albicans SC5314	3639545	hypothetical protein	CAALFM_C106620CA	1	Ortholog of C. dubliniensis CD36 : Cd36_06210, Candida tropicalis MYA-3404 : CTRG_04227 and Candida albicans WO-1 : CAWG_00750	null	-1.40468	-2.64759	-2.12522	-3.19069	0.00770736	0.0203854	-2.59245	C1_06620C_A	C1_06620C_A-T	Ca22chr1A_C_albicans_SC5314:1,417,195..1,417,896(-)	Ortholog of C. dubliniensis CD36 : Cd36_06210, Candida tropicalis MYA-3404 : CTRG_04227 and Candida albicans WO-1 : CAWG_00750	protein coding	1	1	1	702	C1_06620C_A	Previous IDs: C1_06620C;CA0965;CAALFM_C106620CA;CaO19.6248;Contig4-2382_0002;IPF20925.1;IPF9139;IPF9139.2;orf19.13626;orf19.6248;orf6.2200	3639545	A0A1D8PDV8
Candida albicans SC5314	3638316	hypothetical protein	CAALFM_C303230CA	3	have L-methionine transmembrane transporter activity and role in methionine import across plasma membrane	null	-1.40428	-2.64686	3.31605	-12.4399	3.01563e-08	9.95319e-07	9.14125	C3_03230C_A	C3_03230C_A-T	Ca22chr3A_C_albicans_SC5314:681,408..683,057(-)	have L-methionine transmembrane transporter activity and role in methionine import across plasma membrane	protein coding	1	1	1	1650	C3_03230C_A	Previous IDs: C3_03230C;CA3387;CAALFM_C303230CA;CaO19.321;CaO19.7953;Contig4-2797_0003;Contig4-2797_0004;IPF29879.1;IPF6757.1;MUP3;orf19.321;orf19.7953;orf6.5637	3638316	A0A1D8PJQ5
Candida albicans SC5314	3636951	Hsp90 family chaperone	CAALFM_C702030WA	7	Essential chaperone, regulates several signal transduction pathways and temperature-induced morphogenesis; activated by heat shock, stress; localizes to surface of hyphae, not yeast cells; mediates echinocandin and biofilm azole resistance	HSP90	-1.38913	-2.61921	9.5225	-13.4585	2.27567e-08	7.88857e-07	8.99831	C7_02030W_A	C7_02030W_A-T	Ca22chr7A_C_albicans_SC5314:439,525..441,648(+)	Essential chaperone, regulates several signal transduction pathways and temperature-induced morphogenesis; activated by heat shock, stress; localizes to surface of hyphae, not yeast cells; mediates echinocandin and biofilm azole resistance	protein coding	1	1	1	2124	C7_02030W_A	Previous IDs: C7_02030W;CA4959;CAALFM_C702030WA;CaJ7.0234;CaJ7_0234;CaO19.13868;CaO19.6515;CaO19_6515;Contig4-3089_0026;IPF20556.1;IPF4596.2;orf19.13868;orf19.6515;orf6.7645	3636951	P46598
Candida albicans SC5314	3638789	Mnn24p	CAALFM_C201300CA	2	Alpha-1,2-mannosyltransferase; required for normal cell wall mannan content	MNN24	-1.38378	-2.60951	3.07668	-8.61837	1.6614e-06	2.20749e-05	4.95159	C2_01300C_A	C2_01300C_A-T	Ca22chr2A_C_albicans_SC5314:219,289..221,418(-)	Alpha-1,2-mannosyltransferase; required for normal cell wall mannan content	protein coding	1	1	1	2130	C2_01300C_A	Previous IDs: C2_01300C;CA3946;CAALFM_C201300CA;CaO19.1995;Contig4-2500_0005;Contig4-2500_0006;IPF17173.3;IPF4742.2;MNN2;MNN22;orf19.1995;orf19.9547;orf6.6364;orf6.767	3638789	Q5AD72
Candida albicans SC5314	3638356	hypothetical protein	CAALFM_C303440CA	3	Putative spermidine export pump; fungal-specific (no human or murine homolog)	null	-1.37956	-2.60189	1.95609	-9.31231	7.30615e-07	1.19933e-05	6.0427	C3_03440C_A	C3_03440C_A-T	Ca22chr3A_C_albicans_SC5314:726,384..728,315(-)	Putative spermidine export pump; fungal-specific (no human or murine homolog)	protein coding	1	1	1	1932	C3_03440C_A	Previous IDs: C3_03440C;CA4635;CAALFM_C303440CA;CaO19.341;CaO19.7974;Contig4-3090_0015;IPF1524;IPF1524.2;IPF26983.1;TPO3;orf19.341;orf19.7974;orf6.7225	3638356	A0A1D8PJQ4
Candida albicans SC5314	3648022	hypothetical protein	CAALFM_C206760CA	2	Protein of unknown function; flow model biofilm induced; nitric oxide-repressed	null	-1.34074	-2.5328	2.82583	-11.6998	6.00064e-08	1.73181e-06	8.52465	C2_06760C_A	C2_06760C_A-T	Ca22chr2A_C_albicans_SC5314:1,387,411..1,388,661(-)	Protein of unknown function; flow model biofilm induced; nitric oxide-repressed	protein coding	1	1	1	1251	C2_06760C_A	Previous IDs: C2_06760C;CA0418;CA0619;CAALFM_C206760CA;CaO19.2227;CaO19.9769;Contig4-2341_0001;IPF18923.2;IPF18924.1;IPF25081.1;IPF9051.2;IPF9051.5eoc;STC99;orf19.10656;orf19.2227;orf19.3146;orf19.9769;orf6.1320;orf6.1656	3648022	A0A1D8PHQ7
Candida albicans SC5314	3639834	hypothetical protein	CAALFM_C301100WA	3	Ortholog of C. dubliniensis CD36 : Cd36_81000, C. parapsilosis CDC317 : CPAR2_103050, Candida tenuis NRRL Y-1498 : CANTEDRAFT_116326 and Debaryomyces hansenii CBS767 : DEHA2G01958g	null	-1.33834	-2.52861	3.95641	-10.9704	1.2271e-07	3.07022e-06	7.53959	C3_01100W_A	C3_01100W_A-T	Ca22chr3A_C_albicans_SC5314:222,887..223,546(+)	Ortholog of C. dubliniensis CD36 : Cd36_81000, C. parapsilosis CDC317 : CPAR2_103050, Candida tenuis NRRL Y-1498 : CANTEDRAFT_116326 and Debaryomyces hansenii CBS767 : DEHA2G01958g	protein coding	1	1	1	660	C3_01100W_A	Previous IDs: C3_01100W;CA2143;CAALFM_C301100WA;CaO19.10048;CaO19.2512;Contig4-1978_0003;IPF12803;IPF12803.2;IPF29085.1;orf19.10048;orf19.2512;orf6.3917	3639834	Q5A9X2
Candida albicans SC5314	3639715	hypothetical protein	CAALFM_CR00310CA	R	Protein of unknown function; Hap43-induced gene; upregulated in a cyr1 null mutant; Spider biofilm induced	null	-1.32982	-2.51372	4.64848	-16.2446	1.42442e-09	8.33823e-08	12.1959	CR_00310C_A	CR_00310C_A-T	Ca22chrRA_C_albicans_SC5314:75,931..76,707(-)	Protein of unknown function; Hap43-induced gene; upregulated in a cyr1 null mutant; Spider biofilm induced	protein coding	1	1	1	777	CR_00310C_A	Previous IDs: CA5846;CAALFM_CR00310CA;CR_00310C;CaO19.7502;Contig4-3107_0039;IPF409;IPF409.1;RNT1;orf19.7502;orf6.8754	3639715	A0A1D8PRQ2
Candida albicans SC5314	3638448	hypothetical protein	CAALFM_C306710WA	3	Protein of unknown function; regulated by Sef1p-, Sfu1p-, and Hap43p	null	-1.3293	-2.51281	4.17936	-14.9445	3.73185e-09	1.74106e-07	11.2151	C3_06710W_A	C3_06710W_A-T	Ca22chr3A_C_albicans_SC5314:1,533,041..1,535,032(+)	Protein of unknown function; regulated by Sef1p-, Sfu1p-, and Hap43p	protein coding	1	1	1	1992	C3_06710W_A	Previous IDs: C3_06710W;CA5876;CA5877;CAALFM_C306710WA;CaO19.14124;CaO19.6832;Contig4-2530_0001;Contig4-2530_0005;Contig4-2530_0007;Contig4-2530_0013;IPF12080.1;IPF12082.2;IPF12082.3f;IPF20329.1;IPF20332.1;orf19.14124;orf19.14125;orf19.6832;orf19.6833;orf6.8798;orf6.8799	3638448	A0A1D8PKK4
Candida albicans SC5314	3638537	Pga32p	CAALFM_C307160WA	3	Putative GPI-anchored adhesin-like protein; induced in high iron; Spider biofilm induced	PGA32	-1.32857	-2.51154	2.6143	-9.67559	4.84184e-07	8.71047e-06	6.36933	C3_07160W_A	C3_07160W_A-T	Ca22chr3A_C_albicans_SC5314:1,637,897..1,639,189(+)	Putative GPI-anchored adhesin-like protein; induced in high iron; Spider biofilm induced	protein coding	1	1	1	1293	C3_07160W_A	Previous IDs: C3_07160W;CA5921;CAALFM_C307160WA;CaO19.14076;CaO19.6784;Contig4-2621_0005;IPF20370.1;IPF8930;IPF8930.1;orf19.14076;orf19.6784;orf6.8847	3638537	Q5ADQ7
Candida albicans SC5314	3646034	DNA-binding transcription factor	CAALFM_CR07440WA	R	Transcription factor; similar to S. cerevisiae Ace2 and Swi5; regulates morphogenesis, cell separation, adherence, virulence in a mice; mutant is hyperfilamentous; rat catheter and Spider biofilm induced	ACE2	-1.32462	-2.50466	5.2872	-18.7041	2.75684e-10	2.08612e-08	13.8599	CR_07440W_A	CR_07440W_A-T	Ca22chrRA_C_albicans_SC5314:1,611,767..1,614,118(+)	Transcription factor; similar to S. cerevisiae Ace2 and Swi5; regulates morphogenesis, cell separation, adherence, virulence in a mice; mutant is hyperfilamentous; rat catheter and Spider biofilm induced	protein coding	1	1	1	2352	CR_07440W_A	Previous IDs: CA2996;CAALFM_CR07440WA;CR_07440W;CaO19.13543;CaO19.6124;Contig4-2916_0014;IPF20973.1;IPF9108;IPF9108.2;orf19.13543;orf19.6124;orf6.5105	3646034	Q59RR0
Candida albicans SC5314	3648225	hypothetical protein	CAALFM_CR07120CA	R	Ortholog of C. dubliniensis CD36 : Cd36_32700, C. parapsilosis CDC317 : CPAR2_204280, Candida tenuis NRRL Y-1498 : CANTEDRAFT_113831 and Debaryomyces hansenii CBS767 : DEHA2E03916g	null	-1.31755	-2.49242	3.04324	-11.563	6.84243e-08	1.92988e-06	8.33531	CR_07120C_A	CR_07120C_A-T	Ca22chrRA_C_albicans_SC5314:1,553,189..1,554,349(-)	Ortholog of C. dubliniensis CD36 : Cd36_32700, C. parapsilosis CDC317 : CPAR2_204280, Candida tenuis NRRL Y-1498 : CANTEDRAFT_113831 and Debaryomyces hansenii CBS767 : DEHA2E03916g	protein coding	1	1	1	1161	CR_07120C_A	Previous IDs: CA0100;CAALFM_CR07120CA;CR_07120C;CaO19.9;Contig4-1666_0002;IPF11569;IPF11569.2;IPF18915.2;orf19.7682;orf19.9;orf6.1707;orf6.507	3648225	A0A1D8PTE7
Candida albicans SC5314	3635764	Srd1p	CAALFM_C201980CA	2	Sur7 family protein with PalI-like domains; not required for stress responses; mutant is viable	SRD1	-1.31711	-2.49166	2.88066	-9.9403	3.61504e-07	7.0098e-06	6.5765	C2_01980C_A	C2_01980C_A-T	Ca22chr2A_C_albicans_SC5314:374,511..376,388(-)	Sur7 family protein with PalI-like domains; not required for stress responses; mutant is viable	protein coding	1	1	1	1878	C2_01980C_A	Previous IDs: C2_01980C;CA2178;CAALFM_C201980CA;CaO19.1510;CaO19.9085;Contig4-1782_0005;IPF25762.1;IPF9282;IPF9282.2;orf19.1510;orf19.9085;orf6.3961	3635764	A0A1D8PGG7
Candida albicans SC5314	3646508	Vcx1p	CAALFM_C108580CA	1	Putative H+/Ca2+ antiporter; Spider biofilm repressed	VCX1	-1.31024	-2.47984	5.38657	-18.7949	2.6049e-10	1.99548e-08	13.9059	C1_08580C_A	C1_08580C_A-T	Ca22chr1A_C_albicans_SC5314:1,877,922..1,879,172(-)	Putative H+/Ca2+ antiporter; Spider biofilm repressed	protein coding	1	1	1	1251	C1_08580C_A	Previous IDs: C1_08580C;CA1352;CAALFM_C108580CA;CaO19.405;CaO19.8035;Contig4-2020_0006;IPF16576.2;IPF26918.1;orf19.405;orf19.8035;orf6.2815	3646508	Q59QB4
Candida albicans SC5314	3635851	hypothetical protein	CAALFM_C202050CA	2	Ortholog of C. dubliniensis CD36 : Cd36_16850, C. parapsilosis CDC317 : CPAR2_211990, Candida tenuis NRRL Y-1498 : cten_CGOB_00169 and Debaryomyces hansenii CBS767 : DEHA2G03036g	null	-1.30463	-2.4702	5.05237	-19.4254	1.76948e-10	1.46395e-08	14.3569	C2_02050C_A	C2_02050C_A-T	Ca22chr2A_C_albicans_SC5314:398,041..401,169(-)	Ortholog of C. dubliniensis CD36 : Cd36_16850, C. parapsilosis CDC317 : CPAR2_211990, Candida tenuis NRRL Y-1498 : cten_CGOB_00169 and Debaryomyces hansenii CBS767 : DEHA2G03036g	protein coding	1	1	1	3129	C2_02050C_A	Previous IDs: C2_02050C;CA1748;CAALFM_C202050CA;CaO19.1522;Contig4-2807_0004;IPF25875.1;IPF8257;IPF8257.2;IPF8257.5f;orf19.1522;orf19.9097;orf6.1171;orf6.3391	3635851	A0A1D8PGI2
Candida albicans SC5314	3647131	ferroxidase	CAALFM_C600440CA	6	Multicopper ferroxidase; induced by low iron, ciclopirox olamine, ketoconazole, hypoxia; alkaline induced by Rim101; repressed in fluconazole-resistant isolate; Sfu1, Hog1 repressed; complements S. cerevisiae fet3; Spider biofilm induced	FET34	-1.29768	-2.45832	7.74564	-21.939	4.22587e-11	4.76755e-09	15.7182	C6_00440C_A	C6_00440C_A-T	Ca22chr6A_C_albicans_SC5314:76,654..78,531(-)	Multicopper ferroxidase; induced by low iron, ciclopirox olamine, ketoconazole, hypoxia; alkaline induced by Rim101; repressed in fluconazole-resistant isolate; Sfu1, Hog1 repressed; complements S. cerevisiae fet3; Spider biofilm induced	protein coding	1	1	1	1878	C6_00440C_A	Previous IDs: C6_00440C;CA1431;CA2920;CAALFM_C600440CA;FET34.3eoc;FET35;FET5;FET5.5eoc;IPF12467.2;IPF17039.1;IPF23068.1;IPF26138.1;orf19.11691;orf19.1206;orf19.4215;orf19.8797;orf6.2939;orf6.5006	3647131	A0A1D8PPC9
Candida albicans SC5314	3634923	oxygen-dependent protoporphyrinogen oxidase	CAALFM_C108880WA	1	Putative protoporphyrinogen oxidase; involved in heme biosynthesis; predicted Kex2p substrate; iron regulated transcript; Yfh1-induced; Hap43-repressed; rat catheter biofilm repressed	HEM14	-1.29518	-2.45408	4.92943	-19.3253	1.88003e-10	1.53495e-08	14.2649	C1_08880W_A	C1_08880W_A-T	Ca22chr1A_C_albicans_SC5314:1,931,304..1,932,899(+)	Putative protoporphyrinogen oxidase; involved in heme biosynthesis; predicted Kex2p substrate; iron regulated transcript; Yfh1-induced; Hap43-repressed; rat catheter biofilm repressed	protein coding	1	1	1	1596	C1_08880W_A	Previous IDs: C1_08880W;CA1951;CAALFM_C108880WA;CaO19.4747;IPF19662.1;IPF19663.1;orf19.12209;orf19.4747;orf6.3659;orf6.4017	3634923	A0A1D8PEF0
Candida albicans SC5314	3641161	hypothetical protein	CAALFM_C404860WA	4	Protein of unknown function; mRNA binds She3; regulated by Nrg1; upregulated in a cyr1 or ras1 mutant	null	-1.2855	-2.43766	4.52954	-13.5204	1.17402e-08	4.66973e-07	9.9422	C4_04860W_A	C4_04860W_A-T	Ca22chr4A_C_albicans_SC5314:1,048,293..1,049,468(+)	Protein of unknown function; mRNA binds She3; regulated by Nrg1; upregulated in a cyr1 or ras1 mutant	protein coding	1	1	1	1176	C4_04860W_A	Previous IDs: C4_04860W;CA0173;CAALFM_C404860WA;CaO19.3793;Contig4-2349_0003;IPF28637.1;IPF6913;IPF6913.2;orf19.11273;orf19.3793;orf6.3066;orf6.758	3641161	A0A1D8PM64
Candida albicans SC5314	3642633	Git2p	CAALFM_C500890CA	5	Putative glycerophosphoinositol permease; fungal-specific; repressed by alpha pheromone in SpiderM medium; Hap43-repressed; Spider biofilm induced	GIT2	-1.28235	-2.43235	3.30841	-10.839	1.40178e-07	3.41101e-06	7.54448	C5_00890C_A	C5_00890C_A-T	Ca22chr5A_C_albicans_SC5314:206,335..207,939(-)	Putative glycerophosphoinositol permease; fungal-specific; repressed by alpha pheromone in SpiderM medium; Hap43-repressed; Spider biofilm induced	protein coding	1	1	1	1605	C5_00890C_A	Previous IDs: C5_00890C;CA1138;CAALFM_C500890CA;CaO19.1978;IFN3;IPF18978.2;IPF8692.2;orf19.1978;orf19.9534;orf6.2482	3642633	A0A1D8PN12
Candida albicans SC5314	3636567	hypothetical protein	CAALFM_C301540WA	3	Plasma-membrane-localized protein; filament induced; Hog1, ketoconazole, fluconazole and hypoxia-induced; regulated by Nrg1, Tup1, Upc2; induced by prostaglandins; flow model biofilm induced; rat catheter and Spider biofilm repressed	null	-1.28157	-2.43103	8.61885	-7.10318	8.78353e-05	0.000513683	0.553286	C3_01540W_A	C3_01540W_A-T	Ca22chr3A_C_albicans_SC5314:335,765..336,352(+)	Plasma-membrane-localized protein; filament induced; Hog1, ketoconazole, fluconazole and hypoxia-induced; regulated by Nrg1, Tup1, Upc2; induced by prostaglandins; flow model biofilm induced; rat catheter and Spider biofilm repressed	protein coding	1	1	1	588	C3_01540W_A	Previous IDs: C3_01540W;CA2302;CAALFM_C301540WA;CaO19.1691;CaO19.9259;Contig4-2909_0014;IPF19200.1;IPF6518;IPF6518.1;orf19.1691;orf19.9259;orf6.4148;orf6.653	3636567	Q5AJA1
Candida albicans SC5314	3642277	bifunctional phosphatidyl-N-methylethanolamine N-methyltransferase/phosphatidyl-N-dimethylethanolamine N-methyltransferase	CAALFM_C306570CA	3	Phosphatidylethanolamine N-methyltransferase; phosphatidylcholine biosynthesis; downregulation correlates with clinical development of fluconazole resistance; amphotericin B, caspofungin repressed; Hap43-induced; Spider biofilm repressed	OPI3	-1.26456	-2.40254	4.2642	-8.20437	3.32578e-06	3.80046e-05	4.05002	C3_06570C_A	C3_06570C_A-T	Ca22chr3A_C_albicans_SC5314:1,498,396..1,499,073(-)	Phosphatidylethanolamine N-methyltransferase; phosphatidylcholine biosynthesis; downregulation correlates with clinical development of fluconazole resistance; amphotericin B, caspofungin repressed; Hap43-induced; Spider biofilm repressed	protein coding	1	1	1	678	C3_06570C_A	Previous IDs: C3_06570C;CA5736;CAALFM_C306570CA;CaO19.7446;Contig4-2403_0004;IPF2880.1;orf19.7446;orf6.8606	3642277	A0A1D8PKM5
Candida albicans SC5314	3647320	phenylpyruvate decarboxylase	CAALFM_CR06860CA	R	Aromatic decarboxylase; Ehrlich fusel oil pathway of aromatic alcohol biosynthesis; alkaline repressed; protein abundance affected by URA3 expression in CAI-4 strain; Spider biofilm induced	ARO10	-1.2626	-2.39927	1.67691	-8.4789	1.97137e-06	2.50663e-05	5.0638	CR_06860C_A	CR_06860C_A-T	Ca22chrRA_C_albicans_SC5314:1,467,616..1,469,505(-)	Aromatic decarboxylase; Ehrlich fusel oil pathway of aromatic alcohol biosynthesis; alkaline repressed; protein abundance affected by URA3 expression in CAI-4 strain; Spider biofilm induced	protein coding	1	1	1	1890	CR_06860C_A	Previous IDs: CA3367;CAALFM_CR06860CA;CR_06860C;CaO19.1847;CaO19.9405;Contig4-3021_0028;IPF29286.1;IPF4667;IPF4667.1;orf19.1847;orf19.9405;orf6.5614	3647320	Q59MU3
Candida albicans SC5314	3645009	Pga10p	CAALFM_C400450CA	4	GPI anchored membrane protein; utilization of hemin and hemoglobin for Fe in host; Rim101 at ph8/hypoxia/ketoconazole/ciclopirox/hypha-induced; required for RPMI biofilm formation, Bcr1-induced in a/a biofilm; rat catheter biofilm repressed	PGA10	-1.25893	-2.39318	7.09362	-18.1956	3.80532e-10	2.65303e-08	13.3955	C4_00450C_A	C4_00450C_A-T	Ca22chr4A_C_albicans_SC5314:72,788..73,540(-)	GPI anchored membrane protein; utilization of hemin and hemoglobin for Fe in host; Rim101 at ph8/hypoxia/ketoconazole/ciclopirox/hypha-induced; required for RPMI biofilm formation, Bcr1-induced in a/a biofilm; rat catheter biofilm repressed	protein coding	1	1	1	753	C4_00450C_A	Previous IDs: C4_00450C;CA4381;CAALFM_C400450CA;CRW2;CaO19.13119;CaO19.5674;Contig4-2948_0005;IPF20169;IPF20169.1;IPF21543.1;RBT51;RBT8;orf19.13119;orf19.5674;orf6.6914	3645009	Q59UP6
Candida albicans SC5314	3639298	hypothetical protein	CAALFM_C100310WA	1	Putative protein of unknown function; shows colony morphology-related gene regulation by Ssn6p	null	-1.25772	-2.39118	4.83536	-18.5568	3.02414e-10	2.2339e-08	13.806	C1_00310W_A	C1_00310W_A-T	Ca22chr1A_C_albicans_SC5314:46,803..48,359(+)	Putative protein of unknown function; shows colony morphology-related gene regulation by Ssn6p	protein coding	1	1	1	1557	C1_00310W_A	Previous IDs: C1_00310W;CA4936;CAALFM_C100310WA;CaO19.13498;CaO19.6077;Contig4-2396_0004;IPF27822.1;IPF8369;IPF8369.2;orf19.13498;orf19.6077;orf6.7621	3639298	Q5AB93
Candida albicans SC5314	30515236	ncRNA	CAALFM_C401570CA	4	(snR72) C/D box small nucleolar RNA (snoRNA)	null	-1.25722	-2.39035	-0.934803	-3.69171	0.00304965	0.00941448	-1.86276	C4_01570C_A	C4_01570C_A-T	Ca22chr4A_C_albicans_SC5314:325,276..325,380(-)	(snR72) C/D box small nucleolar RNA (snoRNA)	snoRNA encoding	1	1	1	105	C4_01570C_A	Previous IDs: C4_01570C;CAALFM_C401570CA	30515236	null
Candida albicans SC5314	3646509	squalene monooxygenase	CAALFM_C108590CA	1	Squalene epoxidase, epoxidation of squalene to 2,3(S)-oxidosqualene; ergosterol biosynthesis; allylamine antifungal drug target; NADH reducing cofactor but S. cerevisiae Erg1 uses NADPH; flow model biofilm induced; Spider biofilm repressed	ERG1	-1.24813	-2.37533	8.38877	-15.1571	3.17198e-09	1.55216e-07	11.0613	C1_08590C_A	C1_08590C_A-T	Ca22chr1A_C_albicans_SC5314:1,880,547..1,882,037(-)	Squalene epoxidase, epoxidation of squalene to 2,3(S)-oxidosqualene; ergosterol biosynthesis; allylamine antifungal drug target; NADH reducing cofactor but S. cerevisiae Erg1 uses NADPH; flow model biofilm induced; Spider biofilm repressed	protein coding	1	1	1	1491	C1_08590C_A	Previous IDs: C1_08590C;CA1353;CAALFM_C108590CA;CaO19.406;CaO19.8036;Contig4-2020_0009;Contig4-2020_0010;IPF19729.1;IPF26914.1;orf19.406;orf19.8036;orf6.2816	3646509	Q92206
Candida albicans SC5314	3636186	hypothetical protein	CAALFM_C113950CA	1	have Atg8 ligase activity, enzyme activator activity, protein tag activity	null	-1.24269	-2.36639	0.674743	-6.40202	3.29055e-05	0.000230533	2.36361	C1_13950C_A	C1_13950C_A-T	Ca22chr1A_C_albicans_SC5314:3,075,627..3,076,121(-)	have Atg8 ligase activity, enzyme activator activity, protein tag activity	protein coding	1	1	1	495	C1_13950C_A	Previous IDs: ATG12;C1_13950C;CA5231;CAALFM_C113950CA;CaO19.12500;CaO19.5033;Contig4-2686_0005;IPF10422;IPF10422.1;IPF22292.1;orf19.12500;orf19.5033;orf6.7976	3636186	Q5AKU4
Candida albicans SC5314	3647066	Can3p	CAALFM_C600830CA	6	Predicted amino acid transmembrane transporter; transcript regulated by white-opaque switch; Hap43-repressed gene	CAN3	-1.23893	-2.36024	3.68875	-14.1262	7.11994e-09	3.068e-07	10.6082	C6_00830C_A	C6_00830C_A-T	Ca22chr6A_C_albicans_SC5314:159,840..161,719(-)	Predicted amino acid transmembrane transporter; transcript regulated by white-opaque switch; Hap43-repressed gene	protein coding	3	3	1	1701	C6_00830C_A	Previous IDs: C6_00830C;CAALFM_C600830CA;Contig4-2119_0003;IPF14582.1;IPF19550.1;IPF19551.1;IPF23634.1;IPF27172.1;orf19.11123;orf19.3641;orf19.7729;orf19.84;orf6.115;orf6.2072	3647066	A0A1D8PPG4
Candida albicans SC5314	3642117	hypothetical protein	CAALFM_CR08420WA	R	Putative DnaJ-like heat shock/chaperone; Hap43-repressed; Spider and F-12/CO2 biofilm induced	null	-1.23228	-2.34938	3.445	-9.94697	3.58881e-07	6.98074e-06	6.49595	CR_08420W_A	CR_08420W_A-T	Ca22chrRA_C_albicans_SC5314:1,816,595..1,818,214(+)	Putative DnaJ-like heat shock/chaperone; Hap43-repressed; Spider and F-12/CO2 biofilm induced	protein coding	1	1	1	1620	CR_08420W_A	Previous IDs: CA5120;CAALFM_CR08420WA;CR_08420W;CaO19.13766;CaO19.6408;Contig4-3073_0023;IPF1317.2;IPF20728.1;YDJ1;orf19.13766;orf19.6408;orf6.7846	3642117	Q5A355
Candida albicans SC5314	3643443	Abp2p	CAALFM_C204970WA	2	Putative alpha-actinin-like protein; induced by alpha pheromone in SpiderM medium	ABP2	-1.22874	-2.34362	1.41524	-7.38178	8.16675e-06	7.60881e-05	3.60508	C2_04970W_A	C2_04970W_A-T	Ca22chr2A_C_albicans_SC5314:1,036,592..1,038,424(+)	Putative alpha-actinin-like protein; induced by alpha pheromone in SpiderM medium	protein coding	1	1	1	1833	C2_04970W_A	Previous IDs: C2_04970W;CA0522;CAALFM_C204970WA;CaO19.11013;CaO19.3529;Contig4-2446_0007;IPF28729.1;IPF4463;IPF4463.2;orf19.11013;orf19.3529;orf6.1501	3643443	A0A1D8PHA7
Candida albicans SC5314	3641901	hypothetical protein	CAALFM_CR09350CA	R	Protein with a predicted heme oxygenase domain; Spider biofilm induced	null	-1.22495	-2.33747	-1.06269	-3.16288	0.00811691	0.0212004	-2.84109	CR_09350C_A	CR_09350C_A-T	Ca22chrRA_C_albicans_SC5314:1,982,021..1,982,734(-)	Protein with a predicted heme oxygenase domain; Spider biofilm induced	protein coding	1	1	1	714	CR_09350C_A	Previous IDs: CA5566;CAALFM_CR09350CA;CR_09350C;CaO19.7330;Contig4-3033_0015;IPF1983.1;PET18;orf19.7330;orf6.8411	3641901	A0A1D8PTZ5
Candida albicans SC5314	30515199	tRNA	CAALFM_C304050WA	3	(tA(AGC)2) tRNA-Ala, predicted by tRNAscan-SE; AGC anticodon	tA(AGC)2	-1.21625	-2.32342	-0.567156	-3.82669	0.00238255	0.00766394	-1.67125	C3_04050W_A	C3_04050W_A-T	Ca22chr3A_C_albicans_SC5314:845,662..845,734(+)	(tA(AGC)2) tRNA-Ala, predicted by tRNAscan-SE; AGC anticodon	tRNA encoding	1	1	1	73	C3_04050W_A	Previous IDs: C3_04050W;CAALFM_C304050WA;tA(AGC)2.2	30515199	null
Candida albicans SC5314	3647062	hypothetical protein	CAALFM_C501530CA	5	Ortholog of C. dubliniensis CD36 : Cd36_50820, C. parapsilosis CDC317 : CPAR2_501670, Candida tenuis NRRL Y-1498 : CANTEDRAFT_115294 and Debaryomyces hansenii CBS767 : DEHA2E13464g	null	-1.20837	-2.31076	4.41834	-15.2964	2.85445e-09	1.45179e-07	11.4705	C5_01530C_A	C5_01530C_A-T	Ca22chr5A_C_albicans_SC5314:340,759..342,204(-)	Ortholog of C. dubliniensis CD36 : Cd36_50820, C. parapsilosis CDC317 : CPAR2_501670, Candida tenuis NRRL Y-1498 : CANTEDRAFT_115294 and Debaryomyces hansenii CBS767 : DEHA2E13464g	protein coding	1	1	1	1446	C5_01530C_A	Previous IDs: C5_01530C;CA3085;CAALFM_C501530CA;CaO19.11624;CaO19.4148;Contig4-2850_0004;IPF11622.3;IPF17086;IPF17086.2;orf19.11624;orf19.4148;orf6.5231	3647062	A0A1D8PN73
Candida albicans SC5314	3642779	Cbf1p	CAALFM_C406580WA	4	Transcription factor; binds ribosomal protein gene promoters and rDNA locus with Tbf1; regulates sulfur starvation-response, respiratory, glycolytic genes; does not bind to centromeres as does S. cerevisiae Cbf1; Spider biofilm repressed	CBF1	-1.19411	-2.28803	4.77691	-8.75325	1.7159e-06	2.25098e-05	4.63591	C4_06580W_A	C4_06580W_A-T	Ca22chr4A_C_albicans_SC5314:1,471,030..1,472,064(+)	Transcription factor; binds ribosomal protein gene promoters and rDNA locus with Tbf1; regulates sulfur starvation-response, respiratory, glycolytic genes; does not bind to centromeres as does S. cerevisiae Cbf1; Spider biofilm repressed	protein coding	2	2	1	756	C4_06580W_A	Previous IDs: C4_06580W;CA2473;CAALFM_C406580WA;CaO19.10394;CaO19.2876;Contig4-2826_0005;IPF24445.1;IPF3238.1;orf19.10394;orf19.2876;orf6.4385	3642779	Q5A1E3
Candida albicans SC5314	3642097	chaperone ATPase	CAALFM_CR08250CA	R	Heat-shock protein; roles in biofilm and virulence; complements chaperone, prion activity in S. cerevisiae; guanidine-insensitive; heat shock/stress induced; repressed in farnesol-treated biofilm; sumoylation target; Spider biofilm induced	HSP104	-1.18723	-2.27715	6.60168	-8.4724	4.56338e-06	4.86525e-05	3.52403	CR_08250C_A	CR_08250C_A-T	Ca22chrRA_C_albicans_SC5314:1,788,887..1,791,586(-)	Heat-shock protein; roles in biofilm and virulence; complements chaperone, prion activity in S. cerevisiae; guanidine-insensitive; heat shock/stress induced; repressed in farnesol-treated biofilm; sumoylation target; Spider biofilm induced	protein coding	1	1	1	2700	CR_08250C_A	Previous IDs: CA5135;CA6306;CAALFM_CR08250CA;CR_08250C;Contig4-2922_0008;HSP104.3f;IPF18323.2;IPF27720.1;IPF5137.2;orf19.13747;orf19.6387;orf19.6389;orf6.5839;orf6.7865	3642097	A0A1D8PTP9
Candida albicans SC5314	30514987	hypothetical protein	CAALFM_C104590WA	1	Protein of unknown function; Spider biofilm induced	null	-1.18717	-2.27705	5.88709	-3.58243	0.00959543	0.0243218	-4.24019	C1_04590W_A	C1_04590W_A-T	Ca22chr1A_C_albicans_SC5314:946,251..946,439(+)	Protein of unknown function; Spider biofilm induced	protein coding	1	1	1	189	C1_04590W_A	Previous IDs: C1_04590W;CAALFM_C104590WA;orf19.6852.1	30514987	A0A1D8PDB6
Candida albicans SC5314	3642821	hypothetical protein	CAALFM_C406140CA	4	family, MFS superfamily; induced by alpha pheromone in SpiderM medium	null	-1.18667	-2.27626	2.55644	-9.12164	9.1127e-07	1.40308e-05	5.72253	C4_06140C_A	C4_06140C_A-T	Ca22chr4A_C_albicans_SC5314:1,376,152..1,377,579(-)	family, MFS superfamily; induced by alpha pheromone in SpiderM medium	protein coding	1	1	1	1428	C4_06140C_A	Previous IDs: C4_06140C;CA1798;CAALFM_C406140CA;CaO19.10440;CaO19.2923;Contig4-2802_0001;IPF11448;IPF11448.2;IPF24433.1;orf19.10440;orf19.2923;orf6.3455	3642821	A0A1D8PMH0
Candida albicans SC5314	3639495	catalase A	CAALFM_C106810WA	1	Catalase; resistance to oxidative stress, neutrophils, peroxide; role in virulence; regulated by iron, ciclopirox, fluconazole, carbon source, pH, Rim101, Ssn6, Hog1, Hap43, Sfu1, Sef1, farnesol, core stress response; Spider biofilm induced	CAT1	-1.18471	-2.27318	6.50215	-15.1447	3.20188e-09	1.55216e-07	11.1509	C1_06810W_A	C1_06810W_A-T	Ca22chr1A_C_albicans_SC5314:1,453,350..1,454,807(+)	Catalase; resistance to oxidative stress, neutrophils, peroxide; role in virulence; regulated by iron, ciclopirox, fluconazole, carbon source, pH, Rim101, Ssn6, Hog1, Hap43, Sfu1, Sef1, farnesol, core stress response; Spider biofilm induced	protein coding	1	1	1	1458	C1_06810W_A	Previous IDs: C1_06810W;CA3011;CAALFM_C106810WA;CCT;CCT1;CTA1;CaO19.13609;CaO19.6229;Contig4-1984_0001;Contig4-2906_0020;IPF20124.1;IPF20907.1;orf19.13609;orf19.6229;orf6.5127	3639495	O13289
Candida albicans SC5314	3642963	hypothetical protein	CAALFM_C407040WA	4	Putative cytochrome P450 protein; possibly an essential gene, disruptants not obtained by UAU1 method	null	-1.1755	-2.25871	1.95303	-8.54688	1.81318e-06	2.36361e-05	5.18166	C4_07040W_A	C4_07040W_A-T	Ca22chr4A_C_albicans_SC5314:1,554,645..1,556,204(+)	Putative cytochrome P450 protein; possibly an essential gene, disruptants not obtained by UAU1 method	protein coding	1	1	1	1560	C4_07040W_A	Previous IDs: C4_07040W;CA4405;CAALFM_C407040WA;CaO19.10617;CaO19.3105;Contig4-2940_0007;IPF24169.1;IPF8773;IPF8773.2;TRI4;orf19.10617;orf19.3105;orf6.6940	3642963	A0A1D8PMR7
Candida albicans SC5314	3636990	hypothetical protein	CAALFM_C702210WA	7	Ortholog of C. dubliniensis CD36 : Cd36_72020 and Candida albicans WO-1 : CAWG_05570	null	-1.17108	-2.25179	-1.84347	-2.64771	0.0211686	0.0467668	-3.61304	C7_02210W_A	C7_02210W_A-T	Ca22chr7A_C_albicans_SC5314:483,232..483,624(+)	Ortholog of C. dubliniensis CD36 : Cd36_72020 and Candida albicans WO-1 : CAWG_05570	protein coding	1	1	1	393	C7_02210W_A	Previous IDs: C7_02210W;CA1727;CAALFM_C702210WA;CaJ7.0257;CaJ7_0257;CaO19.6493;CaO19_6493;Contig4-2822_0001;IPF19356.2;IPF8448;IPF8448.2;orf19.13846;orf19.6493;orf6.3358	3636990	A0A1D8PR16
Candida albicans SC5314	3642254	hypothetical protein	CAALFM_C306670CA	3	Protein of unknown function; flow model biofilm repressed	null	-1.16942	-2.24921	2.1369	-9.38178	6.74695e-07	1.12878e-05	6.02302	C3_06670C_A	C3_06670C_A-T	Ca22chr3A_C_albicans_SC5314:1,523,520..1,524,584(-)	Protein of unknown function; flow model biofilm repressed	protein coding	1	1	1	1065	C3_06670C_A	Previous IDs: C3_06670C;CA5747;CAALFM_C306670CA;CaO19.7456;Contig4-3064_0008;IPF2903;IPF2903.1;orf19.7456;orf6.8616	3642254	A0A1D8PKN5
Candida albicans SC5314	3638923	bifunctional alcohol dehydrogenase/S-(hydroxymethyl)glutathione dehydrogenase	CAALFM_CR10250CA	R	Glutathione-dependent formaldehyde dehydrogenase; glycine catabolism; repressed by Efg1 in yeast, not hyphal growth conditions; induced by Mnl1 under weak acid stress; Spider biofilm repressed	FDH3	-1.15685	-2.22969	8.55072	-12.4207	3.0686e-08	1.00214e-06	8.61814	CR_10250C_A	CR_10250C_A-T	Ca22chrRA_C_albicans_SC5314:2,186,349..2,187,698(-)	Glutathione-dependent formaldehyde dehydrogenase; glycine catabolism; repressed by Efg1 in yeast, not hyphal growth conditions; induced by Mnl1 under weak acid stress; Spider biofilm repressed	protein coding	2	2	1	1146	CR_10250C_A	Previous IDs: CA6000;CAALFM_CR10250CA;CR_10250C;Contig4-3108_0036;FDH11;FDH11.3;IPF666.1;orf19.7600;orf6.8948	3638923	A0A1D8PU61
Candida albicans SC5314	3641167	hypothetical protein	CAALFM_C404980WA	4	family, major facilitator superfamily (MFS); induced by alpha pheromone in Spider medium	null	-1.14298	-2.20837	2.22573	-8.2443	2.64107e-06	3.12745e-05	4.60486	C4_04980W_A	C4_04980W_A-T	Ca22chr4A_C_albicans_SC5314:1,063,814..1,065,475(+)	family, major facilitator superfamily (MFS); induced by alpha pheromone in Spider medium	protein coding	1	1	1	1662	C4_04980W_A	Previous IDs: C4_04980W;CA1183;CAALFM_C404980WA;CaO19.11263;CaO19.3782;Contig4-2732_0001;Contig4-2732_0003;IPF14805;IPF14805.2;IPF28636.1;orf19.11263;orf19.3782;orf6.2554	3641167	Q5A6A8
Candida albicans SC5314	3636628	Arf3p	CAALFM_C301470WA	3	Similar to but not orthologous to S. cerevisae Arf3; transcript filament induced; Tup1 regulated; rat catheter biofilm repressed (see Locus History Note for Assembly 19 correction)	ARF3	-1.1423	-2.20732	4.24064	-7.11463	1.71749e-05	0.000136454	2.28291	C3_01470W_A	C3_01470W_A-T	Ca22chr3A_C_albicans_SC5314:315,066..315,707(+)	Similar to but not orthologous to S. cerevisae Arf3; transcript filament induced; Tup1 regulated; rat catheter biofilm repressed (see Locus History Note for Assembly 19 correction)	protein coding	2	2	1	528	C3_01470W_A	Previous IDs: C3_01470W;CA1504;CAALFM_C301470WA;CaO19.1702;CaO19.9269;Contig4-2869_0006;IPF13664.2;IPF25666.1;orf19.1702;orf19.9269;orf6.3043	3636628	A0A1D8PJ64
Candida albicans SC5314	3643440	myo-inositol transporter	CAALFM_C204940CA	2	MFS inositol transporter; uptake of exogenous inositol; 12 transmembrane motifs; expressed in rich medium; fluconazole, caspofungin repressed; possibly essential (UAU1 method); flow model, rat catheter and Spider biofilm induced	ITR1	-1.13882	-2.202	3.83403	-10.3483	2.33193e-07	5.04167e-06	6.84624	C2_04940C_A	C2_04940C_A-T	Ca22chr2A_C_albicans_SC5314:1,030,003..1,031,667(-)	MFS inositol transporter; uptake of exogenous inositol; 12 transmembrane motifs; expressed in rich medium; fluconazole, caspofungin repressed; possibly essential (UAU1 method); flow model, rat catheter and Spider biofilm induced	protein coding	1	1	1	1665	C2_04940C_A	Previous IDs: C2_04940C;CA0863;CAALFM_C204940CA;CaO19.3526;Contig4-2828_0018;HGT15;IPF23713.1;IPF4456.1;ITR2;orf19.11009;orf19.3526;orf6.2039;orf6.310	3643440	A0A1D8PH98
Candida albicans SC5314	3641926	hypothetical protein	CAALFM_CR09070CA	R	Protein of unknown function; Hap43-induced; transcript induced early in infection of reconstituted human epithelium, while expression of the C. dubliniensis ortholog is not upregulated; mutants are viable; rat catheter biofilm repressed	null	-1.13305	-2.19322	3.85466	-8.85624	1.24682e-06	1.79501e-05	5.09016	CR_09070C_A	CR_09070C_A-T	Ca22chrRA_C_albicans_SC5314:1,936,663..1,938,141(-)	Protein of unknown function; Hap43-induced; transcript induced early in infection of reconstituted human epithelium, while expression of the C. dubliniensis ortholog is not upregulated; mutants are viable; rat catheter biofilm repressed	protein coding	1	1	1	1479	CR_09070C_A	Previous IDs: CA5542;CAALFM_CR09070CA;CR_09070C;CaO19.7304;Contig4-2245_0009;IPF19812;IPF19812.1;orf19.7304;orf6.8385	3641926	A0A1D8PTV5
Candida albicans SC5314	3640600	hypothetical protein	CAALFM_C300010CA	3	Protein of unknown function; induced by Mnl1 under weak acid stress; transcript detected on high-resolution tiling arrays; Spider biofilm repressed	null	-1.13238	-2.19219	6.98819	-10.6427	1.92097e-07	4.37537e-06	6.75829	C3_00010C_A	C3_00010C_A-T	Ca22chr3A_C_albicans_SC5314:3,828..4,880(-)	Protein of unknown function; induced by Mnl1 under weak acid stress; transcript detected on high-resolution tiling arrays; Spider biofilm repressed	protein coding	1	1	1	1053	C3_00010C_A	Previous IDs: C3_00010C;CAALFM_C300010CA;CaO19.12929;CaO19.5474;IPF21741.1;IPF2681.1;orf19.12929;orf19.5474;orf6.8710	3640600	A0A1D8PIW5
Candida albicans SC5314	3646715	Sng3p	CAALFM_C703420CA	7	Putative membrane transporter; Hap43p-induced gene; mutation confers hypersensitivity to toxic ergosterol analog; shows colony morphology-related gene regulation by Ssn6p	SNG3	-1.12811	-2.18572	5.18133	-12.1583	3.90161e-08	1.21656e-06	8.56273	C7_03420C_A	C7_03420C_A-T	Ca22chr7A_C_albicans_SC5314:753,811..755,640(-)	Putative membrane transporter; Hap43p-induced gene; mutation confers hypersensitivity to toxic ergosterol analog; shows colony morphology-related gene regulation by Ssn6p	protein coding	1	1	1	1830	C7_03420C_A	Previous IDs: C7_03420C;CA2117;CAALFM_C703420CA;CaJ7.0394;CaJ7_0394;CaO19.1333;CaO19.8913;CaO19_1333;Contig4-3068_0011;IPF25995.1;IPF8025.2;orf19.1333;orf19.8913;orf6.3886	3646715	A0A1D8PRD3
Candida albicans SC5314	3642100	hypothetical protein	CAALFM_CR08260CA	R	Protein of unknown function; Spider biofilm induced	null	-1.12422	-2.17984	-0.0580277	-3.40555	0.00517033	0.0146026	-2.65681	CR_08260C_A	CR_08260C_A-T	Ca22chrRA_C_albicans_SC5314:1,791,590..1,791,892(-)	Protein of unknown function; Spider biofilm induced	protein coding	1	1	1	303	CR_08260C_A	Previous IDs: CAALFM_CR08260CA;CR_08260C;CaO19.13748;CaO19.6390;orf19.13748;orf19.6390;orf6.7864	3642100	Q5A373
Candida albicans SC5314	3643303	Ftr2p	CAALFM_C114220CA	1	High-affinity iron permease; probably interacts with ferrous oxidase; regulated by iron level, ciclopirox olamine, amphotericin B, caspofungin; complements S. cerevisiae ftr1 iron transport defect; Hap43-repressed; Spider biofilm induced	FTR2	-1.12278	-2.17767	6.84466	-14.6783	4.58821e-09	2.07809e-07	10.7279	C1_14220C_A	C1_14220C_A-T	Ca22chr1A_C_albicans_SC5314:3,132,914..3,134,062(-)	High-affinity iron permease; probably interacts with ferrous oxidase; regulated by iron level, ciclopirox olamine, amphotericin B, caspofungin; complements S. cerevisiae ftr1 iron transport defect; Hap43-repressed; Spider biofilm induced	protein coding	1	1	1	1149	C1_14220C_A	Previous IDs: C1_14220C;CA5354;CAALFM_C114220CA;CaO19.7231;Contig4-3043_0021;IPF853.1;orf19.7231;orf6.8131	3643303	A0A1D8PFV2
Candida albicans SC5314	3636212	Rob1p	CAALFM_C113620WA	1	Zn(II)2Cys6 transcription factor; required for Spider model biofilm formation; mutant displays abnormal colony morphology and invasive growth; caspofungin repressed; flow model biofilm induced; rat catheter biofilm repressed	ROB1	-1.11518	-2.16622	7.58941	-11.2168	9.63584e-08	2.54427e-06	7.44605	C1_13620W_A	C1_13620W_A-T	Ca22chr1A_C_albicans_SC5314:2,993,143..2,996,184(+)	Zn(II)2Cys6 transcription factor; required for Spider model biofilm formation; mutant displays abnormal colony morphology and invasive growth; caspofungin repressed; flow model biofilm induced; rat catheter biofilm repressed	protein coding	2	2	1	2976	C1_13620W_A	Previous IDs: C1_13620W;CA5264;CAALFM_C113620WA;CHA4;CaO19.12465;CaO19.4998;IPF1798;IPF1798.2;IPF22198.1;orf19.12465;orf19.4998;orf6.8011	3636212	A0A1D8PFP2
Candida albicans SC5314	3644946	acid phosphatase	CAALFM_CR02180WA	R	Putative constitutive acid phosphatase; Rim101-repressed; DTT-extractable; N-glycosylated; possibly an essential gene, disruptants not obtained by UAU1 method	PHO113	-1.11233	-2.16194	3.77049	-7.16633	1.09787e-05	9.52767e-05	2.83382	CR_02180W_A	CR_02180W_A-T	Ca22chrRA_C_albicans_SC5314:478,027..479,415(+)	Putative constitutive acid phosphatase; Rim101-repressed; DTT-extractable; N-glycosylated; possibly an essential gene, disruptants not obtained by UAU1 method	protein coding	1	1	1	1389	CR_02180W_A	Previous IDs: CA0616;CAALFM_CR02180WA;CR_02180W;CaO19.10150;CaO19.2619;Contig4-2761_0007;IPF23531.1;IPF24753.1;IPF28658.1;IPF7796.2;PHO11;PHO111;orf19.10150;orf19.11238;orf19.2619;orf19.3754;orf6.1652;orf6.4212	3644946	Q59UY6
Candida albicans SC5314	3636544	hypothetical protein	CAALFM_C504180WA	5	Putative benzene desulfurase; induced by nitric oxide independent of Yhb1p	null	-1.11162	-2.16088	1.22272	-6.45434	3.04487e-05	0.000216667	2.30955	C5_04180W_A	C5_04180W_A-T	Ca22chr5A_C_albicans_SC5314:930,400..931,917(+)	Putative benzene desulfurase; induced by nitric oxide independent of Yhb1p	protein coding	1	1	1	1518	C5_04180W_A	Previous IDs: C5_04180W;CA3026;CAALFM_C504180WA;CaO19.11382;CaO19.3901;Contig4-2263_0001;Contig4-2263_0003;IFZ1;IPF11499.2;IPF11499.repeat1;IPF28558.1;SOX2;orf19.11382;orf19.3901;orf6.5147	3636544	A0A1D8PNW3
Candida albicans SC5314	3647311	hypothetical protein	CAALFM_CR06790CA	R	family, major facilitator superfamily (MFS); Gcn4p-regulated; flucytosine induced; ketoconazole-repressed; oxidative stress-induced via Cap1p	null	-1.10588	-2.1523	2.54107	-9.40705	6.55506e-07	1.10228e-05	6.06036	CR_06790C_A	CR_06790C_A-T	Ca22chrRA_C_albicans_SC5314:1,457,397..1,459,211(-)	family, major facilitator superfamily (MFS); Gcn4p-regulated; flucytosine induced; ketoconazole-repressed; oxidative stress-induced via Cap1p	protein coding	1	1	1	1815	CR_06790C_A	Previous IDs: CA3373;CAALFM_CR06790CA;CR_06790C;CaO19.1855;CaO19.9413;Contig4-3021_0009;Contig4-3021_0010;IPF19985.1;IPF25469.1;SEO1;SEO11;SEO2;orf19.1855;orf19.9413;orf6.3324;orf6.4008;orf6.5622	3647311	Q59MT5
Candida albicans SC5314	3644929	Pho112p	CAALFM_CR02400WA	R	Phytase, implicated in hyphal morphogenesis and virulence; associated with cell surface; Rim101-repressed; DTT-extractable; N-glycosylated; Hap43-induced	PHO112	-1.10497	-2.15095	1.95236	-6.99195	1.40092e-05	0.000114983	2.97559	CR_02400W_A	CR_02400W_A-T	Ca22chrRA_C_albicans_SC5314:533,719..535,104(+)	Phytase, implicated in hyphal morphogenesis and virulence; associated with cell surface; Rim101-repressed; DTT-extractable; N-glycosylated; Hap43-induced	protein coding	1	1	1	1386	CR_02400W_A	Previous IDs: CAALFM_CR02400WA;CR_02400W;CaO19.3727;Contig4-3070_0034;IPF23530.1;IPF7341.2;PHO11;PHO12;PHO3;orf19.11211;orf19.3727;orf6.1832;orf6.897	3644929	A0A1D8PS71
Candida albicans SC5314	3635650	hypothetical protein	CAALFM_C401220CA	4	Protein with a glycoside hydrolase domain; mutants are viable	null	-1.10415	-2.14971	1.23258	-5.84544	7.68934e-05	0.000465487	1.37668	C4_01220C_A	C4_01220C_A-T	Ca22chr4A_C_albicans_SC5314:246,083..248,236(-)	Protein with a glycoside hydrolase domain; mutants are viable	protein coding	1	1	1	2154	C4_01220C_A	Previous IDs: C4_01220C;CA2245;CAALFM_C401220CA;CaO19.12138;CaO19.4668;Contig4-2599_0007;Contig4-2599_0010;IPF22559.1;IPF7409;IPF7409.2;orf19.12138;orf19.4668;orf6.4068	3635650	A0A1D8PL94
Candida albicans SC5314	3646505	glycine decarboxylase subunit P	CAALFM_C108400CA	1	Glycine decarboxylase P subunit; protein of glycine catabolism; repressed by Efg1; Hog1-induced; induced by Rim101 at acid pH; transcript induced in elevated CO2; stationary phase enriched protein	GCV2	-1.10388	-2.14933	8.40719	-22.045	3.99206e-11	4.75325e-09	15.7367	C1_08400C_A	C1_08400C_A-T	Ca22chr1A_C_albicans_SC5314:1,846,393..1,849,392(-)	Glycine decarboxylase P subunit; protein of glycine catabolism; repressed by Efg1; Hog1-induced; induced by Rim101 at acid pH; transcript induced in elevated CO2; stationary phase enriched protein	protein coding	1	1	1	3000	C1_08400C_A	Previous IDs: C1_08400C;CA3883;CAALFM_C108400CA;CaO19.385;IPF19789.1;IPF6369.3;orf19.385;orf19.8015;orf6.246;orf6.6279	3646505	A0A1D8PE97
Candida albicans SC5314	3647302	hypothetical protein	CAALFM_CR04770CA	R	Ortholog of C. dubliniensis CD36 : Cd36_30140, C. parapsilosis CDC317 : CPAR2_204040, Candida tenuis NRRL Y-1498 : CANTEDRAFT_114703 and Debaryomyces hansenii CBS767 : DEHA2G22880g	null	-1.10369	-2.14904	3.95815	-10.0888	3.07688e-07	6.23923e-06	6.56044	CR_04770C_A	CR_04770C_A-T	Ca22chrRA_C_albicans_SC5314:1,034,922..1,035,491(-)	Ortholog of C. dubliniensis CD36 : Cd36_30140, C. parapsilosis CDC317 : CPAR2_204040, Candida tenuis NRRL Y-1498 : CANTEDRAFT_114703 and Debaryomyces hansenii CBS767 : DEHA2G22880g	protein coding	1	1	1	570	CR_04770C_A	Previous IDs: CA3282;CAALFM_CR04770CA;CR_04770C;CaO19.13692;CaO19.6315;Contig4-3056_0010;IPF20834.1;IPF6272;IPF6272.2;orf19.13692;orf19.6315;orf6.5508	3647302	A0A1D8PSU9
Candida albicans SC5314	3640571	hypothetical protein	CAALFM_C300030CA	3	Protein with a predicted DEAD-like DNA/RNA helicase domain; shows colony morphology-related gene regulation by Ssn6; overlaps orf19.5472; Spider biofilm repressed	null	-1.09546	-2.13682	7.19886	-9.52748	8.68437e-07	1.36077e-05	5.19156	C3_00030C_A	C3_00030C_A-T	Ca22chr3A_C_albicans_SC5314:4,903..8,097(-)	Protein with a predicted DEAD-like DNA/RNA helicase domain; shows colony morphology-related gene regulation by Ssn6; overlaps orf19.5472; Spider biofilm repressed	protein coding	1	1	1	3195	C3_00030C_A	Previous IDs: C3_00030C;CAALFM_C300030CA;CaO19.12924;CaO19.5469;Contig4-2935_0001;IPF21813.1;IPF2690.1;YRF1;orf19.12924;orf19.5469;orf6.1630;orf6.6371;orf6.8705	3640571	A0A1D8PIU7
Candida albicans SC5314	3646716	hypothetical protein	CAALFM_C703410CA	7	Protein of unknown function; repressed by alpha pheromone in SpiderM medium	null	-1.09308	-2.13329	3.37145	-10.3862	2.24051e-07	4.89519e-06	7.03581	C7_03410C_A	C7_03410C_A-T	Ca22chr7A_C_albicans_SC5314:749,268..751,232(-)	Protein of unknown function; repressed by alpha pheromone in SpiderM medium	protein coding	1	1	1	1965	C7_03410C_A	Previous IDs: C7_03410C;CA2118;CAALFM_C703410CA;CaJ7.0393;CaJ7_0393;CaO19.1334;CaO19.8914;CaO19_1334;Contig4-3068_0019;IPF25991.1;IPF8024;IPF8024.2;orf19.1334;orf19.8914;orf6.3887	3646716	A0A1D8PRC7
Candida albicans SC5314	3640084	5-methyltetrahydropteroyltriglutamate-homocysteine S-methyltransferase	CAALFM_CR01620CA	R	Essential 5-methyltetrahydropteroyltriglutamate-homocysteine methyltransferase (cobalamin-independent methionine synthase); antigenic in murine/human systemic infection; heat shock, estrogen, GCN-induced; Spider biofilm repressed	MET6	-1.08234	-2.11747	10.3399	-21.0784	6.77435e-11	7.00581e-09	15.0833	CR_01620C_A	CR_01620C_A-T	Ca22chrRA_C_albicans_SC5314:368,747..371,050(-)	Essential 5-methyltetrahydropteroyltriglutamate-homocysteine methyltransferase (cobalamin-independent methionine synthase); antigenic in murine/human systemic infection; heat shock, estrogen, GCN-induced; Spider biofilm repressed	protein coding	1	1	1	2304	CR_01620C_A	Previous IDs: CA0653;CAALFM_CR01620CA;CR_01620C;CaO19.10083;CaO19.2551;Contig4-2742_0001;IPF11555.2;IPF29050.1;METE;orf19.10083;orf19.2551;orf6.1715	3640084	P82610
Candida albicans SC5314	30515020	hypothetical protein	CAALFM_C107160CA	1	Protein conserved among the CTG-clade; 2 adjacent upstream SRE-1 elements; highly up-regulated in cecum-grown cells in a Cph2-dependent manner; Hap43-repressed; rat catheter, Spider and flow model biofilm induced	null	-1.07619	-2.10846	2.89899	-4.67061	0.000839997	0.00322536	-1.58983	C1_07160C_A	C1_07160C_A-T	Ca22chr1A_C_albicans_SC5314:1,535,148..1,535,354(-)	Protein conserved among the CTG-clade; 2 adjacent upstream SRE-1 elements; highly up-regulated in cecum-grown cells in a Cph2-dependent manner; Hap43-repressed; rat catheter, Spider and flow model biofilm induced	protein coding	1	1	1	207	C1_07160C_A	Previous IDs: C1_07160C;CA4664;CAALFM_C107160CA;Contig4-2531_0010;IPF22833.1;IPF6551.2;IPF6551.3f;orf19.4450.1	30515020	A0A1D8PE03
Candida albicans SC5314	3647685	triglyceride lipase	CAALFM_CR02570CA	R	have triglyceride lipase activity, role in triglyceride catabolic process and peroxisomal matrix localization	null	-1.07207	-2.10245	4.68804	-5.45281	0.000341324	0.00154479	-0.808622	CR_02570C_A	CR_02570C_A-T	Ca22chrRA_C_albicans_SC5314:574,720..575,925(-)	have triglyceride lipase activity, role in triglyceride catabolic process and peroxisomal matrix localization	protein coding	1	1	1	1206	CR_02570C_A	Previous IDs: CA0464;CAALFM_CR02570CA;CR_02570C;CaO19.164;Contig4-2571_0002;IPF10909.2;IPF14116;IPF14116.2;orf19.164;orf19.7798;orf6.1403;orf6.157	3647685	Q59LU6
Candida albicans SC5314	3641364	chitin synthase	CAALFM_C702770WA	7	Chitin synthase; essential; for primary septum synthesis in yeast and hyphae; 1 of several chitin synthases; enzymatically activated by proteolytic processing; complements defects of S. cerevisiae chs1 or chs2; Spider biofilm repressed	CHS1	-1.06947	-2.09866	6.03389	-16.5994	1.10865e-09	6.74431e-08	12.3153	C7_02770W_A	C7_02770W_A-T	Ca22chr7A_C_albicans_SC5314:593,118..596,198(+)	Chitin synthase; essential; for primary septum synthesis in yeast and hyphae; 1 of several chitin synthases; enzymatically activated by proteolytic processing; complements defects of S. cerevisiae chs1 or chs2; Spider biofilm repressed	protein coding	1	1	1	3081	C7_02770W_A	Previous IDs: C7_02770W;CA1831;CAALFM_C702770WA;CHS1A;CaJ7.0315;CaJ7_0315;CaO19.12655;CaO19.5188;CaO19_5188;Contig4-2406_0005;Contig4-2406_0006;IPF22109.1;IPF6129.2;orf19.12655;orf19.5188;orf6.3499	3641364	Q5A594
Candida albicans SC5314	3636523	Cht2p	CAALFM_C504130CA	5	GPI-linked chitinase; required for normal filamentous growth; repressed in core caspofungin response; fluconazole, Cyr1, Efg1, pH-regulated; mRNA binds She3 and is localized to yeast-form buds and hyphal tips; Spider biofilm repressed	CHT2	-1.0693	-2.09842	9.25011	-14.4573	5.46078e-09	2.42029e-07	10.4436	C5_04130C_A	C5_04130C_A-T	Ca22chr5A_C_albicans_SC5314:919,760..921,511(-)	GPI-linked chitinase; required for normal filamentous growth; repressed in core caspofungin response; fluconazole, Cyr1, Efg1, pH-regulated; mRNA binds She3 and is localized to yeast-form buds and hyphal tips; Spider biofilm repressed	protein coding	1	1	1	1752	C5_04130C_A	Previous IDs: C5_04130C;CA1051;CAALFM_C504130CA;CaO19.3895;Contig4-2459_0002;IPF15860.2;IPF19719.2;orf19.11376;orf19.3895;orf6.2344	3636523	P40953
Candida albicans SC5314	3639188	hypothetical protein	CAALFM_C602950CA	6	Protein of unknown function; expression downregulated in an ssr1 null mutant	null	-1.06387	-2.09053	-0.202627	-4.92356	0.000344976	0.00155565	0.0327787	C6_02950C_A	C6_02950C_A-T	Ca22chr6A_C_albicans_SC5314:608,693..609,775(-)	Protein of unknown function; expression downregulated in an ssr1 null mutant	protein coding	1	1	1	1083	C6_02950C_A	Previous IDs: C6_02950C;CA0656;CAALFM_C602950CA;CaO19.5573;Contig4-2518_0004;Contig4-2518_0005;HRQ4;IPF12470;IPF12470.2;IPF18988.2;orf19.13019;orf19.5573;orf6.1362;orf6.1720	3639188	A0A1D8PQ15
Candida albicans SC5314	3638541	aldo-keto reductase superfamily protein	CAALFM_C306860CA	3	Putative xylose and arabinose reductase; flow model biofilm induced; Spider biofilm repressed	null	-1.06203	-2.08786	4.45734	-9.77869	4.31781e-07	8.02156e-06	6.06092	C3_06860C_A	C3_06860C_A-T	Ca22chr3A_C_albicans_SC5314:1,572,462..1,573,310(-)	Putative xylose and arabinose reductase; flow model biofilm induced; Spider biofilm repressed	protein coding	1	1	1	849	C3_06860C_A	Previous IDs: C3_06860C;CA5891;CAALFM_C306860CA;CaO19.14108;CaO19.6816;Contig4-3076_0009;IPF20400.1;IPF2400;IPF2400.1;orf19.14108;orf19.6816;orf6.8815	3638541	Q5ADM5
Candida albicans SC5314	3647718	hypothetical protein	CAALFM_C209420WA	2	Ortholog of C. dubliniensis CD36 : Cd36_23530, C. parapsilosis CDC317 : CPAR2_406140, Candida tenuis NRRL Y-1498 : CANTEDRAFT_116829 and Debaryomyces hansenii CBS767 : DEHA2B01826g	null	-1.05882	-2.08323	3.5589	-9.22209	8.10782e-07	1.29997e-05	5.58456	C2_09420W_A	C2_09420W_A-T	Ca22chr2A_C_albicans_SC5314:1,919,179..1,921,308(+)	Ortholog of C. dubliniensis CD36 : Cd36_23530, C. parapsilosis CDC317 : CPAR2_406140, Candida tenuis NRRL Y-1498 : CANTEDRAFT_116829 and Debaryomyces hansenii CBS767 : DEHA2B01826g	protein coding	1	1	1	2130	C2_09420W_A	Previous IDs: C2_09420W;CA0614;CAALFM_C209420WA;CaO19.1600;CaO19.9168;Contig4-3095_0049;Contig4-3095_0051;IPF19700;IPF19700.1;IPF25722.1;orf19.1600;orf19.9168;orf6.1649	3647718	A0A1D8PIE2
Candida albicans SC5314	3637801	hypothetical protein	CAALFM_C503170CA	5	Protein of unknown function; transcript repressed by elevated CO2; Spider biofilm induced	null	-1.05656	-2.07997	4.49309	-12.7378	2.30893e-08	7.91541e-07	9.25954	C5_03170C_A	C5_03170C_A-T	Ca22chr5A_C_albicans_SC5314:716,852..719,299(-)	Protein of unknown function; transcript repressed by elevated CO2; Spider biofilm induced	protein coding	1	1	1	2448	C5_03170C_A	Previous IDs: C5_03170C;CA2195;CA2196;CAALFM_C503170CA;CaO19.4349;IPF16819.2;IPF18517;IPF18517.1;IPF18517.3f;IPF18517.5f;IPF28451.1;KRE2.3F;orf19.11827;orf19.4349;orf6.3993;orf6.3994	3637801	A0A1D8PNL5
Candida albicans SC5314	3640291	Ihd1p	CAALFM_C603850CA	6	GPI-anchored protein; alkaline, hypha-induced; regulated by Nrg1, Rfg1, Tup1 and Tsa1, Tsa1B in minimal media at 37; oralpharyngeal candidasis induced ; Spider biofilm induced; regulated in Spider biofilms by Tec1, Efg1, Ndt80, Rob1, Brg1	IHD1	-1.05531	-2.07816	4.27117	-8.76441	1.39197e-06	1.93964e-05	5.00811	C6_03850C_A	C6_03850C_A-T	Ca22chr6A_C_albicans_SC5314:838,281..839,459(-)	GPI-anchored protein; alkaline, hypha-induced; regulated by Nrg1, Rfg1, Tup1 and Tsa1, Tsa1B in minimal media at 37; oralpharyngeal candidasis induced ; Spider biofilm induced; regulated in Spider biofilms by Tec1, Efg1, Ndt80, Rob1, Brg1	protein coding	1	1	1	1179	C6_03850C_A	Previous IDs: C6_03850C;CA3827;CAALFM_C603850CA;CaO19.13183;CaO19.5760;Contig4-2056_0002;IPF10662;IPF10662.2;IPF21466.1;PGA36;YMR317;orf19.13183;orf19.5760;orf19.5761;orf6.6197;orf6.6198	3640291	Q5A8I8
Candida albicans SC5314	3646700	hypothetical protein	CAALFM_CR05710CA	R	Ortholog of Candida albicans WO-1 : CAWG_01892	null	-1.05203	-2.07345	1.77966	-7.50816	6.88372e-06	6.74779e-05	3.65572	CR_05710C_A	CR_05710C_A-T	Ca22chrRA_C_albicans_SC5314:1,211,886..1,212,743(-)	Ortholog of Candida albicans WO-1 : CAWG_01892	protein coding	1	1	1	858	CR_05710C_A	Previous IDs: CA4085;CAALFM_CR05710CA;CR_05710C;CaO19.13962;CaO19.6641;Contig4-3035_0006;IPF20520.1;IPF5015;IPF5015.2;LPF41;orf19.13962;orf19.6641;orf6.6538	3646700	Q59PS3
Candida albicans SC5314	3646621	putative permease	CAALFM_CR06660WA	R	Protein with similarity to permeases; Sfu1-repressed; flucytosine induced; induced by Mnl1 under weak acid stress; flow model biofilm repressed	SEO1	-1.04581	-2.06453	3.36223	-8.04423	3.40546e-06	3.83501e-05	4.23932	CR_06660W_A	CR_06660W_A-T	Ca22chrRA_C_albicans_SC5314:1,429,410..1,431,239(+)	Protein with similarity to permeases; Sfu1-repressed; flucytosine induced; induced by Mnl1 under weak acid stress; flow model biofilm repressed	protein coding	1	1	1	1830	CR_06660W_A	Previous IDs: CA2205;CAALFM_CR06660WA;CR_06660W;Contig4-3021_0009;IPF12176.1;IPF29733.1;SEO2;orf19.700;orf19.8319;orf6.3324;orf6.4008	3646621	A0A1D8PTA4
Candida albicans SC5314	3645877	hypothetical protein	CAALFM_C602330WA	6	Described as a Gag-related protein; hyphal induced; downregulation correlates with clinical development of fluconazole resistance; repressed by nitric oxide, 17-beta-estradiol, ethynyl estradiol	null	-1.04352	-2.06124	6.72393	-7.71781	1.02444e-05	9.03469e-05	2.64183	C6_02330W_A	C6_02330W_A-T	Ca22chr6A_C_albicans_SC5314:486,452..487,012(+)	Described as a Gag-related protein; hyphal induced; downregulation correlates with clinical development of fluconazole resistance; repressed by nitric oxide, 17-beta-estradiol, ethynyl estradiol	protein coding	1	1	1	561	C6_02330W_A	Previous IDs: C6_02330W;CA2903;CAALFM_C602330WA;CaO19.3475;Contig4-2835_0016;IPF11725;IPF11725.2;IPF12058.2;orf19.10979;orf19.3475;orf6.432;orf6.4984	3645877	A0A1D8PPV6
Candida albicans SC5314	3637052	Iqg1p	CAALFM_C701840WA	7	Actomyosin ring component at bud neck; cell-cycle regulated ser phosphorylation at CDK sites regulate association with Bni1/Bnr1, Iqg1 degradation, and ring disassembly; mutation causes cytokinetic defects; rat catheter biofilm repressed	IQG1	-1.04329	-2.06092	5.26391	-10.9817	1.21319e-07	3.04771e-06	7.38365	C7_01840W_A	C7_01840W_A-T	Ca22chr7A_C_albicans_SC5314:394,415..399,358(+)	Actomyosin ring component at bud neck; cell-cycle regulated ser phosphorylation at CDK sites regulate association with Bni1/Bnr1, Iqg1 degradation, and ring disassembly; mutation causes cytokinetic defects; rat catheter biofilm repressed	protein coding	1	1	1	4944	C7_01840W_A	Previous IDs: C7_01840W;CA4939;CAALFM_C701840WA;CaJ7.0211;CaJ7_0211;CaO19.13889;CaO19.6536;CaO19_6536;Contig4-3024_0013;Contig4-3024_0015;IPF20657.1;IPF5165.2;orf19.13889;orf19.6536;orf6.7624	3637052	Q5AH02
Candida albicans SC5314	3644776	C-5 sterol desaturase	CAALFM_C104770CA	1	double bond into episterol; some clinical isolates show increased azole resistance and defects in hyphal growth and virulence; Efg1p-repressed; fluconazole-induced	ERG3	-1.04212	-2.05925	6.22535	-12.9939	1.84336e-08	6.61157e-07	9.28333	C1_04770C_A	C1_04770C_A-T	Ca22chr1A_C_albicans_SC5314:991,622..992,782(-)	double bond into episterol; some clinical isolates show increased azole resistance and defects in hyphal growth and virulence; Efg1p-repressed; fluconazole-induced	protein coding	1	1	1	1161	C1_04770C_A	Previous IDs: C1_04770C;CA1956;CAALFM_C104770CA;CaO19.767;CaO19.8387;Contig4-1987_0003;IPF16592.2;IPF3890.1;orf19.767;orf19.8387;orf6.3667;orf6.696	3644776	Q59VG6
Candida albicans SC5314	3641379	hypothetical protein	CAALFM_C703040WA	7	Protein with a protein tyrosine phosphatase-like protein domain; putative membrane-spanning regions; rat catheter biofilm induced	null	-1.03655	-2.05132	1.75734	-7.06348	1.26701e-05	0.000105689	3.01409	C7_03040W_A	C7_03040W_A-T	Ca22chr7A_C_albicans_SC5314:658,745..659,356(+)	Protein with a protein tyrosine phosphatase-like protein domain; putative membrane-spanning regions; rat catheter biofilm induced	protein coding	1	1	1	612	C7_03040W_A	Previous IDs: C7_03040W;CA4438;CAALFM_C703040WA;CaJ7.0345;CaJ7_0345;CaO19.12624;CaO19.5157;CaO19_5157;Contig4-3092_0012;IPF13866;IPF13866.1;IPF22068.1;TPL2;YJL097A;orf19.12624;orf19.5157;orf6.6979	3641379	G1UB62
Candida albicans SC5314	3647525	hypothetical protein	CAALFM_C106250WA	1	Protein of unknown function; mutants are viable; filament induced; regulated by Nrg1, Rfg1, Tup1	null	-1.03057	-2.04283	1.87293	-7.10612	1.19374e-05	0.000101747	3.1703	C1_06250W_A	C1_06250W_A-T	Ca22chr1A_C_albicans_SC5314:1,306,250..1,308,475(+)	Protein of unknown function; mutants are viable; filament induced; regulated by Nrg1, Rfg1, Tup1	protein coding	1	1	1	2226	C1_06250W_A	Previous IDs: C1_06250W;CA1778;CAALFM_C106250WA;CaO19.1825;CaO19.9384;Contig4-2618_0004;IPF13810;IPF13810.2;IPF13810.3;IPF25495.1;orf19.1825;orf19.9384;orf6.1511;orf6.3432	3647525	A0A1D8PDQ9
Candida albicans SC5314	3636447	Crh12p	CAALFM_C504800WA	5	CRH family cell wall protein; transcript regulated by Nrg1 and Tup1; alkaline induced by Rim101; repressed during cell wall regeneration; flow model biofilm induced	CRH12	-1.02958	-2.04143	4.62156	-10.7465	1.54065e-07	3.70533e-06	7.18339	C5_04800W_A	C5_04800W_A-T	Ca22chr5A_C_albicans_SC5314:1,039,131..1,040,645(+)	CRH family cell wall protein; transcript regulated by Nrg1 and Tup1; alkaline induced by Rim101; repressed during cell wall regeneration; flow model biofilm induced	protein coding	1	1	1	1515	C5_04800W_A	Previous IDs: C5_04800W;CA1835;CAALFM_C504800WA;CRH1;CRH2;CaO19.11448;CaO19.3966;Contig4-3081_0014;IPF23240.1;IPF5772.2;orf19.11448;orf19.3966;orf6.3505	3636447	Q5AK54
Candida albicans SC5314	3647236	Fav2p	CAALFM_C503750WA	5	Adhesin-like protein; induced by mating factor in MTLa/a opaque cells, in cyr1 null, in filaments; regulated by Nrg1, Rfg1, Tup1, Tec1, Efg1, Ntd80, Rob1, Brg1; induced in oralpharyngeal candidasis; Spider biofilm induced	FAV2	-1.02872	-2.04021	0.386629	-3.64243	0.00333856	0.0101299	-2.3049	C5_03750W_A	C5_03750W_A-T	Ca22chr5A_C_albicans_SC5314:829,497..829,922(+)	Adhesin-like protein; induced by mating factor in MTLa/a opaque cells, in cyr1 null, in filaments; regulated by Nrg1, Rfg1, Tup1, Tec1, Efg1, Ntd80, Rob1, Brg1; induced in oralpharyngeal candidasis; Spider biofilm induced	protein coding	1	1	1	426	C5_03750W_A	Previous IDs: C5_03750W;CA1812;CAALFM_C503750WA;CaO19.1120;Contig4-1995_0001;IPF13879;IPF13879.2;IPF26203.1;orf19.1120;orf19.8718;orf6.3472	3647236	A0A1D8PNR4
Candida albicans SC5314	3644145	Efg1p	CAALFM_CR07890WA	R	bHLH transcription factor; required for white-phase cell type, RPMI and Spider biofilm formation, hyphal growth, cell-wall gene regulation; roles in adhesion, virulence; Cph1 and Efg1 have role in host cytokine response; binds E-box	EFG1	-1.02614	-2.03657	6.29002	-9.8404	4.03353e-07	7.65385e-06	5.96885	CR_07890W_A	CR_07890W_A-T	Ca22chrRA_C_albicans_SC5314:1,723,489..1,725,146(+)	bHLH transcription factor; required for white-phase cell type, RPMI and Spider biofilm formation, hyphal growth, cell-wall gene regulation; roles in adhesion, virulence; Cph1 and Efg1 have role in host cytokine response; binds E-box	protein coding	1	1	1	1658	CR_07890W_A	Previous IDs: CA2787;CAALFM_CR07890WA;CR_07890W;Contig4-2215_0003;IPF3575.2;IPF3577.2;orf19.610;orf19.8243;orf6.2978;orf6.4821	3644145	Q59X67
Candida albicans SC5314	3645007	Rbt5p	CAALFM_C400130WA	4	GPI-linked cell wall protein; hemoglobin utilization; Rfg1, Rim101, Tbf1, Fe regulated; Sfu1, Hog1, Tup1, serum, alkaline pH, antifungal drugs, geldamycin repressed; Hap43 induced; required for RPMI biofilms; Spider biofilm induced	RBT5	-1.02003	-2.02797	7.03325	-17.7038	5.23967e-10	3.49593e-08	13.1116	C4_00130W_A	C4_00130W_A-T	Ca22chr4A_C_albicans_SC5314:19,713..20,438(+)	GPI-linked cell wall protein; hemoglobin utilization; Rfg1, Rim101, Tbf1, Fe regulated; Sfu1, Hog1, Tup1, serum, alkaline pH, antifungal drugs, geldamycin repressed; Hap43 induced; required for RPMI biofilms; Spider biofilm induced	protein coding	1	1	1	726	C4_00130W_A	Previous IDs: C4_00130W;CA2558;CAALFM_C400130WA;CaO19.13081;CaO19.5636;IPF19952.1;IPF21544.1;orf19.13081;orf19.5636;orf6.4505	3645007	Q59UT4
Candida albicans SC5314	3634786	Ymc2p	CAALFM_C108750WA	1	Putative mitochondrial carrier protein; Gcn4-regulated; F-12/ CO2 early biofilm induced; Spider biofilm induced	YMC2	-1.00897	-2.01247	2.53147	-7.48792	7.07386e-06	6.90146e-05	3.58486	C1_08750W_A	C1_08750W_A-T	Ca22chr1A_C_albicans_SC5314:1,907,474..1,908,382(+)	Putative mitochondrial carrier protein; Gcn4-regulated; F-12/ CO2 early biofilm induced; Spider biofilm induced	protein coding	1	1	1	909	C1_08750W_A	Previous IDs: C1_08750W;CA0889;CAALFM_C108750WA;CaO19.4733;Contig4-2643_0001;IPF11767;IPF11767.2;IPF22458.1;orf19.12195;orf19.4733;orf6.2084;orf6.2186	3634786	A0A1D8PED5
Candida albicans SC5314	3636663	hypothetical protein	CAALFM_C301620WA	3	Ortholog of C. dubliniensis CD36 : Cd36_81530, C. parapsilosis CDC317 : CPAR2_503590, Candida tenuis NRRL Y-1498 : CANTEDRAFT_115755 and Debaryomyces hansenii CBS767 : DEHA2D15334g	null	-1.00598	-2.0083	1.99316	-5.73822	9.10022e-05	0.000529958	0.913426	C3_01620W_A	C3_01620W_A-T	Ca22chr3A_C_albicans_SC5314:354,930..355,490(+)	Ortholog of C. dubliniensis CD36 : Cd36_81530, C. parapsilosis CDC317 : CPAR2_503590, Candida tenuis NRRL Y-1498 : CANTEDRAFT_115755 and Debaryomyces hansenii CBS767 : DEHA2D15334g	protein coding	1	1	1	561	C3_01620W_A	Previous IDs: C3_01620W;CA0839;CAALFM_C301620WA;CaO19.1681;Contig4-2363_0001;Contig4-2527_0013;IPF11682.3;IPF12492;IPF12492.1;IPF25657.1;orf19.1681;orf19.9250;orf6.2003;orf6.888	3636663	A0A1D8PJ87
Candida albicans SC5314	3643796	hypothetical protein	CAALFM_C209630CA	2	Protein with similarity to trimeric LpxA-like enzymes; Hap43-repressed gene	null	-1.00362	-2.00503	2.4013	-8.67538	1.5501e-06	2.10801e-05	5.15209	C2_09630C_A	C2_09630C_A-T	Ca22chr2A_C_albicans_SC5314:1,971,151..1,971,660(-)	Protein with similarity to trimeric LpxA-like enzymes; Hap43-repressed gene	protein coding	1	1	1	510	C2_09630C_A	Previous IDs: C2_09630C;CA0989;CAALFM_C209630CA;CaO19.1391;CaO19.8969;Contig4-2636_0007;IPF11069;IPF11069.2;IPF25966.1;orf19.1391;orf19.8969;orf6.2243	3643796	Q59YD5
Candida albicans SC5314	3646559	hypothetical protein	CAALFM_C206550WA	2	Ortholog of C. parapsilosis CDC317 : CPAR2_201960, C. dubliniensis CD36 : Cd36_20900, Candida tropicalis MYA-3404 : CTRG_04756 and Candida albicans WO-1 : CAWG_04394	null	-1.00139	-2.00192	1.09618	-5.22198	0.000209466	0.00105157	0.291454	C2_06550W_A	C2_06550W_A-T	Ca22chr2A_C_albicans_SC5314:1,330,846..1,331,601(+)	Ortholog of C. parapsilosis CDC317 : CPAR2_201960, C. dubliniensis CD36 : Cd36_20900, Candida tropicalis MYA-3404 : CTRG_04756 and Candida albicans WO-1 : CAWG_04394	protein coding	1	1	1	756	C2_06550W_A	Previous IDs: C2_06550W;CA3614;CAALFM_C206550WA;CIS302;CaO19.31;CaO19.7702;Contig4-2679_0003;IPF27223.1;IPF8878;IPF8878.1;orf19.31;orf19.7702;orf6.5925	3646559	Q59Q33
Candida albicans SC5314	3645864	hypothetical protein	CAALFM_C602210WA	6	Protein of unknown function; oxidative stress-induced via Cap1; induced by alpha pheromone in SpiderM medium	null	-0.999044	-1.99867	2.7755	-9.16832	8.63011e-07	1.36077e-05	5.68295	C6_02210W_A	C6_02210W_A-T	Ca22chr6A_C_albicans_SC5314:460,066..460,428(+)	Protein of unknown function; oxidative stress-induced via Cap1; induced by alpha pheromone in SpiderM medium	protein coding	1	1	1	363	C6_02210W_A	Previous IDs: C6_02210W;CA0254;CAALFM_C602210WA;CaO19.3461;Contig4-2623_0003;IPF14968;IPF14968.2;IPF23797.1;orf19.10965;orf19.3461;orf6.3764;orf6.995	3645864	A0A1D8PPT9
Candida albicans SC5314	3644538	methionine adenosyltransferase	CAALFM_C111450CA	1	S-adenosylmethionine synthetase; localizes to surface of hyphae, not yeast cells; alkaline, Hog1-induced; farnesol-downregulated; F-12/CO2 early biofilm induced; Spider biofilm repressed	SAM2	-0.998673	-1.99816	7.19878	-12.7829	2.21853e-08	7.76536e-07	9.04621	C1_11450C_A	C1_11450C_A-T	Ca22chr1A_C_albicans_SC5314:2,513,459..2,514,616(-)	S-adenosylmethionine synthetase; localizes to surface of hyphae, not yeast cells; alkaline, Hog1-induced; farnesol-downregulated; F-12/CO2 early biofilm induced; Spider biofilm repressed	protein coding	1	1	1	1158	C1_11450C_A	Previous IDs: C1_11450C;CA0959;CAALFM_C111450CA;CaO19.657;CaO19.8272;Contig4-2279_0002;IPF15535.2;IPF26631.1;orf19.657;orf19.8272;orf6.2190	3644538	A0A1D8PF68
Candida albicans SC5314	3643193	phosphoprotein phosphatase PP4 catalytic subunit	CAALFM_CR03800CA	R	Putative catalytic subunit of protein phosphatase complex; functions with regulatory subunit Psy2p in dephosphorylation of Rad53p in response to DNA damage; dephosphorylates Rfa2p in G1 phase; ortholog of S. cerevisiae Pph3p	PPH3	-0.996814	-1.99559	2.64307	-6.28025	3.94759e-05	0.000270362	1.69009	CR_03800C_A	CR_03800C_A-T	Ca22chrRA_C_albicans_SC5314:847,829..848,824(-)	Putative catalytic subunit of protein phosphatase complex; functions with regulatory subunit Psy2p in dephosphorylation of Rad53p in response to DNA damage; dephosphorylates Rfa2p in G1 phase; ortholog of S. cerevisiae Pph3p	protein coding	2	2	1	921	CR_03800C_A	Previous IDs: CA1348;CA2590;CAALFM_CR03800CA;CR_03800C;CaO19.11856;CaO19.4378;Contig4-2577_0002;Contig4-2849_0022;IPF12918.1;IPF13700.2;IPF22893.1;IPF22894.1;PPH3.3b;PPH32.3f;orf19.11828;orf19.11856;orf19.4350;orf19.4378;orf6.2806;orf6.4543	3643193	A0A1D8PSJ8
Candida albicans SC5314	3634890	Lip6p	CAALFM_C109600CA	1	Secreted lipase, member of family of lipase genes expressed differentially in response to carbon source and during infection; may have a role in nutrition and/or in creating an acidic microenvironment; induced on adherence to polystyrene	LIP6	-0.994669	-1.99262	2.71954	-7.59432	6.13345e-06	6.17826e-05	3.60066	C1_09600C_A	C1_09600C_A-T	Ca22chr1A_C_albicans_SC5314:2,114,091..2,115,482(-)	Secreted lipase, member of family of lipase genes expressed differentially in response to carbon source and during infection; may have a role in nutrition and/or in creating an acidic microenvironment; induced on adherence to polystyrene	protein coding	1	1	1	1392	C1_09600C_A	Previous IDs: C1_09600C;CA4756;CAALFM_C109600CA;CaO19.12286;CaO19.4823;Contig4-2746_0007;IPF11788.2;IPF22433.1;orf19.12286;orf19.4823;orf6.7388	3634890	Q9P4E8
Candida albicans SC5314	3646049	hypothetical protein	CAALFM_CR07460CA	R	Protein of unknown function; Spider biofilm repressed	null	-0.992631	-1.98981	4.76267	-13.1324	1.63446e-08	6.10953e-07	9.56906	CR_07460C_A	CR_07460C_A-T	Ca22chrRA_C_albicans_SC5314:1,618,134..1,620,149(-)	Protein of unknown function; Spider biofilm repressed	protein coding	1	1	1	2016	CR_07460C_A	Previous IDs: CA2994;CAALFM_CR07460CA;CR_07460C;CaO19.13538;CaO19.6119;Contig4-2916_0011;IPF20977.1;IPF9116;IPF9116.2;orf19.13538;orf19.6119;orf6.5100	3646049	A0A1D8PTI1
Candida albicans SC5314	3642329	Phm7p	CAALFM_C208140CA	2	Putative transporter; fungal-specific; Hog1-repressed; repressed by 17-beta-estradiol, ethynyl estradiol; Hap43-induced; Spider biofilm induced	PHM7	-0.992421	-1.98952	6.48975	-12.8647	2.06408e-08	7.31865e-07	9.15412	C2_08140C_A	C2_08140C_A-T	Ca22chr2A_C_albicans_SC5314:1,649,319..1,652,102(-)	Putative transporter; fungal-specific; Hog1-repressed; repressed by 17-beta-estradiol, ethynyl estradiol; Hap43-induced; Spider biofilm induced	protein coding	1	1	1	2784	C2_08140C_A	Previous IDs: C2_08140C;CA3747;CAALFM_C208140CA;CaO19.2170;Contig4-3057_0029;IPF10153;IPF10153.2;IPF25099.1;orf19.2170;orf19.9716;orf6.6093	3642329	A0A1D8PI19
Candida albicans SC5314	3640551	telomerase subunit	CAALFM_C300430WA	3	Telomerase subunit; required for telomere maintenance in vivo; separable roles in telomerase activity and processivity; not required for catalytic activity in vitro; related to mammalian Tpp1p	EST3	-0.989022	-1.98484	0.556485	-4.82969	0.000404619	0.00177432	-0.262467	C3_00430W_A	C3_00430W_A-T	Ca22chr3A_C_albicans_SC5314:62,513..63,145(+)	Telomerase subunit; required for telomere maintenance in vivo; separable roles in telomerase activity and processivity; not required for catalytic activity in vitro; related to mammalian Tpp1p	protein coding	1	1	1	633	C3_00430W_A	Previous IDs: C3_00430W;CA5778;CAALFM_C300430WA;CaO19.12878;CaO19.5423;Contig4-2864_0003;IPF1119;IPF1119.2;IPF21756.1;orf19.12878;orf19.5423;orf6.8659	3640551	Q5A7P3
Candida albicans SC5314	3638939	Pga11p	CAALFM_CR10330WA	R	Putative GPI-anchored protein	PGA11	-0.988799	-1.98453	1.06907	-4.91066	0.000352597	0.00158311	-0.193392	CR_10330W_A	CR_10330W_A-T	Ca22chrRA_C_albicans_SC5314:2,201,576..2,201,950(+)	Putative GPI-anchored protein	protein coding	1	1	1	375	CR_10330W_A	Previous IDs: CA6008;CAALFM_CR10330WA;CR_10330W;CaO19.7609;Contig4-3108_0054;Contig4-3108_0055;IPF647;IPF647.1;orf19.7609;orf6.8957	3638939	Q5ACN3
Candida albicans SC5314	3637387	trifunctional hydroxymethylpyrimidine kinase/phosphomethylpyrimidine kinase/thiaminase	CAALFM_C203370WA	2	Putative trifunctional enzyme of thiamine biosynthesis, degradation and salvage; Spider biofilm induced	THI20	-0.985582	-1.98011	2.96596	-7.64373	5.743e-06	5.84185e-05	3.69916	C2_03370W_A	C2_03370W_A-T	Ca22chr2A_C_albicans_SC5314:700,790..702,436(+)	Putative trifunctional enzyme of thiamine biosynthesis, degradation and salvage; Spider biofilm induced	protein coding	1	1	1	1647	C2_03370W_A	Previous IDs: C2_03370W;CA4681;CAALFM_C203370WA;CaO19.8508;CaO19.889;Contig4-3099_0003;IPF26412.1;IPF3679;IPF3679.2;orf19.8508;orf19.889;orf6.7288	3637387	A0A1D8PH02
Candida albicans SC5314	3635154	Mea1p	CAALFM_C304610WA	3	Protein similar to A. nidulans MesA, which is involved in localization of actin cables; Hap43p-induced gene	MEA1	-0.985311	-1.97974	2.65068	-3.78871	0.0030675	0.00946017	-2.75006	C3_04610W_A	C3_04610W_A-T	Ca22chr3A_C_albicans_SC5314:976,463..978,352(+)	Protein similar to A. nidulans MesA, which is involved in localization of actin cables; Hap43p-induced gene	protein coding	1	1	1	1890	C3_04610W_A	Previous IDs: C3_04610W;CA6128;CAALFM_C304610WA;CaO19.13340;CaO19.5919;IPF152;IPF152.2;IPF21186.1;orf19.13340;orf19.5919;orf6.9118	3635154	Q5ANI4
Candida albicans SC5314	3646418	hypothetical protein	CAALFM_C103960CA	1	have role in TOR signaling, re-entry into mitotic cell cycle after pheromone arrest and endoplasmic reticulum membrane, endoplasmic reticulum-Golgi intermediate compartment localization	null	-0.983194	-1.97684	3.34934	-9.63123	5.08796e-07	9.04608e-06	6.11352	C1_03960C_A	C1_03960C_A-T	Ca22chr1A_C_albicans_SC5314:834,229..836,838(-)	have role in TOR signaling, re-entry into mitotic cell cycle after pheromone arrest and endoplasmic reticulum membrane, endoplasmic reticulum-Golgi intermediate compartment localization	protein coding	1	1	1	2610	C1_03960C_A	Previous IDs: C1_03960C;CA2421;CAALFM_C103960CA;CaO19.11951;CaO19.4471;Contig4-2170_0004;IPF14998;IPF14998.2;IPF22765.1;orf19.11951;orf19.4471;orf6.4316	3646418	A0A1D8PD53
Candida albicans SC5314	3645345	hypothetical protein	CAALFM_C111610CA	1	pathway of sulfur assimilation; F-12/CO2 early biofilm induced; Spider biofilm induced	null	-0.981412	-1.9744	3.59821	-9.56458	5.48338e-07	9.47754e-06	6.08945	C1_11610C_A	C1_11610C_A-T	Ca22chr1A_C_albicans_SC5314:2,548,322..2,549,842(-)	pathway of sulfur assimilation; F-12/CO2 early biofilm induced; Spider biofilm induced	protein coding	1	1	1	1521	C1_11610C_A	Previous IDs: C1_11610C;CA1569;CAALFM_C111610CA;CYS1;CaO19.1159;CaO19.8751;Contig4-2834_0012;IPF26162.1;IPF7616;IPF7616.2;orf19.1159;orf19.8751;orf6.3134	3645345	A0A1D8PFA3
Candida albicans SC5314	3645008	Opt7p	CAALFM_C400440CA	4	Putative oligopeptide transporter; possibly transports GSH or related compounds; Hog1-induced; expression of OPT6, -7, or -8 does not suppress defect of mutant lacking OPT1-3; Hap43-repressed; F-12/CO2 early biofilm induced	OPT7	-0.976043	-1.96706	3.0848	-7.5254	6.72611e-06	6.63522e-05	3.58046	C4_00440C_A	C4_00440C_A-T	Ca22chr4A_C_albicans_SC5314:69,499..71,742(-)	Putative oligopeptide transporter; possibly transports GSH or related compounds; Hog1-induced; expression of OPT6, -7, or -8 does not suppress defect of mutant lacking OPT1-3; Hap43-repressed; F-12/CO2 early biofilm induced	protein coding	1	1	1	2244	C4_00440C_A	Previous IDs: C4_00440C;CA4380;CAALFM_C400440CA;CaO19.13118;CaO19.5673;Contig4-2948_0004;IPF12736;IPF12736.2;IPF21514.1;OPT3;orf19.13118;orf19.5673;orf6.6913	3645008	A0A1D8PL16
Candida albicans SC5314	3638542	Fcr1p	CAALFM_C306850WA	3	Transcription factor; repressor of fluconazole/ketoconazole/brefeldin A resistance; Tn mutation enhances filamentation; partially rescues S. cerevisiae pdr1 pdr3 fluconazole sensitivity; rat catheter biofilm induced/Spider biofilm repressed	FCR1	-0.970531	-1.95956	6.4714	-9.68671	4.78219e-07	8.65116e-06	5.76375	C3_06850W_A	C3_06850W_A-T	Ca22chr3A_C_albicans_SC5314:1,568,451..1,570,004(+)	Transcription factor; repressor of fluconazole/ketoconazole/brefeldin A resistance; Tn mutation enhances filamentation; partially rescues S. cerevisiae pdr1 pdr3 fluconazole sensitivity; rat catheter biofilm induced/Spider biofilm repressed	protein coding	1	1	1	1554	C3_06850W_A	Previous IDs: C3_06850W;CA5890;CAALFM_C306850WA;CaO19.14109;CaO19.6817;Contig4-3076_0005;IPF20357.1;IPF2404.1;orf19.14109;orf19.6817;orf6.8814	3638542	Q5ADM4
Candida albicans SC5314	3637982	hypothetical protein	CAALFM_C700230WA	7	Putative vacuolar transporter of large neutral amino acids; possibly transcriptionally regulated upon hyphal formation; not the true Avt1 ortholog of S. cerevisiae	null	-0.968919	-1.95737	4.25519	-9.16544	8.65909e-07	1.36077e-05	5.41491	C7_00230W_A	C7_00230W_A-T	Ca22chr7A_C_albicans_SC5314:31,779..33,545(+)	Putative vacuolar transporter of large neutral amino acids; possibly transcriptionally regulated upon hyphal formation; not the true Avt1 ortholog of S. cerevisiae	protein coding	1	1	1	1767	C7_00230W_A	Previous IDs: AVT11;C7_00230W;CA5600;CAALFM_C700230WA;CaJ7.0030;CaJ7_0030;CaO19.7100;CaO19_7100;Contig4-3106_0010;Contig4-3106_0011;IPF559;IPF559.1;orf19.7100;orf6.8453	3637982	A0A1D8PQK4
Candida albicans SC5314	3646489	Upc2p	CAALFM_C108460CA	1	Zn2-Cys6 transcript factor; regulator of ergosterol biosynthetic genes and sterol uptake; binds ERG2 promoter; induced by ergosterol depletion, by azoles, anaerobicity; macrophage/pseudohyphal-repressed; flow model biofilm induced	UPC2	-0.966144	-1.95361	5.92276	-16.8573	9.26917e-10	5.75152e-08	12.4817	C1_08460C_A	C1_08460C_A-T	Ca22chr1A_C_albicans_SC5314:1,858,136..1,860,274(-)	Zn2-Cys6 transcript factor; regulator of ergosterol biosynthetic genes and sterol uptake; binds ERG2 promoter; induced by ergosterol depletion, by azoles, anaerobicity; macrophage/pseudohyphal-repressed; flow model biofilm induced	protein coding	1	1	1	2139	C1_08460C_A	Previous IDs: C1_08460C;CA3878;CAALFM_C108460CA;CaO19.391;CaO19.8021;Contig4-3031_0016;Contig4-3031_0018;ECM22;IPF26909.1;IPF7289;IPF7289.2;orf19.391;orf19.8021;orf6.6273	3646489	Q59QC7
Candida albicans SC5314	3638382	methylenetetrahydrofolate reductase (NAD(P)H)	CAALFM_C302950CA	3	Putative methionine biosynthesis protein; ketoconazole-induced; amphotericin B repressed; Spider biofilm repressed	MET13	-0.965211	-1.95235	5.20804	-12.7301	2.32469e-08	7.92567e-07	9.14861	C3_02950C_A	C3_02950C_A-T	Ca22chr3A_C_albicans_SC5314:628,092..629,936(-)	Putative methionine biosynthesis protein; ketoconazole-induced; amphotericin B repressed; Spider biofilm repressed	protein coding	1	1	1	1845	C3_02950C_A	Previous IDs: C3_02950C;CA2785;CAALFM_C302950CA;CaO19.288;CaO19.7920;Contig4-3050_0022;IPF26987.1;IPF3814.2;orf19.288;orf19.7920;orf6.4817	3638382	Q5AEI0
Candida albicans SC5314	3639208	Mob1p	CAALFM_C602590CA	6	Putative mitotic exit network component; periodic mRNA expression, peak at cell-cycle G2/M phase	MOB1	-0.964988	-1.95205	4.66868	-11.657	6.25168e-08	1.78763e-06	8.13985	C6_02590C_A	C6_02590C_A-T	Ca22chr6A_C_albicans_SC5314:528,273..529,094(-)	Putative mitotic exit network component; periodic mRNA expression, peak at cell-cycle G2/M phase	protein coding	1	1	1	822	C6_02590C_A	Previous IDs: C6_02590C;CA2528;CAALFM_C602590CA;CaO19.12974;CaO19.5528;Contig4-2690_0001;IPF19269.2;IPF4332.1;orf19.12974;orf19.5528;orf6.4470;orf6.454	3639208	Q5AC22
Candida albicans SC5314	30514976	hypothetical protein	CAALFM_C103150CA	1	Ortholog of C. dubliniensis CD36 : Cd36_02950, C. parapsilosis CDC317 : CPAR2_108520, Candida tenuis NRRL Y-1498 : CANTEDRAFT_100285 and Debaryomyces hansenii CBS767 : DEHA2G15774g	null	-0.963958	-1.95065	3.98477	-9.76571	4.3803e-07	8.09314e-06	6.18482	C1_03150C_A	C1_03150C_A-T	Ca22chr1A_C_albicans_SC5314:656,446..657,201(-)	Ortholog of C. dubliniensis CD36 : Cd36_02950, C. parapsilosis CDC317 : CPAR2_108520, Candida tenuis NRRL Y-1498 : CANTEDRAFT_100285 and Debaryomyces hansenii CBS767 : DEHA2G15774g	protein coding	2	2	1	666	C1_03150C_A	Previous IDs: C1_03150C;CA3119;CAALFM_C103150CA;Contig4-3096_0015;IPF24352.1;IPF5360;IPF5360.1;IPF5360.3;orf19.3007.2	30514976	A0A1D8PCZ2
Candida albicans SC5314	3641615	malate dehydrogenase (oxaloacetate-decarboxylating)	CAALFM_C601670WA	6	Malic enzyme, mitochondrial; transcription regulated by Mig1, Tup1; colony morphology-related gene regulation by Ssn6; Hap43-repressed; Spider biofilm repressed	MAE1	-0.960799	-1.94639	4.61149	-9.12207	9.10816e-07	1.40308e-05	5.24439	C6_01670W_A	C6_01670W_A-T	Ca22chr6A_C_albicans_SC5314:350,639..352,531(+)	Malic enzyme, mitochondrial; transcription regulated by Mig1, Tup1; colony morphology-related gene regulation by Ssn6; Hap43-repressed; Spider biofilm repressed	protein coding	1	1	1	1893	C6_01670W_A	Previous IDs: C6_01670W;CA3757;CAALFM_C601670WA;CaO19.10923;CaO19.3419;Contig4-2903_0008;IPF23815.1;IPF8888.2;orf19.10923;orf19.3419;orf6.6106	3641615	Q5A4M2
Candida albicans SC5314	3644463	Gap4p	CAALFM_C107120WA	1	High-affinity S-adenosylmethionine permease; required for SAM-induced morphogenesis; hyphal induced; regulated by Hap43, Gcn2 and Gcn4; colony morphology-related gene regulation by Ssnp	GAP4	-0.960777	-1.94636	7.50586	-15.8731	1.86188e-09	1.02239e-07	11.6846	C1_07120W_A	C1_07120W_A-T	Ca22chr1A_C_albicans_SC5314:1,526,934..1,528,757(+)	High-affinity S-adenosylmethionine permease; required for SAM-induced morphogenesis; hyphal induced; regulated by Hap43, Gcn2 and Gcn4; colony morphology-related gene regulation by Ssnp	protein coding	1	1	1	1824	C1_07120W_A	Previous IDs: C1_07120W;CA4667;CAALFM_C107120WA;CaO19.11936;CaO19.4456;Contig4-1998_0001;GAP31;GAP5;IPF22804.1;IPF6541.2;orf19.11936;orf19.4456;orf6.7269	3644463	Q59WB3
Candida albicans SC5314	3641729	Ase1p	CAALFM_C305960WA	3	Putative microtubule-associated protein; member of conserved Mcm1p regulon; periodic mRNA expression, peak at cell-cycle G2/M phase	ASE1	-0.959751	-1.94497	3.78783	-11.0349	1.15001e-07	2.91258e-06	7.65957	C3_05960W_A	C3_05960W_A-T	Ca22chr3A_C_albicans_SC5314:1,340,442..1,343,162(+)	Putative microtubule-associated protein; member of conserved Mcm1p regulon; periodic mRNA expression, peak at cell-cycle G2/M phase	protein coding	1	1	1	2721	C3_05960W_A	Previous IDs: C3_05960W;CA5674;CAALFM_C305960WA;CaO19.7377;Contig4-3093_0015;Contig4-3093_0018;IPF1274;IPF1274.2;orf19.7377;orf6.8537	3641729	A0A1D8PKC6
Candida albicans SC5314	3647954	Fgr6-3p	CAALFM_C107770WA	1	Protein lacking an ortholog in S. cerevisiae; member of a family encoded by FGR6-related genes in the RB2 repeat sequence; transposon mutation affects filamentous growth	FGR6-3	-0.959623	-1.9448	0.982061	-3.75852	0.00269838	0.00851219	-2.28236	C1_07770W_A	C1_07770W_A-T	Ca22chr1A_C_albicans_SC5314:1,691,292..1,692,819(+)	Protein lacking an ortholog in S. cerevisiae; member of a family encoded by FGR6-related genes in the RB2 repeat sequence; transposon mutation affects filamentous growth	protein coding	1	1	1	1528	C1_07770W_A	Previous IDs: C1_07770W;CA1562;CAALFM_C107770WA;CaO19.4712;IFV12;IPF12868.1;orf19.4712;orf6.1877;orf6.3125	3647954	null
Candida albicans SC5314	3636410	hypothetical protein	CAALFM_C504410CA	5	Putative transcription factor with zinc finger DNA-binding motif	null	-0.957816	-1.94237	3.82473	-10.6942	1.62561e-07	3.86337e-06	7.23574	C5_04410C_A	C5_04410C_A-T	Ca22chr5A_C_albicans_SC5314:973,063..974,205(-)	Putative transcription factor with zinc finger DNA-binding motif	protein coding	1	1	1	1143	C5_04410C_A	Previous IDs: C5_04410C;CA2230;CAALFM_C504410CA;CaO19.11410;CaO19.3928;Contig4-2817_0008;IPF10936;IPF10936.2;IPF23263.1;orf19.11410;orf19.3928;orf6.4048	3636410	A0A1D8PNY3
Candida albicans SC5314	3637041	Nupp	CAALFM_C701560CA	7	Nucleoside permease; adenosine and guanosine are substrates, whereas cytidine, adenine, guanine, uridine, uracil are not; similar to a nucleoside permease of S. pombe; possibly processed by Kex2p	NUP	-0.951939	-1.93447	4.94009	-11.2476	9.30738e-08	2.46805e-06	7.70005	C7_01560C_A	C7_01560C_A-T	Ca22chr7A_C_albicans_SC5314:336,677..337,897(-)	Nucleoside permease; adenosine and guanosine are substrates, whereas cytidine, adenine, guanine, uridine, uracil are not; similar to a nucleoside permease of S. pombe; possibly processed by Kex2p	protein coding	1	1	1	1221	C7_01560C_A	Previous IDs: C7_01560C;CA4882;CAALFM_C701560CA;CaJ7.0175;CaJ7_0175;CaO19.13923;CaO19.6570;CaO19_6570;Contig4-2887_0014;IPF1651;IPF1651.1;IPF20601.1;NUP32;orf19.13923;orf19.6570;orf6.7558	3637041	Q5AGW8
Candida albicans SC5314	3643801	hypothetical protein	CAALFM_C209820WA	2	Protein of unknown function; flow model biofilm induced; Spider biofilm induced	null	-0.951236	-1.93353	4.06355	-8.10144	3.16529e-06	3.6643e-05	4.03322	C2_09820W_A	C2_09820W_A-T	Ca22chr2A_C_albicans_SC5314:2,009,284..2,011,107(+)	Protein of unknown function; flow model biofilm induced; Spider biofilm induced	protein coding	1	1	1	1824	C2_09820W_A	Previous IDs: C2_09820W;CA0045;CAALFM_C209820WA;CaO19.1368;Contig4-2532_0008;IPF25936.1;IPF8985;IPF8985.2;IPF8985.3;IPF8985.5eoc;orf19.1368;orf19.8948;orf6.291;orf6.5300	3643801	A0A1D8PIK9
Candida albicans SC5314	3642964	phosphoadenylyl-sulfate reductase (thioredoxin)	CAALFM_C407030WA	4	Putative 3-prime -phosphoadenylsulfate reductase; sulfur amino acid metabolism; reports differ on regulation during biofilm formation; fungal-specific; possibly an essential gene, disruptants not obtained by UAU1 method; Hap43p-repressed gene	MET16	-0.949855	-1.93168	5.18906	-12.2793	3.49051e-08	1.10503e-06	8.7353	C4_07030W_A	C4_07030W_A-T	Ca22chr4A_C_albicans_SC5314:1,553,710..1,554,468(+)	Putative 3-prime -phosphoadenylsulfate reductase; sulfur amino acid metabolism; reports differ on regulation during biofilm formation; fungal-specific; possibly an essential gene, disruptants not obtained by UAU1 method; Hap43p-repressed gene	protein coding	1	1	1	759	C4_07030W_A	Previous IDs: C4_07030W;CA4404;CAALFM_C407030WA;CaO19.10618;CaO19.3106;Contig4-2940_0008;IPF24192.1;IPF8775.2;orf19.10618;orf19.3106;orf6.6939	3642964	Q5A0Z0
Candida albicans SC5314	3648224	hypothetical protein	CAALFM_CR07110CA	R	Ortholog of C. dubliniensis CD36 : Cd36_32690, C. parapsilosis CDC317 : CPAR2_204290, Candida tenuis NRRL Y-1498 : CANTEDRAFT_121459 and Debaryomyces hansenii CBS767 : DEHA2E03938g	null	-0.945461	-1.9258	1.34503	-5.50675	0.000131636	0.000715642	0.813592	CR_07110C_A	CR_07110C_A-T	Ca22chrRA_C_albicans_SC5314:1,550,708..1,552,915(-)	Ortholog of C. dubliniensis CD36 : Cd36_32690, C. parapsilosis CDC317 : CPAR2_204290, Candida tenuis NRRL Y-1498 : CANTEDRAFT_121459 and Debaryomyces hansenii CBS767 : DEHA2E03938g	protein coding	1	1	1	2208	CR_07110C_A	Previous IDs: CA0099;CAALFM_CR07110CA;CR_07110C;CaO19.8;IPF11570.2;IPF11570.5eoc;IPF29984.1;orf19.7681;orf19.8;orf6.506	3648224	A0A1D8PTE6
Candida albicans SC5314	3641925	hypothetical protein	CAALFM_CR09060WA	R	Ortholog of C. dubliniensis CD36 : Cd36_34495, Candida tropicalis MYA-3404 : CTRG_05947 and Candida albicans WO-1 : CAWG_02181	null	-0.944698	-1.92479	0.915776	-4.65186	0.000549099	0.00229593	-0.630364	CR_09060W_A	CR_09060W_A-T	Ca22chrRA_C_albicans_SC5314:1,935,842..1,936,579(+)	Ortholog of C. dubliniensis CD36 : Cd36_34495, Candida tropicalis MYA-3404 : CTRG_05947 and Candida albicans WO-1 : CAWG_02181	protein coding	1	1	1	738	CR_09060W_A	Previous IDs: CA5541;CAALFM_CR09060WA;CR_09060W;CaO19.7303;Contig4-2245_0006;IPF2827;IPF2827.2;orf19.7303;orf6.8384	3641925	A0A1D8PTV8
Candida albicans SC5314	3643680	phosphatidylinositol N-acetylglucosaminyltransferase	CAALFM_C305390CA	3	Putative protein of GPI synthesis; expression is reduced in a fluconazole-resistant isolate	GPI1	-0.944499	-1.92452	2.36715	-3.95756	0.00207858	0.00682412	-2.3439	C3_05390C_A	C3_05390C_A-T	Ca22chr3A_C_albicans_SC5314:1,197,250..1,199,196(-)	Putative protein of GPI synthesis; expression is reduced in a fluconazole-resistant isolate	protein coding	1	1	1	1947	C3_05390C_A	Previous IDs: C3_05390C;CA5024;CAALFM_C305390CA;CaO19.6977;IPF3009;IPF3009.2;orf19.6977;orf6.7723	3643680	A0A1D8PKB8
Candida albicans SC5314	3644420	hypothetical protein	CAALFM_C111020WA	1	Protein similar to ferric reductase Fre10p; possibly an essential gene, disruptants not obtained by UAU1 method	null	-0.939032	-1.91724	2.64901	-7.124	1.16437e-05	9.97913e-05	3.00634	C1_11020W_A	C1_11020W_A-T	Ca22chr1A_C_albicans_SC5314:2,429,970..2,432,009(+)	Protein similar to ferric reductase Fre10p; possibly an essential gene, disruptants not obtained by UAU1 method	protein coding	1	1	1	2040	C1_11020W_A	Previous IDs: C1_11020W;CA3303;CAALFM_C111020WA;CFL11;CaO19.2312;CaO19.9848;Contig4-2919_0013;FRE11;FRE3;FRE42;IPF15397.2;IPF24972.1;orf19.2312;orf19.9848;orf6.5538	3644420	Q59WI9
Candida albicans SC5314	3643121	hypothetical protein	CAALFM_C704210CA	7	pathway of sulfur assimilation; upregulated in biofilm; protein level decreases in stationary phase cultures	null	-0.934547	-1.91129	6.6032	-15.0899	3.33842e-09	1.6058e-07	11.0976	C7_04210C_A	C7_04210C_A-T	Ca22chr7A_C_albicans_SC5314:907,552..908,649(-)	pathway of sulfur assimilation; upregulated in biofilm; protein level decreases in stationary phase cultures	protein coding	1	1	1	1098	C7_04210C_A	Previous IDs: C7_04210C;CA5290;CAALFM_C704210CA;CYS4;CaJ7.0487;CaJ7_0487;CaO19.7152;CaO19_7152;Contig4-3083_0008;Contig4-3083_0009;IPF1943;IPF1943.2;orf19.7152;orf6.8052	3643121	A0A1D8PRJ1
Candida albicans SC5314	3638365	Fcy2p	CAALFM_C303360WA	3	Purine-cytosine permease of pyrimidine salvage; mutation associated with resistance to flucytosine in clinical isolates; transposon mutation affects filamentation; farnesol-upregulated in biofilm	FCY2	-0.934537	-1.91128	5.57277	-14.426	5.5978e-09	2.46343e-07	10.6141	C3_03360W_A	C3_03360W_A-T	Ca22chr3A_C_albicans_SC5314:704,145..705,725(+)	Purine-cytosine permease of pyrimidine salvage; mutation associated with resistance to flucytosine in clinical isolates; transposon mutation affects filamentation; farnesol-upregulated in biofilm	protein coding	1	1	1	1581	C3_03360W_A	Previous IDs: C3_03360W;CA0357;CAALFM_C303360WA;CaO19.333;Contig4-2216_0002;Contig4-2705_0018;FCY21;FCY22;IPF12764.2;IPF8342.3;orf19.333;orf19.7965;orf6.1188;orf6.1275;orf6.5625	3638365	A0A1D8PJQ2
Candida albicans SC5314	3642828	Ago1p	CAALFM_C406340WA	4	Putative Argonaute protein involved in RNA silencing; hyphal-induced expression; regulated by Cyr1, Ras1, Efg1, Nrg1, Tup1; rat catheter biofilm repressed	AGO1	-0.934308	-1.91097	4.47013	-8.49049	1.94338e-06	2.49146e-05	4.50354	C4_06340W_A	C4_06340W_A-T	Ca22chr4A_C_albicans_SC5314:1,407,066..1,409,819(+)	Putative Argonaute protein involved in RNA silencing; hyphal-induced expression; regulated by Cyr1, Ras1, Efg1, Nrg1, Tup1; rat catheter biofilm repressed	protein coding	1	1	1	2754	C4_06340W_A	Previous IDs: C4_06340W;CA3765;CA3766;CAALFM_C406340WA;Contig4-2946_0009;IPF16014.2;IPF18298.3;IPF18298.3f;IPF24422.1;orf19.10421;orf19.10422;orf19.2903;orf19.2904;orf6.6118;orf6.6119	3642828	A0A1D8PMK0
Candida albicans SC5314	3642570	Rfg1p	CAALFM_CR02640WA	R	HMG domain transcriptional repressor of filamentous growth and hyphal genes; in Tup1-dependent and -independent pathways; binds DNA; transcript not regulated by oxygen or serum; not responsible for hypoxic repression; Spider biofilm induced	RFG1	-0.934176	-1.9108	5.1496	-9.92872	3.66108e-07	7.07694e-06	6.18174	CR_02640W_A	CR_02640W_A-T	Ca22chrRA_C_albicans_SC5314:600,287..602,089(+)	HMG domain transcriptional repressor of filamentous growth and hyphal genes; in Tup1-dependent and -independent pathways; binds DNA; transcript not regulated by oxygen or serum; not responsible for hypoxic repression; Spider biofilm induced	protein coding	1	1	1	1803	CR_02640W_A	Previous IDs: CA0346;CA6270;CAALFM_CR02640WA;CR_02640W;IPF14334.2;RFG1.5f;ROX1;orf19.10341;orf19.2823;orf19.2824;orf6.1166;orf6.1680;orf6.1681	3642570	Q5A220
Candida albicans SC5314	3641894	hypothetical protein	CAALFM_CR09040WA	R	Protein of unknown function; Spider biofilm induced	null	-0.930521	-1.90596	0.779199	-4.41608	0.000828358	0.00319592	-1.08412	CR_09040W_A	CR_09040W_A-T	Ca22chrRA_C_albicans_SC5314:1,931,725..1,932,549(+)	Protein of unknown function; Spider biofilm induced	protein coding	1	1	1	825	CR_09040W_A	Previous IDs: CA5538;CAALFM_CR09040WA;CR_09040W;CaO19.7300;Contig4-2472_0004;IPF2830;IPF2830.1;orf19.7300;orf6.8381	3641894	A0A1D8PTV9
Candida albicans SC5314	3636584	hypothetical protein	CAALFM_C301820WA	3	Protein of unknown function; expression downregulated in an ssr1 null mutant	null	-0.926642	-1.90085	2.80662	-8.31245	2.42446e-06	2.93823e-05	4.57734	C3_01820W_A	C3_01820W_A-T	Ca22chr3A_C_albicans_SC5314:402,434..405,034(+)	Protein of unknown function; expression downregulated in an ssr1 null mutant	protein coding	1	1	1	2601	C3_01820W_A	Previous IDs: BGL98;C3_01820W;CA3468;CAALFM_C301820WA;CaO19.1664;CaO19.9233;Contig4-3069_0005;IPF25593.1;IPF6318;IPF6318.2;orf19.1664;orf19.9233;orf6.5739	3636584	A0A1D8PJB5
Candida albicans SC5314	3648081	hypothetical protein	CAALFM_CR05210WA	R	Protein of unknown function; Hap43-repressed; Spider biofilm repressed	null	-0.923816	-1.89713	4.90123	-11.7022	5.98715e-08	1.73181e-06	8.18492	CR_05210W_A	CR_05210W_A-T	Ca22chrRA_C_albicans_SC5314:1,125,688..1,126,713(+)	Protein of unknown function; Hap43-repressed; Spider biofilm repressed	protein coding	1	1	1	1026	CR_05210W_A	Previous IDs: CA0928;CAALFM_CR05210WA;CR_05210W;CaO19.557;Contig4-2852_0001;IPF19891;IPF19891.1;IPF19891.2;IPF29785.1;orf19.557;orf19.8192;orf6.2136	3648081	A0A1D8PT10
Candida albicans SC5314	3643954	Kip2p	CAALFM_C210310CA	2	Putative kinesin-related motor protein involved in mitotic spindle positioning; repressed by alpha pheromone in SpiderM medium; periodic mRNA expression, peak at cell-cycle G2/M phase	KIP2	-0.919999	-1.89211	3.91449	-9.59045	5.32614e-07	9.36225e-06	6.02101	C2_10310C_A	C2_10310C_A-T	Ca22chr2A_C_albicans_SC5314:2,125,311..2,127,308(-)	Putative kinesin-related motor protein involved in mitotic spindle positioning; repressed by alpha pheromone in SpiderM medium; periodic mRNA expression, peak at cell-cycle G2/M phase	protein coding	1	1	1	1998	C2_10310C_A	Previous IDs: C2_10310C;CA0852;CAALFM_C210310CA;CaO19.1747;Contig4-2591_0011;IPF10752.2;IPF16668.3;orf19.1747;orf19.9315;orf6.2020;orf6.86	3643954	A0A1D8PIP2
Candida albicans SC5314	3636467	hypothetical protein	CAALFM_C505200CA	5	Putative protein of unknown function; Hap43p-repressed gene; S. cerevisiae ortholog YHR045W localizes to the endoplasmic reticulum	null	-0.919714	-1.89174	4.99856	-10.3152	2.41525e-07	5.15004e-06	6.61687	C5_05200C_A	C5_05200C_A-T	Ca22chr5A_C_albicans_SC5314:1,140,239..1,141,543(-)	Putative protein of unknown function; Hap43p-repressed gene; S. cerevisiae ortholog YHR045W localizes to the endoplasmic reticulum	protein coding	1	1	1	1305	C5_05200C_A	Previous IDs: C5_05200C;CA4780;CAALFM_C505200CA;CaO19.11496;CaO19.4013;Contig4-3094_0040;IPF23252.1;IPF3352;IPF3352.2;orf19.11496;orf19.4013;orf6.7426	3636467	A0A1D8PP60
Candida albicans SC5314	3647716	delta(14)-sterol reductase	CAALFM_C209400CA	2	C-14 sterol reductase, has a role in ergosterol biosynthesis; mutation confers increased sensitivity to dyclonine; rat catheter and Spider biofilm repressed	ERG24	-0.915379	-1.88607	6.15541	-13.5591	1.13651e-08	4.54972e-07	9.80486	C2_09400C_A	C2_09400C_A-T	Ca22chr2A_C_albicans_SC5314:1,913,246..1,914,592(-)	C-14 sterol reductase, has a role in ergosterol biosynthesis; mutation confers increased sensitivity to dyclonine; rat catheter and Spider biofilm repressed	protein coding	1	1	1	1347	C2_09400C_A	Previous IDs: C2_09400C;CA0300;CAALFM_C209400CA;CaO19.1598;CaO19.9166;Contig4-3095_0045;IPF25723.1;IPF3764.2;orf19.1598;orf19.9166;orf6.1086;orf6.1911	3647716	A0A1D8PIC7
Candida albicans SC5314	3644050	hypothetical protein	CAALFM_C601020WA	6	Protein of unknown function; induced by alpha pheromone in SpiderM medium	null	-0.912046	-1.88171	-0.323983	-3.56311	0.00386355	0.0114595	-2.33705	C6_01020W_A	C6_01020W_A-T	Ca22chr6A_C_albicans_SC5314:199,256..200,110(+)	Protein of unknown function; induced by alpha pheromone in SpiderM medium	protein coding	1	1	1	855	C6_01020W_A	Previous IDs: C6_01020W;CA1153;CAALFM_C601020WA;CaO19.104;Contig4-2013_0005;IPF10455;IPF10455.2;IPF10455.3;IPF17213.3;orf19.104;orf6.2507	3644050	null
Candida albicans SC5314	3639511	hypothetical protein	CAALFM_C106700WA	1	SH3-domain protein; role in barrier septum assembly involved in cell cycle cytokinesis; activates the Chs2 chitin synthase activity during cytokinesis; Spider biofilm repressed	null	-0.905132	-1.87272	4.92689	-13.1714	1.58038e-08	5.94317e-07	9.58981	C1_06700W_A	C1_06700W_A-T	Ca22chr1A_C_albicans_SC5314:1,433,430..1,435,013(+)	SH3-domain protein; role in barrier septum assembly involved in cell cycle cytokinesis; activates the Chs2 chitin synthase activity during cytokinesis; Spider biofilm repressed	protein coding	1	1	1	1584	C1_06700W_A	Previous IDs: C1_06700W;CA6304;CA6308;CAALFM_C106700WA;IPF15741.2;IPF15741.3f;IPF19687.2;orf19.13620;orf19.6240;orf19.6241;orf6.5116;orf6.904	3639511	A0A1D8PDW3
Candida albicans SC5314	3639845	Ato2p	CAALFM_C300930WA	3	Putative fungal-specific transmembrane protein; fluconazole repressed, Hap43-repressed; flow model biofilm induced; Spider biofilm induced	ATO2	-0.900097	-1.86619	4.88923	-5.25482	0.000350706	0.00157871	-0.954114	C3_00930W_A	C3_00930W_A-T	Ca22chr3A_C_albicans_SC5314:189,352..190,149(+)	Putative fungal-specific transmembrane protein; fluconazole repressed, Hap43-repressed; flow model biofilm induced; Spider biofilm induced	protein coding	1	1	1	798	C3_00930W_A	Previous IDs: AFF3;C3_00930W;CA3154;CA3813;CAALFM_C300930WA;CaO19.10032;CaO19.2496;Contig4-2897_0002;FRP1;FUN34;IPF18376.1;IPF24862.1;IPF4026.2;orf19.10032;orf19.2496;orf19.6169.2;orf6.6177	3639845	A0A1D8PJ42
Candida albicans SC5314	3646364	hypothetical protein	CAALFM_C503210CA	5	Protein of unknown function	null	-0.897792	-1.86321	1.74306	-5.05672	0.000275707	0.00128822	-0.0936686	C5_03210C_A	C5_03210C_A-T	Ca22chr5A_C_albicans_SC5314:726,044..728,167(-)	Protein of unknown function	protein coding	1	1	1	2124	C5_03210C_A	Previous IDs: C5_03210C;CAALFM_C503210CA;CaO19.10180;CaO19.2657;IPF16538.3;IPF24686.1;orf19.10180;orf19.2657	3646364	A0A1D8PNL6
Candida albicans SC5314	3639361	hypothetical protein	CAALFM_C100580WA	1	Protein of unknown function; Spider biofilm induced	null	-0.897109	-1.86233	2.44331	-7.26726	9.55082e-06	8.57899e-05	3.16537	C1_00580W_A	C1_00580W_A-T	Ca22chr1A_C_albicans_SC5314:93,970..94,899(+)	Protein of unknown function; Spider biofilm induced	protein coding	1	1	1	930	C1_00580W_A	Previous IDs: C1_00580W;CA4910;CAALFM_C100580WA;CaO19.13469;CaO19.6048;Contig4-3053_0016;IPF1437;IPF1437.1;IPF21073.1;orf19.13469;orf19.6048;orf6.7592	3639361	Q5ABC2
Candida albicans SC5314	3636211	Kis2p	CAALFM_C113610CA	1	Scaffold protein of Snf1p complex; similar to S. cerevisiae Gal83p and Sip2p; interacts with Snf4p; interaction with Snf1p complex is regulated by carbon source, decreased on ethanol; N-terminal myristoylation; Hog1p-downregulated	KIS2	-0.885668	-1.84762	3.72259	-6.84694	1.72079e-05	0.000136541	2.31882	C1_13610C_A	C1_13610C_A-T	Ca22chr1A_C_albicans_SC5314:2,987,589..2,989,826(-)	Scaffold protein of Snf1p complex; similar to S. cerevisiae Gal83p and Sip2p; interacts with Snf4p; interaction with Snf1p complex is regulated by carbon source, decreased on ethanol; N-terminal myristoylation; Hog1p-downregulated	protein coding	1	1	1	2238	C1_13610C_A	Previous IDs: C1_13610C;CA5265;CAALFM_C113610CA;CaO19.12464;CaO19.4997;Contig4-3025_0006;Contig4-3025_0007;IPF1792;IPF1792.1;IPF22214.1;orf19.12464;orf19.4997;orf6.8012	3636211	Q5AKY0
Candida albicans SC5314	3640184	hypothetical protein	CAALFM_C101290CA	1	have lipid droplet, peroxisome localization	null	-0.885157	-1.84696	2.92945	-6.79642	1.84979e-05	0.000144559	2.36075	C1_01290C_A	C1_01290C_A-T	Ca22chr1A_C_albicans_SC5314:255,170..257,443(-)	have lipid droplet, peroxisome localization	protein coding	1	1	1	2274	C1_01290C_A	Previous IDs: C1_01290C;CA4624;CAALFM_C101290CA;CaO19.10828;CaO19.3318;Contig4-2978_0015;IPF23917.1;IPF5747;IPF5747.2;orf19.10828;orf19.3318;orf6.7213	3640184	A0A1D8PCF7
Candida albicans SC5314	3635651	Aat22p	CAALFM_C401200CA	4	Aspartate aminotransferase; nitrogen metabolism; similar but not orthologous to S. cerevisiae Aat2; clade-associated gene expression; protein levels decrease in stationary phase yeast; mutant is viable; flow model biofilm repressed	AAT22	-0.884818	-1.84653	5.21347	-12.0499	4.31426e-08	1.32242e-06	8.45426	C4_01200C_A	C4_01200C_A-T	Ca22chr4A_C_albicans_SC5314:244,110..245,339(-)	Aspartate aminotransferase; nitrogen metabolism; similar but not orthologous to S. cerevisiae Aat2; clade-associated gene expression; protein levels decrease in stationary phase yeast; mutant is viable; flow model biofilm repressed	protein coding	1	1	1	1230	C4_01200C_A	Previous IDs: C4_01200C;CA2244;CAALFM_C401200CA;CaO19.12139;CaO19.4669;Contig4-2599_0006;IPF18504.2;IPF7410.2;orf19.12139;orf19.4669;orf6.4067	3635651	A0A1D8PL85
Candida albicans SC5314	3638965	Cta26p	CAALFM_CR10860CA	R	Putative transcription factor/activator; Med2 mediator complex ddomain; transcript is upregulated in an RHE model of oral candidiasis; member of a family of telomere-proximal genes; Efg1, Hap43-repressed	CTA26	-0.884554	-1.84619	3.91714	-7.65052	5.69148e-06	5.79895e-05	3.44306	CR_10860C_A	CR_10860C_A-T	Ca22chrRA_C_albicans_SC5314:2,285,377..2,286,198(-)	Putative transcription factor/activator; Med2 mediator complex ddomain; transcript is upregulated in an RHE model of oral candidiasis; member of a family of telomere-proximal genes; Efg1, Hap43-repressed	protein coding	1	1	1	822	CR_10860C_A	Previous IDs: CA6059;CAALFM_CR10860CA;CR_10860C;CTA215;CaO19.7680;Contig4-1945_0001;IPF20034.1;TLO2;orf19.7680;orf6.9028	3638965	A0A1D8PUC0
Candida albicans SC5314	3638507	hypothetical protein	CAALFM_C306950WA	3	Protein of unknown function; Spider biofilm induced	null	-0.882421	-1.84347	1.58115	-5.67314	0.000100878	0.000577978	0.995726	C3_06950W_A	C3_06950W_A-T	Ca22chr3A_C_albicans_SC5314:1,591,959..1,594,790(+)	Protein of unknown function; Spider biofilm induced	protein coding	1	1	1	2832	C3_06950W_A	Previous IDs: C3_06950W;CA5901;CAALFM_C306950WA;CaO19.14097;CaO19.6805;IPF20302.1;IPF2374;IPF2374.2;orf19.14097;orf19.6805;orf6.8826	3638507	Q5ADN6
Candida albicans SC5314	30515234	Crd2p	CAALFM_C401160WA	4	Metallothionein; for adaptation to growth in high copper; basal transcription is cadmium-repressed; Ssn6 regulated; complements copper sensitivity of an S. cerevisiae cup1 mutant; regulated by Sef1, Sfu1, and Hap43; Spider biofilm induced	CRD2	-0.881545	-1.84235	5.32746	-8.47093	1.99085e-06	2.52622e-05	4.28568	C4_01160W_A	C4_01160W_A-T	Ca22chr4A_C_albicans_SC5314:233,630..233,860(+)	Metallothionein; for adaptation to growth in high copper; basal transcription is cadmium-repressed; Ssn6 regulated; complements copper sensitivity of an S. cerevisiae cup1 mutant; regulated by Sef1, Sfu1, and Hap43; Spider biofilm induced	protein coding	1	1	1	231	C4_01160W_A	Previous IDs: C4_01160W;CAALFM_C401160WA;orf19.12144.1;orf19.4674.1	30515234	A0A1D8PL78
Candida albicans SC5314	3640271	hypothetical protein	CAALFM_C603990CA	6	Predicted ORF overlapping the Major Repeat Sequence on chromosome 6; member of a family encoded by FGR6-related genes in the RB2 repeat sequence; rat catheter biofilm repressed	null	-0.879016	-1.83912	2.37255	-6.61983	2.38788e-05	0.000177446	2.27188	C6_03990C_A	C6_03990C_A-T	Ca22chr6A_C_albicans_SC5314:863,059..864,597(-)	Predicted ORF overlapping the Major Repeat Sequence on chromosome 6; member of a family encoded by FGR6-related genes in the RB2 repeat sequence; rat catheter biofilm repressed	protein coding	1	1	1	1539	C6_03990C_A	Previous IDs: C6_03990C;CA3817;CAALFM_C603990CA;CaO19.13197;CaO19.5775;Contig4-2914_0008;IFV7;IPF20146.1;IPF21457.1;orf19.13197;orf19.5775;orf6.6183	3640271	A0A1D8PQA8
Candida albicans SC5314	30515168	hypothetical protein	CAALFM_C210650WA	2	Protein of unknown function; protein newly produced during adaptation to the serum	null	-0.876619	-1.83607	3.72818	-5.12213	0.000292847	0.00136114	-0.622681	C2_10650W_A	C2_10650W_A-T	Ca22chr2A_C_albicans_SC5314:2,193,331..2,193,519(+)	Protein of unknown function; protein newly produced during adaptation to the serum	protein coding	1	1	1	189	C2_10650W_A	Previous IDs: C2_10650W;CAALFM_C210650WA;orf19.5342.2	30515168	A0A1D8PIS1
Candida albicans SC5314	3646695	hypothetical protein	CAALFM_CR05760CA	R	Protein of unknown function; rat catheter biofilm repressed	null	-0.876548	-1.83598	3.02898	-7.43938	7.55292e-06	7.23238e-05	3.3494	CR_05760C_A	CR_05760C_A-T	Ca22chrRA_C_albicans_SC5314:1,221,035..1,222,030(-)	Protein of unknown function; rat catheter biofilm repressed	protein coding	1	1	1	996	CR_05760C_A	Previous IDs: CA4080;CAALFM_CR05760CA;CR_05760C;CaO19.13957;CaO19.6636;Contig4-2856_0008;IPF20519.1;IPF2524;IPF2524.2;orf19.13957;orf19.6636;orf6.6533	3646695	A0A1D8PT31
Candida albicans SC5314	3638050	transcription factor	CAALFM_C700890CA	7	Transcription factor; regulator of hyphal growth; may act with Wor1p; canonical and non-canonical binding sites; MADS domain DNA-binding motif; similar to S. cerevisiae Mcm1p; greater expression in white than opaque cells; intron in 5-prime -UTR	MCM1	-0.872794	-1.83121	6.05179	-13.0213	1.79978e-08	6.56921e-07	9.32032	C7_00890C_A	C7_00890C_A-T	Ca22chr7A_C_albicans_SC5314:188,023..188,811(-)	Transcription factor; regulator of hyphal growth; may act with Wor1p; canonical and non-canonical binding sites; MADS domain DNA-binding motif; similar to S. cerevisiae Mcm1p; greater expression in white than opaque cells; intron in 5-prime -UTR	protein coding	1	1	1	789	C7_00890C_A	Previous IDs: C7_00890C;CA5209;CAALFM_C700890CA;CaJ7.0107;CaJ7_0107;CaO19.7025;CaO19_7025;Contig4-3091_0013;Contig4-3091_0014;IPF2363.1;orf19.7025;orf6.7951	3638050	Q5AFP3
Candida albicans SC5314	3642295	glutamate dehydrogenase (NAD(+))	CAALFM_C207900WA	2	Putative NAD-specific glutamate dehydrogenase; fungal-specific; transcript regulated by Nrg1, Mig1, Tup1, and Gcn4; stationary phase enriched protein; flow model biofilm induced; Spider biofilm induced	GDH2	-0.861872	-1.8174	7.75546	-5.29406	0.000478282	0.00204813	-1.36949	C2_07900W_A	C2_07900W_A-T	Ca22chr2A_C_albicans_SC5314:1,608,279..1,611,449(+)	Putative NAD-specific glutamate dehydrogenase; fungal-specific; transcript regulated by Nrg1, Mig1, Tup1, and Gcn4; stationary phase enriched protein; flow model biofilm induced; Spider biofilm induced	protein coding	1	1	1	3171	C2_07900W_A	Previous IDs: C2_07900W;CA1775;CAALFM_C207900WA;CaO19.2192;Contig4-2073_0005;Contig4-2073_0006;Contig4-2075_0005;IPF19745.1;IPF29185.1;orf19.2192;orf19.9738;orf6.3428	3642295	A0A1D8PI00
Candida albicans SC5314	3639875	Pga45p	CAALFM_C105960WA	1	Putative GPI-anchored cell wall protein; repressed in core caspofungin response; Hog1-induced; regulated by Ssn6; Mob2-dependent hyphal regulation; flow model biofilm induced	PGA45	-0.857422	-1.8118	7.73041	-9.36894	6.84677e-07	1.14205e-05	5.35283	C1_05960W_A	C1_05960W_A-T	Ca22chr1A_C_albicans_SC5314:1,251,550..1,252,941(+)	Putative GPI-anchored cell wall protein; repressed in core caspofungin response; Hog1-induced; regulated by Ssn6; Mob2-dependent hyphal regulation; flow model biofilm induced	protein coding	1	1	1	1392	C1_05960W_A	Previous IDs: C1_05960W;CA0380;CAALFM_C105960WA;CaO19.2451;Contig4-1947_0002;IPF14109;IPF14109.2;IPF19428.2;orf19.2451;orf19.9987;orf6.1247;orf6.143	3639875	Q5AA33
Candida albicans SC5314	3641205	trehalose 6-phosphate synthase/phosphatase complex subunit	CAALFM_C210690WA	2	Predicted trehalose-phosphate synthase regulatory subunit; regulated by Efg1; regulated by Tsa1, Tsa1B under H2O2 stress conditions; flow model biofilm induced (reports differ)	TPS3	-0.856775	-1.81099	6.57684	-7.53679	8.35337e-06	7.75938e-05	2.76543	C2_10690W_A	C2_10690W_A-T	Ca22chr2A_C_albicans_SC5314:2,198,731..2,201,816(+)	Predicted trehalose-phosphate synthase regulatory subunit; regulated by Efg1; regulated by Tsa1, Tsa1B under H2O2 stress conditions; flow model biofilm induced (reports differ)	protein coding	2	2	1	3024	C2_10690W_A	Previous IDs: C2_10690W;CA5505;CAALFM_C210690WA;Contig4-3102_0037;IPF21920.1;IPF753.1;TPS3.3;orf19.12808;orf19.5348;orf6.8337	3641205	A0A1D8PIS4
Candida albicans SC5314	3639539	Cyk3p	CAALFM_C106690WA	1	Essential protein involved in cytokinesis; contains an SH3 domain	CYK3	-0.856719	-1.81092	3.79027	-8.31462	2.41788e-06	2.936e-05	4.42409	C1_06690W_A	C1_06690W_A-T	Ca22chr1A_C_albicans_SC5314:1,431,951..1,432,876(+)	Essential protein involved in cytokinesis; contains an SH3 domain	protein coding	1	1	1	926	C1_06690W_A	Previous IDs: C1_06690W;CA3003;CAALFM_C106690WA;CaO19.6242;IPF15741;IPF15741.2;IPF15741.5f;IPF19190.1;orf19.6242;orf6.5116;orf6.674	3639539	A0A1D8PDV9
Candida albicans SC5314	3648102	putative ammonium permease	CAALFM_C206680WA	2	Putative ammonium transporter; upregulated in the presence of human neutrophils; fluconazole-downregulated; repressed by nitric oxide; Spider biofilm induced; rat catheter biofilm repressed	FRP3	-0.85627	-1.81035	4.33711	-9.7119	4.64993e-07	8.4365e-06	6.06399	C2_06680W_A	C2_06680W_A-T	Ca22chr2A_C_albicans_SC5314:1,365,086..1,365,943(+)	Putative ammonium transporter; upregulated in the presence of human neutrophils; fluconazole-downregulated; repressed by nitric oxide; Spider biofilm induced; rat catheter biofilm repressed	protein coding	1	1	1	858	C2_06680W_A	Previous IDs: AFF1;ATO3;C2_06680W;CA0415;CAALFM_C206680WA;CaO19.1224;Contig4-2326_0009;IPF13846.3;IPF16160.1;orf19.1224;orf19.8810;orf6.1315;orf6.361	3648102	A0A1D8PHP8
Candida albicans SC5314	3640305	Hsp90 cochaperone	CAALFM_C603750CA	6	stress-induced; protein level decreases in stationary phase cultures; Hap43-repressed	SBA1	-0.851067	-1.80384	5.05188	-11.3984	8.02733e-08	2.16563e-06	7.82842	C6_03750C_A	C6_03750C_A-T	Ca22chr6A_C_albicans_SC5314:809,483..810,148(-)	stress-induced; protein level decreases in stationary phase cultures; Hap43-repressed	protein coding	1	1	1	666	C6_03750C_A	Previous IDs: C6_03750C;CA0896;CAALFM_C603750CA;CaO19.5749;Contig4-2858_0009;IPF15122.2;IPF18677.2;orf19.13172;orf19.5749;orf6.2092;orf6.2928	3640305	A0A1D8PQ94
Candida albicans SC5314	3642620	hypothetical protein	CAALFM_C501220WA	5	Ortholog of C. dubliniensis CD36 : Cd36_51110, C. parapsilosis CDC317 : CPAR2_302560, Candida tenuis NRRL Y-1498 : CANTEDRAFT_135271 and Debaryomyces hansenii CBS767 : DEHA2E12914g	null	-0.850972	-1.80372	4.15128	-7.58648	6.19803e-06	6.23121e-05	3.33208	C5_01220W_A	C5_01220W_A-T	Ca22chr5A_C_albicans_SC5314:273,044..274,345(+)	Ortholog of C. dubliniensis CD36 : Cd36_51110, C. parapsilosis CDC317 : CPAR2_302560, Candida tenuis NRRL Y-1498 : CANTEDRAFT_135271 and Debaryomyces hansenii CBS767 : DEHA2E12914g	protein coding	1	1	1	1302	C5_01220W_A	Previous IDs: C5_01220W;CA0818;CA3351;CAALFM_C501220WA;CaO19.1948;Contig4-2375_0006;IPF12135;IPF12135.2;IPF18347;IPF18347.1;IPF25376.1;orf19.1948;orf19.9504;orf6.1974;orf6.5591	3642620	A0A1D8PN51
Candida albicans SC5314	3639281	polo kinase	CAALFM_C100950CA	1	Polo-like kinase; member of conserved Mcm1 regulon; depletion causes defects in spindle elongation and Cdc35-dependent filamentation; virulence-group-correlated expression; likely essential (UAU1 method); Spider biofilm repressed	CDC5	-0.848825	-1.80103	6.87229	-15.9544	1.75496e-09	9.72277e-08	11.7724	C1_00950C_A	C1_00950C_A-T	Ca22chr1A_C_albicans_SC5314:191,444..193,405(-)	Polo-like kinase; member of conserved Mcm1 regulon; depletion causes defects in spindle elongation and Cdc35-dependent filamentation; virulence-group-correlated expression; likely essential (UAU1 method); Spider biofilm repressed	protein coding	1	1	1	1962	C1_00950C_A	Previous IDs: C1_00950C;CA2986;CAALFM_C100950CA;CaO19.13431;CaO19.6010;Contig4-2910_0009;IPF21034.1;IPF5102.1;orf19.13431;orf19.6010;orf6.5090	3639281	Q5ABG0
Candida albicans SC5314	3643681	hypothetical protein	CAALFM_C305400CA	3	Planktonic growth-induced gene	null	-0.848179	-1.80023	2.27642	-5.07684	0.00026658	0.00125598	-0.22894	C3_05400C_A	C3_05400C_A-T	Ca22chr3A_C_albicans_SC5314:1,199,156..1,199,485(-)	Planktonic growth-induced gene	protein coding	1	1	1	330	C3_05400C_A	Previous IDs: C3_05400C;CAALFM_C305400CA;CaO19.6978;Contig4-2646_0001;IPF3008.1;orf19.6978;orf6.7724	3643681	A0A1D8PK86
Candida albicans SC5314	3637978	hypothetical protein	CAALFM_C700260CA	7	Ortholog of S. cerevisiae : YLR001C, C. dubliniensis CD36 : Cd36_70470, C. parapsilosis CDC317 : CPAR2_300640 and Candida tenuis NRRL Y-1498 : CANTEDRAFT_124433	null	-0.845251	-1.79658	3.67512	-7.85019	4.37651e-06	4.6902e-05	3.75952	C7_00260C_A	C7_00260C_A-T	Ca22chr7A_C_albicans_SC5314:35,365..38,295(-)	Ortholog of S. cerevisiae : YLR001C, C. dubliniensis CD36 : Cd36_70470, C. parapsilosis CDC317 : CPAR2_300640 and Candida tenuis NRRL Y-1498 : CANTEDRAFT_124433	protein coding	1	1	1	2931	C7_00260C_A	Previous IDs: C7_00260C;CA5603;CAALFM_C700260CA;CaJ7.0034;CaJ7_0034;CaO19.7096;CaO19_7096;Contig4-3106_0015;IPF553;IPF553.1;orf19.7096;orf6.8457	3637978	A0A1D8PQJ3
Candida albicans SC5314	3636136	Kar9p	CAALFM_C113740WA	1	Ortholog of S. cerevisiae Kar9; role in mitotic spindle positioning; nonessential; localizes to bud tip, bud neck, hyphal tip; wild-type localization requires actin and microtubule cytoskeleton; induced by alpha factor	KAR9	-0.843623	-1.79455	3.69182	-9.95329	3.56414e-07	6.95457e-06	6.44293	C1_13740W_A	C1_13740W_A-T	Ca22chr1A_C_albicans_SC5314:3,017,711..3,019,987(+)	Ortholog of S. cerevisiae Kar9; role in mitotic spindle positioning; nonessential; localizes to bud tip, bud neck, hyphal tip; wild-type localization requires actin and microtubule cytoskeleton; induced by alpha factor	protein coding	1	1	1	2277	C1_13740W_A	Previous IDs: C1_13740W;CA5251;CAALFM_C113740WA;CaO19.12478;CaO19.5011;Contig4-3061_0004;Contig4-3061_0005;Contig4-3061_0006;IPF1824;IPF1824.1;IPF22215.1;orf19.12478;orf19.5011;orf6.7998	3636136	Q5AKW6
Candida albicans SC5314	3636468	hypothetical protein	CAALFM_C505210WA	5	Planktonic growth-induced gene	null	-0.843444	-1.79433	4.20691	-9.64685	4.99982e-07	8.91491e-06	5.96818	C5_05210W_A	C5_05210W_A-T	Ca22chr5A_C_albicans_SC5314:1,141,882..1,143,330(+)	Planktonic growth-induced gene	protein coding	1	1	1	1449	C5_05210W_A	Previous IDs: C5_05210W;CA4781;CAALFM_C505210WA;CaO19.11497;CaO19.4014;Contig4-3094_0038;IPF23246.1;IPF3355;IPF3355.2;orf19.11497;orf19.4014;orf6.7427	3636468	A0A1D8PP72
Candida albicans SC5314	3640214	TRAPP subunit	CAALFM_C101260CA	1	have role in ER to Golgi vesicle-mediated transport, cellular protein-containing complex assembly and TRAPPI protein complex, TRAPPII protein complex, TRAPPIII protein complex localization	TRS20	-0.841501	-1.79191	3.10066	-5.82374	7.95503e-05	0.000479019	0.803402	C1_01260C_A	C1_01260C_A-T	Ca22chr1A_C_albicans_SC5314:252,036..252,488(-)	have role in ER to Golgi vesicle-mediated transport, cellular protein-containing complex assembly and TRAPPI protein complex, TRAPPII protein complex, TRAPPIII protein complex localization	protein coding	1	1	1	453	C1_01260C_A	Previous IDs: C1_01260C;CA4622;CAALFM_C101260CA;CaO19.10824;CaO19.3314;Contig4-2978_0010;IPF23965.1;IPF5751;IPF5751.1;orf19.10824;orf19.3314;orf6.7209	3640214	Q5A920
Candida albicans SC5314	3640215	Cta9p	CAALFM_C101270WA	1	Protein required for normal filamentous growth; induced during the mating process; mRNA binds She3; activates transcription in 1-hybrid assay in S. cerevisiae	CTA9	-0.838288	-1.78793	4.07987	-6.02271	5.9263e-05	0.000379491	0.926702	C1_01270W_A	C1_01270W_A-T	Ca22chr1A_C_albicans_SC5314:253,158..254,441(+)	Protein required for normal filamentous growth; induced during the mating process; mRNA binds She3; activates transcription in 1-hybrid assay in S. cerevisiae	protein coding	1	1	1	1284	C1_01270W_A	Previous IDs: C1_01270W;CA4623;CAALFM_C101270WA;CaO19.10825;CaO19.3315;Contig4-2978_0011;IPF23940.1;IPF5750.2;orf19.10825;orf19.3315;orf6.7210	3640215	A0A1D8PCF2
Candida albicans SC5314	3644931	hypothetical protein	CAALFM_CR02380CA	R	Protein similar to S. cerevisiae Kre27p, which has a role in resistance to killer toxin; predicted Kex2p substrate	null	-0.833804	-1.78238	3.3525	-7.30912	9.0179e-06	8.20012e-05	3.08029	CR_02380C_A	CR_02380C_A-T	Ca22chrRA_C_albicans_SC5314:528,825..529,232(-)	Protein similar to S. cerevisiae Kre27p, which has a role in resistance to killer toxin; predicted Kex2p substrate	protein coding	1	1	1	408	CR_02380C_A	Previous IDs: CA0727;CAALFM_CR02380CA;CR_02380C;CaO19.3730;Contig4-3070_0026;IPF7347;IPF7347.1;IPF9181.1;orf19.11214;orf19.3730;orf6.1688;orf6.1829	3644931	A0A1D8PS74
Candida albicans SC5314	3641242	N-acetylglucosaminyldiphosphodolichol N-acetylglucosaminyltransferase anchoring subunit	CAALFM_C210790CA	2	Component of UDP-GlcNAc transferase; required for the 2nd step of dolichyl-linked oligosaccharide synthesis; Spider biofilm induced	null	-0.831197	-1.77916	3.86578	-6.79948	1.8417e-05	0.000144161	2.2192	C2_10790C_A	C2_10790C_A-T	Ca22chr2A_C_albicans_SC5314:2,215,273..2,215,932(-)	Component of UDP-GlcNAc transferase; required for the 2nd step of dolichyl-linked oligosaccharide synthesis; Spider biofilm induced	protein coding	1	1	1	660	C2_10790C_A	Previous IDs: C2_10790C;CA5515;CAALFM_C210790CA;CaO19.12823;CaO19.5363;Contig4-3102_0019;IPF21873.1;IPF728.1;SAT2;orf19.12823;orf19.5363;orf6.8352	3641242	Q5A5N6
Candida albicans SC5314	3639294	Hmx1p	CAALFM_C100350CA	1	Heme oxygenase; utilization of hemin iron; transcript induced by heat, low iron, or hemin; repressed by Efg1; induced by low iron; upregulated by Rim101 at pH 8; Hap43-induced; Spider and flow model biofilm induced	HMX1	-0.831051	-1.77898	6.82431	-12.3599	3.2428e-08	1.04257e-06	8.6608	C1_00350C_A	C1_00350C_A-T	Ca22chr1A_C_albicans_SC5314:50,806..51,681(-)	Heme oxygenase; utilization of hemin iron; transcript induced by heat, low iron, or hemin; repressed by Efg1; induced by low iron; upregulated by Rim101 at pH 8; Hap43-induced; Spider and flow model biofilm induced	protein coding	1	1	1	876	C1_00350C_A	Previous IDs: C1_00350C;CA4932;CAALFM_C100350CA;CaO19.13494;CaO19.6073;Contig4-2523_0009;IPF21077.1;IPF8374;IPF8374.1;orf19.13494;orf19.6073;orf6.7617	3639294	Q5AB97
Candida albicans SC5314	3642646	mRNA-binding phosphate metabolism regulator	CAALFM_C501300CA	5	have mRNA 3-prime -UTR binding activity, role in regulation of mRNA stability, regulation of phosphate metabolic process and cytoplasm localization	null	-0.829829	-1.77747	1.77713	-5.59913	0.0001135	0.000630683	0.767215	C5_01300C_A	C5_01300C_A-T	Ca22chr5A_C_albicans_SC5314:291,456..292,550(-)	have mRNA 3-prime -UTR binding activity, role in regulation of mRNA stability, regulation of phosphate metabolic process and cytoplasm localization	protein coding	1	1	1	1095	C5_01300C_A	Previous IDs: C5_01300C;CA3359;CAALFM_C501300CA;CaO19.1939;CaO19.9494;Contig4-2985_0012;IPF25374.1;IPF9566;IPF9566.2;orf19.1939;orf19.9494;orf6.5600	3642646	A0A1D8PN57
Candida albicans SC5314	3641199	serine/threonine protein kinase	CAALFM_C210530CA	2	Protein similar to S. cerevisiae Kin3p; induced under Cdc5p depletion; shows Mob2p-dependent hyphal regulation; mutants are hypersensitive to caspofungin	KIN3	-0.82791	-1.77511	5.58346	-12.1907	3.78654e-08	1.18664e-06	8.56803	C2_10530C_A	C2_10530C_A-T	Ca22chr2A_C_albicans_SC5314:2,169,608..2,170,894(-)	Protein similar to S. cerevisiae Kin3p; induced under Cdc5p depletion; shows Mob2p-dependent hyphal regulation; mutants are hypersensitive to caspofungin	protein coding	1	1	1	1287	C2_10530C_A	Previous IDs: C2_10530C;CA5490;CAALFM_C210530CA;CaO19.12785;CaO19.5325;Contig4-2899_0018;IPF21850.1;IPF802.1;orf19.12785;orf19.5325;orf6.8314	3641199	Q5A5S5
Candida albicans SC5314	3646694	hypothetical protein	CAALFM_CR05770WA	R	Ortholog of C. dubliniensis CD36 : Cd36_31170, C. parapsilosis CDC317 : CPAR2_205340, Candida tenuis NRRL Y-1498 : CANTEDRAFT_133521 and Debaryomyces hansenii CBS767 : DEHA2E21868g	null	-0.826128	-1.77292	2.1171	-6.42888	3.16188e-05	0.000223967	2.01325	CR_05770W_A	CR_05770W_A-T	Ca22chrRA_C_albicans_SC5314:1,222,388..1,223,902(+)	Ortholog of C. dubliniensis CD36 : Cd36_31170, C. parapsilosis CDC317 : CPAR2_205340, Candida tenuis NRRL Y-1498 : CANTEDRAFT_133521 and Debaryomyces hansenii CBS767 : DEHA2E21868g	protein coding	1	1	1	1515	CR_05770W_A	Previous IDs: CA4079;CAALFM_CR05770WA;CR_05770W;CaO19.13956;CaO19.6635;Contig4-2856_0006;Contig4-2856_0007;IPF20510.1;IPF2527;IPF2527.2;orf19.13956;orf19.6635;orf6.6532	3646694	A0A1D8PT24
Candida albicans SC5314	3639172	glycine decarboxylase subunit T	CAALFM_C602500CA	6	Putative T subunit of glycine decarboxylase; transcript negatively regulated by Sfu1; Spider biofilm repressed	GCV1	-0.824956	-1.77148	6.00674	-15.3615	2.7181e-09	1.40548e-07	11.3416	C6_02500C_A	C6_02500C_A-T	Ca22chr6A_C_albicans_SC5314:517,713..518,897(-)	Putative T subunit of glycine decarboxylase; transcript negatively regulated by Sfu1; Spider biofilm repressed	protein coding	1	1	1	1185	C6_02500C_A	Previous IDs: C6_02500C;CA2522;CAALFM_C602500CA;IPF16091.1;IPF4318.2;orf19.12965;orf19.5519;orf6.4461;orf6.744;orf6.774	3639172	A0A1D8PPW9
Candida albicans SC5314	3642584	hypothetical protein	CAALFM_CR02880WA	R	Protein of unknown function; Hap43-repressed; induced in core caspofungin response; regulated by yeast-hypha switch; Spider biofilm repressed	null	-0.821023	-1.76666	2.03169	-4.50156	0.000713062	0.00284537	-1.23012	CR_02880W_A	CR_02880W_A-T	Ca22chrRA_C_albicans_SC5314:658,227..658,640(+)	Protein of unknown function; Hap43-repressed; induced in core caspofungin response; regulated by yeast-hypha switch; Spider biofilm repressed	protein coding	1	1	1	414	CR_02880W_A	Previous IDs: CA2868;CAALFM_CR02880WA;CR_02880W;CaO19.10365;CaO19.2846;Contig4-2393_0002;IPF20118;IPF20118.1;IPF24513.1;orf19.10365;orf19.2846;orf6.4940	3642584	Q5A1Z7
Candida albicans SC5314	3640163	hypothetical protein	CAALFM_CR01810CA	R	Protein with a predicted epimerase/dehydratase domain; Hap43-repressed gene	null	-0.816555	-1.7612	0.519775	-3.25541	0.00683279	0.0184497	-3.06914	CR_01810C_A	CR_01810C_A-T	Ca22chrRA_C_albicans_SC5314:409,235..410,230(-)	Protein with a predicted epimerase/dehydratase domain; Hap43-repressed gene	protein coding	1	1	1	996	CR_01810C_A	Previous IDs: CA2688;CAALFM_CR01810CA;CR_01810C;CaO19.10113;CaO19.2581;Contig4-2970_0006;IFU6.5f;IPF18435.2;IPF2744.2;orf19.10113;orf19.2581;orf6.4682	3640163	A0A1D8PS29
Candida albicans SC5314	3637336	hypothetical protein	CAALFM_C203570CA	2	Protein of unknown function; Spider biofilm induced	null	-0.814838	-1.7591	2.09965	-4.53435	0.000673386	0.00271675	-1.23023	C2_03570C_A	C2_03570C_A-T	Ca22chr2A_C_albicans_SC5314:756,676..757,386(-)	Protein of unknown function; Spider biofilm induced	protein coding	1	1	1	711	C2_03570C_A	Previous IDs: C2_03570C;CA1864;CAALFM_C203570CA;CaO19.8481;CaO19.862;Contig4-2942_0009;IPF26453.1;IPF7644;IPF7644.2;orf19.8481;orf19.862;orf6.3552	3637336	A0A1D8PGW6
Candida albicans SC5314	3644057	ubiquitin-protein transferase activating protein	CAALFM_C601150WA	6	Activator of anaphase-promoting complex/cyclosome; induced under Cdc5 depletion; member of conserved Mcm1 regulon; mRNA expression peaks at cell-cycle G2/M phase; mRNA binds She3 and is localized to buds of yeast cells and to hyphal tips	CDC20	-0.812277	-1.75598	5.12336	-10.5206	1.94595e-07	4.39076e-06	6.89147	C6_01150W_A	C6_01150W_A-T	Ca22chr6A_C_albicans_SC5314:224,375..226,279(+)	Activator of anaphase-promoting complex/cyclosome; induced under Cdc5 depletion; member of conserved Mcm1 regulon; mRNA expression peaks at cell-cycle G2/M phase; mRNA binds She3 and is localized to buds of yeast cells and to hyphal tips	protein coding	1	1	1	1905	C6_01150W_A	Previous IDs: C6_01150W;CA1218;CAALFM_C601150WA;CaO19.122;Contig4-2238_0005;IPF13908.2;IPF19430.2;orf19.122;orf19.7769;orf6.139;orf6.2609	3644057	A0A1D8PPK6
Candida albicans SC5314	3640194	hypothetical protein	CAALFM_C101630WA	1	Protein similar to a mitochondrial complex I intermediate-associated protein; fluconazole-repressed; Spider biofilm induced; rat catheter biofilm repressed	null	-0.811383	-1.75489	5.36226	-5.41796	0.000228488	0.00112165	-0.594414	C1_01630W_A	C1_01630W_A-T	Ca22chr1A_C_albicans_SC5314:331,354..332,037(+)	Protein similar to a mitochondrial complex I intermediate-associated protein; fluconazole-repressed; Spider biofilm induced; rat catheter biofilm repressed	protein coding	1	1	1	684	C1_01630W_A	Previous IDs: C1_01630W;CA1022;CAALFM_C101630WA;Contig4-2944_0016;IPF18808.1;IPF18809.1;IPF4820;IPF4820.2;IPF4820.5f;orf19.10861;orf19.3353;orf6.2235;orf6.2295	3640194	A0A1D8PCJ4
Candida albicans SC5314	3635730	Hsk3p	CAALFM_C201710WA	2	complex, which acts in chromosome segregation by coupling kinetochores to spindle microtubules; expression regulated during planktonic growth	HSK3	-0.809909	-1.7531	2.64298	-5.20339	0.000215999	0.00107612	-0.158697	C2_01710W_A	C2_01710W_A-T	Ca22chr2A_C_albicans_SC5314:309,725..310,045(+)	complex, which acts in chromosome segregation by coupling kinetochores to spindle microtubules; expression regulated during planktonic growth	protein coding	1	1	1	321	C2_01710W_A	Previous IDs: C2_01710W;CA0905;CAALFM_C201710WA;CaO19.1482;CaO19.9057;Contig4-2219_0002;IPF25838.1;IPF4405;IPF4405.1;orf19.1482;orf19.9057;orf6.2106	3635730	Q5ALU4
Candida albicans SC5314	3640532	Chs8p	CAALFM_C300710WA	3	Chitin synthase required for synthesis of long-chitin fibrils; nonessential; 8 or 9 membrane spanning regions; mRNA present in yeast and hyphae; induced during cell wall regeneration; flow model biofilm repressed	CHS8	-0.804356	-1.74637	6.37244	-10.2167	2.68205e-07	5.62234e-06	6.41817	C3_00710W_A	C3_00710W_A-T	Ca22chr3A_C_albicans_SC5314:123,503..126,820(+)	Chitin synthase required for synthesis of long-chitin fibrils; nonessential; 8 or 9 membrane spanning regions; mRNA present in yeast and hyphae; induced during cell wall regeneration; flow model biofilm repressed	protein coding	1	1	1	3318	C3_00710W_A	Previous IDs: C3_00710W;CA5750;CAALFM_C300710WA;CHS21;CHS3;CaO19.12839;CaO19.5384;IPF11660.2;IPF21803.1;orf19.12839;orf19.5384;orf6.8620	3640532	A0A1D8PJ29
Candida albicans SC5314	3646714	Sng4p	CAALFM_C703440WA	7	Putative membrane transporter; Hap43-induced; inducd by Mnl1p under weak acid stress; shows Mob2-dependent hyphal regulation	SNG4	-0.801027	-1.74234	4.46877	-10.0088	3.35535e-07	6.60951e-06	6.37649	C7_03440W_A	C7_03440W_A-T	Ca22chr7A_C_albicans_SC5314:756,765..758,426(+)	Putative membrane transporter; Hap43-induced; inducd by Mnl1p under weak acid stress; shows Mob2-dependent hyphal regulation	protein coding	1	1	1	1662	C7_03440W_A	Previous IDs: C7_03440W;CA2116;CAALFM_C703440WA;CaJ7.0395;CaJ7_0395;CaO19.1332;CaO19.8912;CaO19_1332;Contig4-3068_0008;IPF25997.1;IPF8028.1;orf19.1332;orf19.8912;orf6.3885	3646714	A0A1D8PRC1
Candida albicans SC5314	3637049	hypothetical protein	CAALFM_C701510WA	7	family, major facilitator superfamily (MFS); repressed in core caspofungin response; induced in oralpharyngeal candidasis; Spider biofilm induced	null	-0.80034	-1.74151	4.31163	-8.60256	1.69375e-06	2.24191e-05	4.68183	C7_01510W_A	C7_01510W_A-T	Ca22chr7A_C_albicans_SC5314:317,084..318,727(+)	family, major facilitator superfamily (MFS); repressed in core caspofungin response; induced in oralpharyngeal candidasis; Spider biofilm induced	protein coding	1	1	1	1644	C7_01510W_A	Previous IDs: C7_01510W;CA4886;CAALFM_C701510WA;CaJ7.0166;CaJ7_0166;CaO19.13931;CaO19.6578;CaO19_6578;Contig4-3066_0002;IPF1634;IPF1634.1;IPF20585.1;orf19.13931;orf19.6578;orf6.7566	3637049	Q5AGW0
Candida albicans SC5314	3646561	hypothetical protein	CAALFM_C206570CA	2	Predicted ORF from Assembly 19; removed from Assembly 20; restored based on transcription data; similar to orf19.7550	null	-0.799768	-1.74082	8.33115	-6.00024	0.000110113	0.000618329	0.0594232	C2_06570C_A	C2_06570C_A-T	Ca22chr2A_C_albicans_SC5314:1,332,506..1,332,811(-)	Predicted ORF from Assembly 19; removed from Assembly 20; restored based on transcription data; similar to orf19.7550	protein coding	1	1	1	306	C2_06570C_A	Previous IDs: C2_06570C;CAALFM_C206570CA;CaO19.33;CaO19.7704;LPF1;orf19.33;orf19.7704;orf6.5927	3646561	Q59Q31
Candida albicans SC5314	3635641	glycosylphosphatidylinositol-alpha 1,4 mannosyltransferase I	CAALFM_C402100CA	4	Catalytic subunit of glycosylphosphatidylinositol-alpha 1,4 mannosyltransferase I, involved in GPI anchor biosynthesis; regulated by Tsa1p, Tsa1Bp under H2O2 stress conditions	GPI14	-0.794136	-1.73404	3.84332	-7.22638	1.01037e-05	8.95625e-05	2.86029	C4_02100C_A	C4_02100C_A-T	Ca22chr4A_C_albicans_SC5314:418,036..419,232(-)	Catalytic subunit of glycosylphosphatidylinositol-alpha 1,4 mannosyltransferase I, involved in GPI anchor biosynthesis; regulated by Tsa1p, Tsa1Bp under H2O2 stress conditions	protein coding	1	1	1	1197	C4_02100C_A	Previous IDs: C4_02100C;CA5144;CAALFM_C402100CA;CaO19.12050;CaO19.4581;Contig4-3104_0030;IPF1019;IPF1019.1;IPF22599.1;orf19.12050;orf19.4581;orf6.7880	3635641	Q5AMR5
Candida albicans SC5314	3640070	homoserine O-acetyltransferase	CAALFM_CR02170WA	R	Homoserine acetyltransferase; Hap43p-, Gcn4p-regulated; macrophage/pseudohyphal-repressed; not highly biofilm induced, in contrast to many sulfur amino acid metabolic genes; no human or murine homolog; virulence-group-correlated expression	MET2	-0.793632	-1.73343	6.21839	-11.4238	7.83088e-08	2.12186e-06	7.75877	CR_02170W_A	CR_02170W_A-T	Ca22chrRA_C_albicans_SC5314:475,602..476,831(+)	Homoserine acetyltransferase; Hap43p-, Gcn4p-regulated; macrophage/pseudohyphal-repressed; not highly biofilm induced, in contrast to many sulfur amino acid metabolic genes; no human or murine homolog; virulence-group-correlated expression	protein coding	1	1	1	1230	CR_02170W_A	Previous IDs: CA0617;CAALFM_CR02170WA;CR_02170W;CaO19.10149;CaO19.2618;Contig4-2761_0004;IPF24760.1;IPF7797.2;orf19.10149;orf19.2618;orf6.1653	3640070	Q5A948
Candida albicans SC5314	3647986	Fma1p	CAALFM_C104450CA	1	Putative oxidoreductase; induced by ciclopirox olamine; upregulation correlates with clinical development of fluconazole resistance; Spider biofilm repressed	FMA1	-0.789938	-1.729	4.59774	-11.1113	1.0655e-07	2.732e-06	7.59793	C1_04450C_A	C1_04450C_A-T	Ca22chr1A_C_albicans_SC5314:917,491..918,323(-)	Putative oxidoreductase; induced by ciclopirox olamine; upregulation correlates with clinical development of fluconazole resistance; Spider biofilm repressed	protein coding	2	2	1	762	C1_04450C_A	Previous IDs: C1_04450C;CA1761;CAALFM_C104450CA;CaO19.14127;CaO19.6837;Contig4-1399_0002;Contig4-2882_0001;Contig4-3051_0002;IPF20284.1;IPF22028.1;IPF3538.2;IPF7602;IPF7602.3;orf19.12660;orf19.14127;orf19.5193;orf19.6837;orf6.3409;orf6.6986	3647986	A0A1D8PDA4
Candida albicans SC5314	3637815	Dap2p	CAALFM_C502970WA	5	Putative dipeptidyl aminopeptidase; transcriptionally regulated during macrophage response	DAP2	-0.786215	-1.72454	4.93084	-11.0202	1.16711e-07	2.94388e-06	7.42976	C5_02970W_A	C5_02970W_A-T	Ca22chr5A_C_albicans_SC5314:656,966..659,482(+)	Putative dipeptidyl aminopeptidase; transcriptionally regulated during macrophage response	protein coding	1	1	1	2517	C5_02970W_A	Previous IDs: C5_02970W;CA1660;CAALFM_C502970WA;CaO19.4322;Contig4-2207_0003;IPF11053.2;IPF18652.2;orf19.11797;orf19.4322;orf6.3174;orf6.3264	3637815	A0A1D8PNK0
Candida albicans SC5314	3641138	Gyp1p	CAALFM_C404710WA	4	Putative Cis-golgi GTPase-activating protein; required for hyphen growth and virulence; transcript regulated by Nrg1, Mig1, and Tup1	GYP1	-0.784606	-1.72262	4.57998	-8.99103	1.06236e-06	1.57702e-05	5.10567	C4_04710W_A	C4_04710W_A-T	Ca22chr4A_C_albicans_SC5314:1,009,525..1,011,219(+)	Putative Cis-golgi GTPase-activating protein; required for hyphen growth and virulence; transcript regulated by Nrg1, Mig1, and Tup1	protein coding	1	1	1	1695	C4_04710W_A	Previous IDs: C4_04710W;CA4843;CAALFM_C404710WA;CaO19.11292;CaO19.3811;Contig4-2979_0016;IPF23453.1;IPF6940.2;orf19.11292;orf19.3811;orf6.7506	3641138	Q5A679
Candida albicans SC5314	3639699	hypothetical protein	CAALFM_CR00220WA	R	with predicted electron transfer activity, heme binding, iron ion binding, monooxygenase activity, oxidoreductase activity and acting on paired donors, more	null	-0.78333	-1.7211	0.787966	-3.6571	0.00324973	0.00992163	-2.51431	CR_00220W_A	CR_00220W_A-T	Ca22chrRA_C_albicans_SC5314:54,836..56,452(+)	with predicted electron transfer activity, heme binding, iron ion binding, monooxygenase activity, oxidoreductase activity and acting on paired donors, more	protein coding	1	1	1	1617	CR_00220W_A	Previous IDs: ALK3;CA5855;CAALFM_CR00220WA;CR_00220W;CaO19.7512;Contig4-3107_0063;Contig4-3107_0064;IPF389.2;orf19.7512;orf6.8764	3639699	A0A1D8PRP5
Candida albicans SC5314	3647183	hypothetical protein	CAALFM_C110460WA	1	Protein of unknown function; oral infection upregulated gene; upregulated in strains from HIV+ patients with oral candidiasis; mutants have reduced ability to damage oral epithelial cells; transcript possibly regulated upon hyphal formation	null	-0.780875	-1.71817	4.01986	-8.39982	2.17416e-06	2.71989e-05	4.44973	C1_10460W_A	C1_10460W_A-T	Ca22chr1A_C_albicans_SC5314:2,316,584..2,317,816(+)	Protein of unknown function; oral infection upregulated gene; upregulated in strains from HIV+ patients with oral candidiasis; mutants have reduced ability to damage oral epithelial cells; transcript possibly regulated upon hyphal formation	protein coding	1	1	1	1233	C1_10460W_A	Previous IDs: C1_10460W;CA3527;CAALFM_C110460WA;CaO19.988;Contig4-2262_0003;Contig4-2694_0001;IPF6770.1;IPF9934;IPF9934.1;orf19.8603;orf19.988;orf6.1597;orf6.5810	3647183	A0A1D8PEV8
Candida albicans SC5314	3638852	putative divalent metal ion transporter	CAALFM_C200580CA	2	Putative vacuolar iron transporter; alkaline upregulated; caspofungin repressed; induced by Mnl1 under weak acid stress; Hap43-repressed	SMF3	-0.779169	-1.71614	5.5025	-10.4854	2.0189e-07	4.50622e-06	6.76993	C2_00580C_A	C2_00580C_A-T	Ca22chr2A_C_albicans_SC5314:92,547..94,091(-)	Putative vacuolar iron transporter; alkaline upregulated; caspofungin repressed; induced by Mnl1 under weak acid stress; Hap43-repressed	protein coding	1	1	1	1545	C2_00580C_A	Previous IDs: C2_00580C;CA4827;CAALFM_C200580CA;CaO19.2069;CaO19.9616;Contig4-3072_0013;Contig4-3072_0014;IPF1207.1;IPF25259.1;SMF2;orf19.2069;orf19.9616;orf6.7486	3638852	Q5ACZ8
Candida albicans SC5314	3639223	hypothetical protein	CAALFM_C602650CA	6	family, major facilitator superfamily (MFS)	null	-0.779087	-1.71604	4.32677	-9.16319	8.68178e-07	1.36077e-05	5.36851	C6_02650C_A	C6_02650C_A-T	Ca22chr6A_C_albicans_SC5314:539,180..540,637(-)	family, major facilitator superfamily (MFS)	protein coding	1	1	1	1458	C6_02650C_A	Previous IDs: C6_02650C;CA0332;CAALFM_C602650CA;CaO19.5535;Contig4-1697_0004;Contig4-2229_0002;Contig4-2229_0004;FEN2;IPF14381.1;IPF16655.3;orf19.12981;orf19.5535;orf6.1141;orf6.1550	3639223	A0A1D8PPX9
Candida albicans SC5314	3636647	Pga44p	CAALFM_C301370CA	3	Putative GPI-anchored protein	PGA44	-0.775822	-1.71217	0.0924364	-3.19492	0.00764689	0.02026	-3.1322	C3_01370C_A	C3_01370C_A-T	Ca22chr3A_C_albicans_SC5314:294,348..295,271(-)	Putative GPI-anchored protein	protein coding	1	1	1	924	C3_01370C_A	Previous IDs: C3_01370C;CA1553;CAALFM_C301370CA;CaO19.1714;IPF14081;IPF14081.2;IPF25662.1;orf19.1714;orf19.9282;orf6.3113;orf6.4846;orf6.4847	3636647	Q5AJK6
Candida albicans SC5314	3639272	hypothetical protein	CAALFM_C603070CA	6	Protein of unknown function; transcript detected on high-resolution tiling arrays	null	-0.774932	-1.71111	3.95817	-7.92929	3.94902e-06	4.30644e-05	3.86081	C6_03070C_A	C6_03070C_A-T	Ca22chr6A_C_albicans_SC5314:646,161..646,484(-)	Protein of unknown function; transcript detected on high-resolution tiling arrays	protein coding	1	1	1	324	C6_03070C_A	Previous IDs: C6_03070C;CAALFM_C603070CA;CaO19.5589;IPF28003.1;orf19.5589;orf6.4431	3639272	A0A1D8PQ29
Candida albicans SC5314	3644410	mannosylinositol phosphorylceramide synthase regulatory subunit	CAALFM_C111140WA	1	have enzyme regulator activity, role in cellular calcium ion homeostasis and integral component of endoplasmic reticulum membrane localization	null	-0.771514	-1.70706	4.13101	-8.73988	1.43373e-06	1.98253e-05	4.86939	C1_11140W_A	C1_11140W_A-T	Ca22chr1A_C_albicans_SC5314:2,449,578..2,451,047(+)	have enzyme regulator activity, role in cellular calcium ion homeostasis and integral component of endoplasmic reticulum membrane localization	protein coding	1	1	1	1470	C1_11140W_A	Previous IDs: C1_11140W;CA3315;CAALFM_C111140WA;CSG2;CaO19.2302;CaO19.9838;Contig4-2749_0008;Contig4-2749_0009;IPF24984.1;IPF8814;IPF8814.2;orf19.2302;orf19.9838;orf6.5548	3644410	A0A1D8PF61
Candida albicans SC5314	3646526	Pps1p	CAALFM_C405940WA	4	Putative dual specificity protein phosphatase, similar to S. cerevisiae Pps1p; mutant shows virulence defect	PPS1	-0.769224	-1.70435	1.596	-4.82222	0.000409806	0.00179453	-0.588225	C4_05940W_A	C4_05940W_A-T	Ca22chr4A_C_albicans_SC5314:1,320,918..1,323,974(+)	Putative dual specificity protein phosphatase, similar to S. cerevisiae Pps1p; mutant shows virulence defect	protein coding	1	1	1	3057	C4_05940W_A	Previous IDs: C4_05940W;CA1359;CAALFM_C405940WA;CaO19.11883;CaO19.4405;Contig4-2866_0017;IPF11842;IPF11842.2;IPF22864.1;orf19.11883;orf19.4405;orf6.2823	3646526	A0A1D8PMG3
Candida albicans SC5314	3644077	sulfite reductase (NADPH) subunit beta	CAALFM_C206170CA	2	Putative sulfite reductase beta subunit; role in cell wall biogenesis; regulated by Tsa1/Tsa1B in H2O2 stress; Gcn4-regulated; Tbf1-activated; Hap43-repressed; Spider, flow, F-12/CO2 model biofilm induced	ECM17	-0.768088	-1.70301	7.09997	-9.78999	4.26421e-07	7.96971e-06	5.89448	C2_06170C_A	C2_06170C_A-T	Ca22chr2A_C_albicans_SC5314:1,255,583..1,259,896(-)	Putative sulfite reductase beta subunit; role in cell wall biogenesis; regulated by Tsa1/Tsa1B in H2O2 stress; Gcn4-regulated; Tbf1-activated; Hap43-repressed; Spider, flow, F-12/CO2 model biofilm induced	protein coding	1	1	1	4314	C2_06170C_A	Previous IDs: C2_06170C;CA4320;CAALFM_C206170CA;CaO19.11580;CaO19.4099;Contig4-2950_0017;IPF13588.2;IPF2102.1;IPF21658.1;IPF23129.1;MET5;orf19.11580;orf19.12932;orf19.4099;orf19.5477;orf6.4171;orf6.6837	3644077	A0A1D8PHL8
Candida albicans SC5314	3641652	hypothetical protein	CAALFM_C601560WA	6	Plasma membrane-associated protein; physically interacts with TAP-tagged Nop1p	null	-0.768052	-1.70297	3.75351	-6.17849	4.60349e-05	0.000305831	1.3018	C6_01560W_A	C6_01560W_A-T	Ca22chr6A_C_albicans_SC5314:319,706..320,740(+)	Plasma membrane-associated protein; physically interacts with TAP-tagged Nop1p	protein coding	1	1	1	1035	C6_01560W_A	Previous IDs: BUD21;C6_01560W;CA3748;CAALFM_C601560WA;CaO19.10934;CaO19.3430;Contig4-1688_0002;IPF23839.1;IPF7385;IPF7385.2;orf19.10934;orf19.3430;orf6.6095	3641652	Q5A4L1
Candida albicans SC5314	3638881	peptide-methionine-S-sulfoxide reductase	CAALFM_C200960CA	2	Putative methionine sulfoxide reductase; Plc1-regulated; induced by human neutrophils, flucytosine; macrophage regulated (gene induced, protein decreased); possibly adherence-induced; Spider biofilm induced	MXR1	-0.766923	-1.70164	4.7547	-7.58119	6.24195e-06	6.25708e-05	3.26615	C2_00960C_A	C2_00960C_A-T	Ca22chr2A_C_albicans_SC5314:157,848..158,405(-)	Putative methionine sulfoxide reductase; Plc1-regulated; induced by human neutrophils, flucytosine; macrophage regulated (gene induced, protein decreased); possibly adherence-induced; Spider biofilm induced	protein coding	1	1	1	558	C2_00960C_A	Previous IDs: C2_00960C;CA0123;CAALFM_C200960CA;CaO19.2028;Contig4-2097_0002;IPF19262.2;IPF4117.2;orf19.2028;orf19.9576;orf6.473;orf6.592	3638881	Q5AD39
Candida albicans SC5314	3641933	hypothetical protein	CAALFM_CR09410WA	R	Protein with a nischarin related domain and leucine rich repeats; Spider biofilm induced	null	-0.766587	-1.70124	3.60264	-7.30994	9.00771e-06	8.20012e-05	3.02371	CR_09410W_A	CR_09410W_A-T	Ca22chrRA_C_albicans_SC5314:2,000,249..2,002,363(+)	Protein with a nischarin related domain and leucine rich repeats; Spider biofilm induced	protein coding	1	1	1	2115	CR_09410W_A	Previous IDs: CA5571;CAALFM_CR09410WA;CR_09410W;CaO19.7337;Contig4-1848_0005;Contig4-2924_0003;Contig4-2924_0004;IPF2001;IPF2001.1;orf19.7337;orf6.8418	3641933	A0A1D8PTY3
Candida albicans SC5314	30515013	hypothetical protein	CAALFM_C106870CA	1	Ortholog of C. parapsilosis CDC317 : CPAR2_208910, Candida tenuis NRRL Y-1498 : CANTEDRAFT_114047, Debaryomyces hansenii CBS767 : DEHA2D14388g and Pichia stipitis Pignal : PICST_37629	null	-0.765034	-1.69941	1.86296	-3.92457	0.00199407	0.00661315	-2.17017	C1_06870C_A	C1_06870C_A-T	Ca22chr1A_C_albicans_SC5314:1,464,434..1,464,637(-)	Ortholog of C. parapsilosis CDC317 : CPAR2_208910, Candida tenuis NRRL Y-1498 : CANTEDRAFT_114047, Debaryomyces hansenii CBS767 : DEHA2D14388g and Pichia stipitis Pignal : PICST_37629	protein coding	1	1	1	204	C1_06870C_A	Previous IDs: C1_06870C;CAALFM_C106870CA;orf19.6222.1	30515013	A0A1D8PDY6
Candida albicans SC5314	3647151	Fet31p	CAALFM_C600480CA	6	Putative multicopper oxidase; ketoconazole/caspofungin/amphotericin B repressed; Sef1/Sfu1/Hap43 regulated; reports differ if functional homolog of ScFet3; rat catheter and Spider biofilm induced	FET31	-0.761094	-1.69477	6.55116	-12.4286	3.04679e-08	1.00028e-06	8.74515	C6_00480C_A	C6_00480C_A-T	Ca22chr6A_C_albicans_SC5314:87,450..89,309(-)	Putative multicopper oxidase; ketoconazole/caspofungin/amphotericin B repressed; Sef1/Sfu1/Hap43 regulated; reports differ if functional homolog of ScFet3; rat catheter and Spider biofilm induced	protein coding	1	1	1	1860	C6_00480C_A	Previous IDs: C6_00480C;CA2924;CAALFM_C600480CA;CaO19.11687;CaO19.4211;Contig4-2671_0009;Contig4-2671_0010;FET3;FET33;IPF11908.2;IPF19406.2;orf19.11687;orf19.4211;orf6.176;orf6.5010	3647151	A0A1D8PPE2
Candida albicans SC5314	3635716	Erg251p	CAALFM_C401530CA	4	C-4 sterol methyl oxidase; role in ergosterol biosynthesis; Hap43-induced; ketoconazole-induced; amphotericin B, caspofungin repressed; possibly essential gene, disruptants not obtained by UAU1 method; Spider biofilm repressed	ERG251	-0.758486	-1.69172	7.40483	-13.464	1.23128e-08	4.80144e-07	9.65779	C4_01530C_A	C4_01530C_A-T	Ca22chr4A_C_albicans_SC5314:317,140..318,105(-)	C-4 sterol methyl oxidase; role in ergosterol biosynthesis; Hap43-induced; ketoconazole-induced; amphotericin B, caspofungin repressed; possibly essential gene, disruptants not obtained by UAU1 method; Spider biofilm repressed	protein coding	1	1	1	966	C4_01530C_A	Previous IDs: C4_01530C;CA0875;CAALFM_C401530CA;CaO19.4631;Contig4-2825_0017;ERG252;IPF18887.2;IPF8993.1;orf19.12101;orf19.4631;orf6.1843;orf6.2054	3635716	A0A1D8PLB5
Candida albicans SC5314	3644865	hypothetical protein	CAALFM_CR06170WA	R	Protein of unknown function; oral infection induced; mutants have reduced capacity to damage oral epithelial cells; rat catheter biofilm repressed	null	-0.757778	-1.69088	4.64417	-6.56054	2.60402e-05	0.000190542	1.73286	CR_06170W_A	CR_06170W_A-T	Ca22chrRA_C_albicans_SC5314:1,321,747..1,322,535(+)	Protein of unknown function; oral infection induced; mutants have reduced capacity to damage oral epithelial cells; rat catheter biofilm repressed	protein coding	1	1	1	789	CR_06170W_A	Previous IDs: CA3548;CAALFM_CR06170WA;CR_06170W;CaO19.3872;Contig4-1785_0002;IPF12179;IPF12179.1;IPF23403.1;orf19.11353;orf19.3872;orf6.5843	3644865	A0A1D8PT61
Candida albicans SC5314	3636634	hypothetical protein	CAALFM_C301420CA	3	Sterol carrier domain protein; alkaline downregulated; colony morphology-related gene regulation by Ssn6; Spider biofilm induced	null	-0.756021	-1.68883	3.86582	-8.01311	3.54426e-06	3.96069e-05	3.95977	C3_01420C_A	C3_01420C_A-T	Ca22chr3A_C_albicans_SC5314:304,687..305,070(-)	Sterol carrier domain protein; alkaline downregulated; colony morphology-related gene regulation by Ssn6; Spider biofilm induced	protein coding	1	1	1	384	C3_01420C_A	Previous IDs: C3_01420C;CA1558;CAALFM_C301420CA;CaO19.1709;CaO19.9276;Contig4-2424_0007;IPF15679;IPF15679.2;IPF25694.1;POX181;orf19.1709;orf19.9276;orf6.3118	3636634	Q5AJ84
Candida albicans SC5314	3644407	hypothetical protein	CAALFM_C110710CA	1	Protein similar to S. cerevisiae Yor378w; MFS family transporter; transposon mutation affects filamentous growth; null mutants are viable; fungal-specific (no human or murine homolog)	null	-0.754184	-1.68668	2.53527	-5.23356	0.000205503	0.00103418	0.0457619	C1_10710C_A	C1_10710C_A-T	Ca22chr1A_C_albicans_SC5314:2,376,074..2,377,636(-)	Protein similar to S. cerevisiae Yor378w; MFS family transporter; transposon mutation affects filamentous growth; null mutants are viable; fungal-specific (no human or murine homolog)	protein coding	1	1	1	1563	C1_10710C_A	Previous IDs: C1_10710C;CA2339;CAALFM_C110710CA;CaO19.2350;CaO19.9886;Contig4-2380_0006;Contig4-2380_0007;IPF13377;IPF13377.2;IPF24976.1;orf19.2350;orf19.9886;orf6.4202	3644407	Q59WF2
Candida albicans SC5314	3645339	glutamate decarboxylase	CAALFM_C111660WA	1	Putative glutamate decarboxylase; alkaline, macrophage-downregulated gene; amphotericin B induced; induced by Mnl1 under weak acid stress; stationary phase enriched protein; rat catheter biofilm repressed	GAD1	-0.75319	-1.68552	7.10299	-9.02678	1.0185e-06	1.52037e-05	4.93954	C1_11660W_A	C1_11660W_A-T	Ca22chr1A_C_albicans_SC5314:2,555,723..2,557,429(+)	Putative glutamate decarboxylase; alkaline, macrophage-downregulated gene; amphotericin B induced; induced by Mnl1 under weak acid stress; stationary phase enriched protein; rat catheter biofilm repressed	protein coding	1	1	1	1707	C1_11660W_A	Previous IDs: C1_11660W;CA1564;CAALFM_C111660WA;CaO19.1153;Contig4-2834_0001;IPF11712.3;IPF7609.1;orf19.1153;orf19.8745;orf6.2779;orf6.3128	3645339	A0A1D8PF79
Candida albicans SC5314	3643320	histone-binding protein	CAALFM_C114140CA	1	NAD-dependent histone deacetylase; mutations affect filamentous growth; genetic evidence suggests Set3/Hos2 function as a complex to regulate white-opaque switching, morphogenesis, and virulence; flow model biofilm induced	SET3	-0.750457	-1.68233	6.11659	-10.4218	2.15807e-07	4.76635e-06	6.66109	C1_14140C_A	C1_14140C_A-T	Ca22chr1A_C_albicans_SC5314:3,115,346..3,118,555(-)	NAD-dependent histone deacetylase; mutations affect filamentous growth; genetic evidence suggests Set3/Hos2 function as a complex to regulate white-opaque switching, morphogenesis, and virulence; flow model biofilm induced	protein coding	1	1	1	3210	C1_14140C_A	Previous IDs: C1_14140C;CA5346;CAALFM_C114140CA;CaO19.7221;Contig4-3043_0006;Contig4-3043_0007;IPF867;IPF867.2;orf19.7221;orf6.8121	3643320	A0A1D8PFV9
Candida albicans SC5314	3641645	Fmp27p	CAALFM_C601650CA	6	Putative mitochondrial protein; mRNA binds She3	FMP27	-0.749777	-1.68153	5.15843	-6.75324	1.96823e-05	0.000152661	1.93283	C6_01650C_A	C6_01650C_A-T	Ca22chr6A_C_albicans_SC5314:340,292..347,998(-)	Putative mitochondrial protein; mRNA binds She3	protein coding	1	1	1	7707	C6_01650C_A	Previous IDs: C6_01650C;CA3756;CAALFM_C601650CA;CaO19.10926;CaO19.3422;Contig4-2903_0002;IPF23847.1;IPF8884;IPF8884.2;orf19.10926;orf19.3422;orf6.6103	3641645	A0A1D8PPN8
Candida albicans SC5314	3636914	hypothetical protein	CAALFM_C103490WA	1	Protein of unknown function; S. pombe ortholog SPAC17A2.02c plays a role in resistance to cadmium; colony morphology-related gene regulation by Ssn6; Spider biofilm repressed	null	-0.746956	-1.67825	5.33879	-8.85294	1.25173e-06	1.79792e-05	4.85809	C1_03490W_A	C1_03490W_A-T	Ca22chr1A_C_albicans_SC5314:736,791..737,672(+)	Protein of unknown function; S. pombe ortholog SPAC17A2.02c plays a role in resistance to cadmium; colony morphology-related gene regulation by Ssn6; Spider biofilm repressed	protein coding	1	1	1	882	C1_03490W_A	Previous IDs: C1_03490W;CA5076;CAALFM_C103490WA;CaO19.10569;CaO19.3051;Contig4-3098_0020;IPF15301;IPF15301.2;IPF24324.1;orf19.10569;orf19.3051;orf6.7788	3636914	Q5AI01
Candida albicans SC5314	3636540	hypothetical protein	CAALFM_C505010WA	5	BLOC-1 complex subunit involved in endosomal maturation; Predicted ORF from Assembly 19; removed from Assembly 20; subsequently reinstated in Assembly 21 based on comparative genome analysis	null	-0.74634	-1.67753	1.46042	-4.73493	0.000475855	0.00204055	-0.624639	C5_05010W_A	C5_05010W_A-T	Ca22chr5A_C_albicans_SC5314:1,100,839..1,101,153(+)	BLOC-1 complex subunit involved in endosomal maturation; Predicted ORF from Assembly 19; removed from Assembly 20; subsequently reinstated in Assembly 21 based on comparative genome analysis	protein coding	1	1	1	315	C5_05010W_A	Previous IDs: C5_05010W;CAALFM_C505010WA;CaO19.11475;CaO19.3992;orf19.11475;orf19.3992;orf6.7405	3636540	Q5AK28
Candida albicans SC5314	3643875	Ape3p	CAALFM_C208800CA	2	Putative vacuolar aminopeptidase Y,; regulated by Gcn2 and Gcn4; rat catheter and Spider biofilm repressed	APE3	-0.745956	-1.67709	6.14729	-10.1651	2.8344e-07	5.84302e-06	6.36976	C2_08800C_A	C2_08800C_A-T	Ca22chr2A_C_albicans_SC5314:1,787,951..1,789,603(-)	Putative vacuolar aminopeptidase Y,; regulated by Gcn2 and Gcn4; rat catheter and Spider biofilm repressed	protein coding	1	1	1	1653	C2_08800C_A	Previous IDs: C2_08800C;CA0871;CAALFM_C208800CA;CaO19.3591;Contig4-2320_0004;Contig4-2320_0005;IPF16625.2;IPF17873.2;orf19.11073;orf19.3591;orf6.2049;orf6.806	3643875	A0A1D8PI95
Candida albicans SC5314	3643758	Hsp90 cochaperone	CAALFM_C501820WA	5	Protein that interacts with Cdc37 and Crk1 in two-hybrid; may be involved in Cdc37 chaperone activity; soluble protein in hyphae; protein in exponential and stationary phase yeast cultures; YNB biofilm induced; Spider biofilm induced	STI1	-0.744482	-1.67537	6.74869	-10.6599	1.68409e-07	3.97329e-06	6.89594	C5_01820W_A	C5_01820W_A-T	Ca22chr5A_C_albicans_SC5314:409,928..411,697(+)	Protein that interacts with Cdc37 and Crk1 in two-hybrid; may be involved in Cdc37 chaperone activity; soluble protein in hyphae; protein in exponential and stationary phase yeast cultures; YNB biofilm induced; Spider biofilm induced	protein coding	1	1	1	1770	C5_01820W_A	Previous IDs: C5_01820W;CA0265;CA6273;CAALFM_C501820WA;Contig4-1933_0004;IPF19105.2;IPF9198.3;STI1.5f;orf19.10702;orf19.3191;orf19.3192;orf6.1022;orf6.4488;orf6.905	3643758	A0A1D8PN90
Candida albicans SC5314	3639274	adenosine kinase	CAALFM_C603080CA	6	Adenosine kinase; heterozygous null mutant is resistant to cordycepin in C. albicans fitness test; ketoconazole-induced; protein level decrease in stationary phase cultures; sumoylation target; Spider biofilm repressed	ADO1	-0.742039	-1.67254	7.19311	-13.2844	1.43436e-08	5.42697e-07	9.5078	C6_03080C_A	C6_03080C_A-T	Ca22chr6A_C_albicans_SC5314:646,612..647,655(-)	Adenosine kinase; heterozygous null mutant is resistant to cordycepin in C. albicans fitness test; ketoconazole-induced; protein level decrease in stationary phase cultures; sumoylation target; Spider biofilm repressed	protein coding	1	1	1	1044	C6_03080C_A	Previous IDs: C6_03080C;CA0685;CAALFM_C603080CA;CaO19.5591;Contig4-2698_0008;IPF27983.1;IPF6804.2;orf19.13037;orf19.5591;orf6.1761;orf6.4433	3639274	A0A1D8PQ26
Candida albicans SC5314	3642271	bis(5'-adenosyl)-triphosphatase	CAALFM_C306340WA	3	Putative dinucleoside triphosphate hydrolase; induced upon low-level peroxide stress	HNT2	-0.736472	-1.6661	1.55613	-3.97776	0.00181093	0.00611029	-2.04699	C3_06340W_A	C3_06340W_A-T	Ca22chr3A_C_albicans_SC5314:1,453,205..1,453,747(+)	Putative dinucleoside triphosphate hydrolase; induced upon low-level peroxide stress	protein coding	1	1	1	543	C3_06340W_A	Previous IDs: C3_06340W;CA5715;CAALFM_C306340WA;CaO19.7419;Contig4-2982_0003;IPF2434.1;orf19.7419;orf6.8579	3642271	A0A1D8PKG2
Candida albicans SC5314	3636452	adenosylhomocysteinase	CAALFM_C504270CA	5	repressed; flow model biofilm induced; Spider biofilm repressed	SAH1	-0.733956	-1.66319	9.53739	-8.30333	2.4523e-06	2.96041e-05	3.88719	C5_04270C_A	C5_04270C_A-T	Ca22chr5A_C_albicans_SC5314:945,967..947,319(-)	repressed; flow model biofilm induced; Spider biofilm repressed	protein coding	1	1	1	1353	C5_04270C_A	Previous IDs: C5_04270C;CA3018;CAALFM_C504270CA;CaO19.11392;CaO19.3911;Contig4-2730_0002;IPF10018.2;IPF23243.1;orf19.11392;orf19.3911;orf6.5137	3636452	P83783
Candida albicans SC5314	3644459	4-nitrophenylphosphatase	CAALFM_C107230WA	1	4-nitrophenyl phosphatase, possible histone H2A phosphatase; involved in regulation of white-opaque switch; hyphal repressed; induced in core stress response; induced by cadmium stress via Hog1; rat catheter and Spider biofilm repressed	PHO15	-0.731378	-1.66023	6.03914	-8.69088	1.52125e-06	2.08374e-05	4.56608	C1_07230W_A	C1_07230W_A-T	Ca22chr1A_C_albicans_SC5314:1,551,710..1,552,636(+)	4-nitrophenyl phosphatase, possible histone H2A phosphatase; involved in regulation of white-opaque switch; hyphal repressed; induced in core stress response; induced by cadmium stress via Hog1; rat catheter and Spider biofilm repressed	protein coding	1	1	1	927	C1_07230W_A	Previous IDs: C1_07230W;CA4657;CAALFM_C107230WA;CaO19.11924;CaO19.4444;Contig4-2907_0015;IPF22814.1;IPF3094;IPF3094.1;PHO13;PHO131;orf19.11924;orf19.4444;orf6.7257	3644459	Q59WC5
Candida albicans SC5314	3637969	hypothetical protein	CAALFM_C700190WA	7	Adhesin-like cell wall protein; similar to mucins and to a Litomosoides microfilarial sheath protein; N-terminal secretion signal; rat catheter and Spider biofilm repressed	null	-0.729884	-1.65851	6.11804	-5.68167	0.000130181	0.000709817	-0.0915605	C7_00190W_A	C7_00190W_A-T	Ca22chr7A_C_albicans_SC5314:26,062..27,036(+)	Adhesin-like cell wall protein; similar to mucins and to a Litomosoides microfilarial sheath protein; N-terminal secretion signal; rat catheter and Spider biofilm repressed	protein coding	1	1	1	975	C7_00190W_A	Previous IDs: C7_00190W;CA5596;CAALFM_C700190WA;CaJ7.0026;CaJ7_0026;CaO19.7104;CaO19_7104;Contig4-3106_0005;IPF564;IPF564.2;orf19.7104;orf6.8449	3637969	A0A1D8PQI2
Candida albicans SC5314	3647313	hypothetical protein	CAALFM_CR06770CA	R	Putative L-azetidine-2-carboxylic acid acetyltransferase; mutants are viable	null	-0.727115	-1.65533	4.58864	-4.9937	0.000332645	0.00151546	-0.891919	CR_06770C_A	CR_06770C_A-T	Ca22chrRA_C_albicans_SC5314:1,453,898..1,454,575(-)	Putative L-azetidine-2-carboxylic acid acetyltransferase; mutants are viable	protein coding	1	1	1	678	CR_06770C_A	Previous IDs: CA3375;CAALFM_CR06770CA;CR_06770C;CaO19.1857;CaO19.9415;Contig4-3021_0004;IPF25474.1;IPF4684;IPF4684.1;SPT1;orf19.1857;orf19.9415;orf6.5624	3647313	Q59MT3
Candida albicans SC5314	3648144	UTP glucose-1-phosphate uridylyltransferase	CAALFM_CR04660CA	R	UTP-glucose-1-phosphaturidyl transferase; localizes to yeast, not hyphal cell surface; Hog1-repressed; stationary phase enriched; induced in oralpharyngeal candidasis; rat catheter biofilm repressed; Bcr1-repressed in RPMI a/a biofilms	UGP1	-0.726845	-1.65502	6.63201	-10.5666	1.85494e-07	4.27877e-06	6.78451	CR_04660C_A	CR_04660C_A-T	Ca22chrRA_C_albicans_SC5314:1,016,385..1,018,027(-)	UTP-glucose-1-phosphaturidyl transferase; localizes to yeast, not hyphal cell surface; Hog1-repressed; stationary phase enriched; induced in oralpharyngeal candidasis; rat catheter biofilm repressed; Bcr1-repressed in RPMI a/a biofilms	protein coding	2	2	1	1503	CR_04660C_A	Previous IDs: CA0435;CAALFM_CR04660CA;CR_04660C;CaO19.1738;Contig4-2127_0003;IPF15411.2;IPF19328.2;orf19.1738;orf19.9305;orf6.1349;orf6.346	3648144	Q59KI0
Candida albicans SC5314	3642559	hypothetical protein	CAALFM_CR02800CA	R	Protein of unknown function; mutation confers hypersensitivity to amphotericin B; flow model biofilm induced	null	-0.723142	-1.65077	0.978633	-4.25248	0.00110634	0.00406445	-1.47171	CR_02800C_A	CR_02800C_A-T	Ca22chrRA_C_albicans_SC5314:638,889..641,339(-)	Protein of unknown function; mutation confers hypersensitivity to amphotericin B; flow model biofilm induced	protein coding	1	1	1	2451	CR_02800C_A	Previous IDs: CA2553;CAALFM_CR02800CA;CR_02800C;CaO19.10356;CaO19.2838;Contig4-2770_0012;IPF24480.1;IPF9096;IPF9096.1;orf19.10356;orf19.2838;orf6.4499	3642559	A0A1D8PSB1
Candida albicans SC5314	3645341	phosphatidate phosphatase	CAALFM_C111640CA	1	Protein similar to S. cerevisiae pyrophosphate phosphatase Lpp1p; possible role in farnesol biosynthesis	DPP2	-0.721892	-1.64934	3.77369	-9.24748	7.87312e-07	1.27887e-05	5.58935	C1_11640C_A	C1_11640C_A-T	Ca22chr1A_C_albicans_SC5314:2,552,572..2,553,426(-)	Protein similar to S. cerevisiae pyrophosphate phosphatase Lpp1p; possible role in farnesol biosynthesis	protein coding	1	1	1	855	C1_11640C_A	Previous IDs: C1_11640C;CA1566;CAALFM_C111640CA;CaO19.1155;CaO19.8747;Contig4-2834_0007;DPP1;IPF26170.1;IPF7611.1;orf19.1155;orf19.8747;orf6.3130	3645341	Q59TT9
Candida albicans SC5314	3639167	hypothetical protein	CAALFM_C602450WA	6	Ortholog of S. pombe SPCC550.08, an N-acetyltransferase; transcript induced during growth in the mouse cecum	null	-0.72168	-1.6491	0.461337	-3.30053	0.00628306	0.0171973	-3.02042	C6_02450W_A	C6_02450W_A-T	Ca22chr6A_C_albicans_SC5314:508,862..509,665(+)	Ortholog of S. pombe SPCC550.08, an N-acetyltransferase; transcript induced during growth in the mouse cecum	protein coding	1	1	1	804	C6_02450W_A	Previous IDs: C6_02450W;CA2517;CAALFM_C602450WA;CaO19.12960;CaO19.5514;Contig4-2439_0005;IPF21610.1;IPF4311;IPF4311.2;orf19.12960;orf19.5514;orf6.4456	3639167	A0A1D8PPW3
Candida albicans SC5314	3635162	hypothetical protein	CAALFM_C305150WA	3	Putative cleavage factor I subunit; required for the cleavage and polyadenylation of pre-mRNA 3-prime ends; Spider biofilm repressed	null	-0.718367	-1.64532	7.2397	-11.6776	6.12969e-08	1.76087e-06	7.95182	C3_05150W_A	C3_05150W_A-T	Ca22chr3A_C_albicans_SC5314:1,103,435..1,104,862(+)	Putative cleavage factor I subunit; required for the cleavage and polyadenylation of pre-mRNA 3-prime ends; Spider biofilm repressed	protein coding	1	1	1	1428	C3_05150W_A	Previous IDs: C3_05150W;CA6073;CAALFM_C305150WA;CaO19.13410;CaO19.5989;Contig4-2512_0006;HRP1;IPF21211.1;IPF9.2;orf19.13410;orf19.5989;orf6.9048	3635162	Q5ANB5
Candida albicans SC5314	3635146	SNAP receptor	CAALFM_C304320WA	3	Predicted syntaxin-like vacuolar t-SNARE, involved in vacuolar inheritance	VAM3	-0.715054	-1.64154	2.98745	-6.44675	3.07925e-05	0.000218612	1.84145	C3_04320W_A	C3_04320W_A-T	Ca22chr3A_C_albicans_SC5314:899,511..900,371(+)	Predicted syntaxin-like vacuolar t-SNARE, involved in vacuolar inheritance	protein coding	1	1	1	861	C3_04320W_A	Previous IDs: C3_04320W;CA6161;CAALFM_C304320WA;CaO19.13296;CaO19.5875;Contig4-3084_0015;IPF1834;IPF1834.2;IPF21246.1;orf19.13296;orf19.5875;orf6.9162	3635146	A0A1D8PK25
Candida albicans SC5314	3644434	Big1p	CAALFM_C110830WA	1	protein; ortholog of S. cerevisiae Big1; required for beta-1,6-glucan synthesis, filamentation, adhesion, and virulence; rat catheter biofilm repressed	BIG1	-0.714609	-1.64104	4.29529	-7.99624	3.62202e-06	4.02771e-05	3.85777	C1_10830W_A	C1_10830W_A-T	Ca22chr1A_C_albicans_SC5314:2,398,464..2,399,432(+)	protein; ortholog of S. cerevisiae Big1; required for beta-1,6-glucan synthesis, filamentation, adhesion, and virulence; rat catheter biofilm repressed	protein coding	1	1	1	969	C1_10830W_A	Previous IDs: C1_10830W;CA3337;CAALFM_C110830WA;CaO19.2334;CaO19.9870;Contig4-3011_0019;IPF13583;IPF13583.2;IPF24995.1;orf19.2334;orf19.9870;orf6.5574	3644434	Q59WG7
Candida albicans SC5314	3646727	Lip8p	CAALFM_C703300CA	7	Secreted lipase, member of a differentially expressed lipase gene family with possible roles in nutrition and/or in creating an acidic microenvironment; LIP5 and LIP8 are expressed at all stages of both mucosal and systemic infection	LIP8	-0.712484	-1.63862	3.36349	-6.77211	1.91551e-05	0.000149319	2.29378	C7_03300C_A	C7_03300C_A-T	Ca22chr7A_C_albicans_SC5314:727,464..728,846(-)	Secreted lipase, member of a differentially expressed lipase gene family with possible roles in nutrition and/or in creating an acidic microenvironment; LIP5 and LIP8 are expressed at all stages of both mucosal and systemic infection	protein coding	1	1	1	1383	C7_03300C_A	Previous IDs: C7_03300C;CA1241;CAALFM_C703300CA;CaJ7.0382;CaJ7_0382;CaO19.1345;CaO19_1345;Contig4-3068_0044;IPF29487.1;IPF7914.2;orf19.1345;orf19.8925;orf6.2643	3646727	Q9P8V9
Candida albicans SC5314	3639343	Nrm1p	CAALFM_C100840CA	1	Transcriptional regulator of cell cycle gene expression; regulates expression of genes involved in DNA replication stress; interacts with Swi4 and Swi6; repressed during core stress response; Spider biofilm repressed	NRM1	-0.711287	-1.63726	4.80412	-7.52751	6.70708e-06	6.62698e-05	3.17738	C1_00840C_A	C1_00840C_A-T	Ca22chr1A_C_albicans_SC5314:160,942..162,672(-)	Transcriptional regulator of cell cycle gene expression; regulates expression of genes involved in DNA replication stress; interacts with Swi4 and Swi6; repressed during core stress response; Spider biofilm repressed	protein coding	1	1	1	1731	C1_00840C_A	Previous IDs: C1_00840C;CA2150;CAALFM_C100840CA;CaO19.13443;CaO19.6022;Contig4-2810_0001;Contig4-2810_0002;Contig4-2833_0019;IPF19940;IPF19940.1;IPF21044.1;orf19.13443;orf19.6022;orf6.3926	3639343	A0A1D8PCB2
Candida albicans SC5314	3640573	Ngt1p	CAALFM_C300650WA	3	induced hyphal growth; localizes to plasma membrane; induced by GlcNAc, macrophage engulfment; 12 transmembrane, major facilitator superfamily	NGT1	-0.710331	-1.63618	0.601663	-2.75858	0.0172338	0.0395187	-3.9572	C3_00650W_A	C3_00650W_A-T	Ca22chr3A_C_albicans_SC5314:107,369..108,898(+)	induced hyphal growth; localizes to plasma membrane; induced by GlcNAc, macrophage engulfment; 12 transmembrane, major facilitator superfamily	protein coding	1	1	1	1530	C3_00650W_A	Previous IDs: C3_00650W;CA5756;CAALFM_C300650WA;CaO19.12847;CaO19.5392;Contig4-3071_0022;IPF1065;IPF1065.1;IPF21718.1;orf19.12847;orf19.5392;orf6.8628	3640573	Q5A7S4
Candida albicans SC5314	3644853	hypothetical protein	CAALFM_CR06260WA	R	Protein of unknown function; flow model biofilm induced	null	-0.709648	-1.6354	2.51652	-5.15298	0.00023482	0.00114369	-0.208661	CR_06260W_A	CR_06260W_A-T	Ca22chrRA_C_albicans_SC5314:1,331,745..1,332,917(+)	Protein of unknown function; flow model biofilm induced	protein coding	1	1	1	1173	CR_06260W_A	Previous IDs: CA3553;CAALFM_CR06260WA;CR_06260W;IFA16.5;IFA27.5;IPF13232.2;orf19.11359;orf19.3878;orf6.5849	3644853	A0A1D8PT67
Candida albicans SC5314	3637952	Yox1p	CAALFM_C700970CA	7	Putative homeodomain-containing transcription factor; transcriptional repressor; periodic mRNA expression, peak at cell-cycle G1/S phase	YOX1	-0.705934	-1.6312	3.57277	-4.53227	0.000675833	0.00272485	-1.4909	C7_00970C_A	C7_00970C_A-T	Ca22chr7A_C_albicans_SC5314:205,033..206,040(-)	Putative homeodomain-containing transcription factor; transcriptional repressor; periodic mRNA expression, peak at cell-cycle G1/S phase	protein coding	1	1	1	1008	C7_00970C_A	Previous IDs: C7_00970C;CA5202;CAALFM_C700970CA;CaJ7.0115;CaJ7_0115;CaO19.7017;CaO19_7017;Contig4-3091_0036;IPF2351.1;orf19.7017;orf6.7943	3637952	A0A1D8PQR5
Candida albicans SC5314	3641805	hypothetical protein	CAALFM_C405730WA	4	Adhesin-like protein; regulated by Tsa1, Tsa1B in minimal media at 37 deg; clade-associated gene expression; induced by alpha pheromone in SpiderM medium; Hap43-induced; Spider biofilm repressed	null	-0.704333	-1.62939	1.80165	-4.67663	0.000526103	0.0022193	-0.872835	C4_05730W_A	C4_05730W_A-T	Ca22chr4A_C_albicans_SC5314:1,263,841..1,264,554(+)	Adhesin-like protein; regulated by Tsa1, Tsa1B in minimal media at 37 deg; clade-associated gene expression; induced by alpha pheromone in SpiderM medium; Hap43-induced; Spider biofilm repressed	protein coding	1	1	1	714	C4_05730W_A	Previous IDs: C4_05730W;CA0066;CAALFM_C405730WA;CaO19.1258;Contig4-2968_0001;IPF15051;IPF15051.2;IPF29522.1;orf19.1258;orf19.8843;orf6.402;orf6.5725	3641805	A0A1D8PME7
Candida albicans SC5314	3638032	hypothetical protein	CAALFM_C700420CA	7	Ortholog of S. cerevisiae : YCL012C, C. dubliniensis CD36 : Cd36_65270, C. parapsilosis CDC317 : CPAR2_805430, Candida tenuis NRRL Y-1498 : CANTEDRAFT_96597 and Debaryomyces hansenii CBS767 : DEHA2G11022g	null	-0.703525	-1.62848	3.27481	-6.30571	3.79955e-05	0.000262249	1.5385	C7_00420C_A	C7_00420C_A-T	Ca22chr7A_C_albicans_SC5314:69,078..69,539(-)	Ortholog of S. cerevisiae : YCL012C, C. dubliniensis CD36 : Cd36_65270, C. parapsilosis CDC317 : CPAR2_805430, Candida tenuis NRRL Y-1498 : CANTEDRAFT_96597 and Debaryomyces hansenii CBS767 : DEHA2G11022g	protein coding	1	1	1	462	C7_00420C_A	Previous IDs: C7_00420C;CA5620;CAALFM_C700420CA;CaJ7.0055;CaJ7_0055;CaO19.7078;CaO19_7078;Contig4-3106_0051;IPF511;IPF511.1;orf19.7078;orf6.8475	3638032	A0A1D8PQL7
Candida albicans SC5314	3643026	aldehyde dehydrogenase (NAD(P)(+))	CAALFM_C202970CA	2	NAD-aldehyde dehydrogenase; decreased expression in fluconazole-resistant isolate, or in hyphae; biofilm induced; fluconazole-downregulated; protein abundance is affected by URA3 expression in the CAI-4 strain; stationary phase enriched	ALD5	-0.702311	-1.62711	7.90955	-11.4826	7.39555e-08	2.04863e-06	7.71903	C2_02970C_A	C2_02970C_A-T	Ca22chr2A_C_albicans_SC5314:591,403..592,902(-)	NAD-aldehyde dehydrogenase; decreased expression in fluconazole-resistant isolate, or in hyphae; biofilm induced; fluconazole-downregulated; protein abundance is affected by URA3 expression in the CAI-4 strain; stationary phase enriched	protein coding	1	1	1	1500	C2_02970C_A	Previous IDs: ALD99;C2_02970C;CA4159;CAALFM_C202970CA;CaO19.5806;Contig4-2921_0012;IPF17030.2;IPF27910.1;YER73;orf19.13228;orf19.5806;orf6.6640	3643026	A0A1D8PGT5
Candida albicans SC5314	3637785	hypothetical protein	CAALFM_C502640WA	5	Protein of unknown function; Spider biofilm induced; rat catheter biofilm repressed	null	-0.700153	-1.62468	2.92047	-5.49437	0.000134291	0.00072763	0.278627	C5_02640W_A	C5_02640W_A-T	Ca22chr5A_C_albicans_SC5314:594,501..595,151(+)	Protein of unknown function; Spider biofilm induced; rat catheter biofilm repressed	protein coding	1	1	1	651	C5_02640W_A	Previous IDs: C5_02640W;CA3067;CAALFM_C502640WA;CaO19.4280;Contig4-2551_0013;IPF15811;IPF15811.2;IPF8750.2;orf19.11756;orf19.4280;orf6.3106;orf6.5206	3637785	A0A1D8PNH5
Candida albicans SC5314	3640972	mismatch repair ATPase	CAALFM_CR04120CA	R	have DNA-dependent ATPase activity, dinucleotide insertion or deletion binding, guanine/thymine mispair binding activity, role in mismatch repair, mitochondrial DNA repair and mitochondrion localization	null	-0.69946	-1.6239	4.98254	-8.01196	3.54953e-06	3.96069e-05	3.79552	CR_04120C_A	CR_04120C_A-T	Ca22chrRA_C_albicans_SC5314:923,584..926,355(-)	have DNA-dependent ATPase activity, dinucleotide insertion or deletion binding, guanine/thymine mispair binding activity, role in mismatch repair, mitochondrial DNA repair and mitochondrion localization	protein coding	1	1	1	2772	CR_04120C_A	Previous IDs: CA4510;CAALFM_CR04120CA;CR_04120C;CaO19.496;CaO19.8126;Contig4-2904_0004;IPF26756.1;IPF8970;IPF8970.1;MSH1;orf19.496;orf19.8126;orf6.7075	3640972	A0A1D8PSP4
Candida albicans SC5314	3647608	hypothetical protein	CAALFM_C112530CA	1	Ortholog of C. dubliniensis CD36 : Cd36_11710, Candida tenuis NRRL Y-1498 : CANTEDRAFT_112512, Debaryomyces hansenii CBS767 : DEHA2E16808g and Pichia stipitis Pignal : PICST_53617	null	-0.697162	-1.62131	2.76972	-4.92188	0.000345962	0.00155896	-0.620261	C1_12530C_A	C1_12530C_A-T	Ca22chr1A_C_albicans_SC5314:2,736,499..2,737,875(-)	Ortholog of C. dubliniensis CD36 : Cd36_11710, Candida tenuis NRRL Y-1498 : CANTEDRAFT_112512, Debaryomyces hansenii CBS767 : DEHA2E16808g and Pichia stipitis Pignal : PICST_53617	protein coding	1	1	1	1377	C1_12530C_A	Previous IDs: C1_12530C;CA2174;CAALFM_C112530CA;CaO19.11247;CaO19.3763;Contig4-2804_0018;IPF20096;IPF20096.1;IPF23505.1;orf19.11247;orf19.3763;orf6.3956	3647608	A0A1D8PFF7
Candida albicans SC5314	3637956	glycogen phosphorylase	CAALFM_C700930WA	7	Putative glycogen phosphorylase; role in glycogen metabolism; regulated by Ssk1, Mig1, Tup1, Hap43; fluconazole-induced; localizes to cell surface of hyphae, not yeast; stationary phase enriched protein; Spider biofilm induced	GPH1	-0.695816	-1.6198	7.16998	-7.046	1.29843e-05	0.000107999	2.21512	C7_00930W_A	C7_00930W_A-T	Ca22chr7A_C_albicans_SC5314:195,079..197,781(+)	Putative glycogen phosphorylase; role in glycogen metabolism; regulated by Ssk1, Mig1, Tup1, Hap43; fluconazole-induced; localizes to cell surface of hyphae, not yeast; stationary phase enriched protein; Spider biofilm induced	protein coding	1	1	1	2703	C7_00930W_A	Previous IDs: C7_00930W;CA5206;CAALFM_C700930WA;CaJ7.0111;CaO19.7021;Contig4-3091_0021;Contig4-3091_0022;Contig4-3091_0024;IPF2357.1;orf19.7021;orf6.7947	3637956	A0A1D8PQQ3
Candida albicans SC5314	3639270	hypothetical protein	CAALFM_C603050CA	6	Protein of unknown function; transcript is upregulated in clinical isolates from HIV+ patients with oral candidiasis	null	-0.694859	-1.61873	1.52503	-3.48673	0.00444878	0.0128994	-3.09536	C6_03050C_A	C6_03050C_A-T	Ca22chr6A_C_albicans_SC5314:640,436..641,836(-)	Protein of unknown function; transcript is upregulated in clinical isolates from HIV+ patients with oral candidiasis	protein coding	1	1	1	1401	C6_03050C_A	Previous IDs: C6_03050C;CA2501;CAALFM_C603050CA;CaO19.5587;Contig4-2830_0011;Contig4-2830_0013;IPF21593.1;IPF6812;IPF6812.2;orf19.13034;orf19.5587;orf6.4429	3639270	A0A1D8PQ21
Candida albicans SC5314	3644873	hypothetical protein	CAALFM_CR06020WA	R	Protein of unknown function; induced by alpha pheromone in SpiderM medium	null	-0.694575	-1.61841	1.76204	-3.76753	0.00265428	0.00839438	-2.49302	CR_06020W_A	CR_06020W_A-T	Ca22chrRA_C_albicans_SC5314:1,280,965..1,282,092(+)	Protein of unknown function; induced by alpha pheromone in SpiderM medium	protein coding	1	1	1	1128	CR_06020W_A	Previous IDs: CA0106;CAALFM_CR06020WA;CR_06020W;CaO19.3851;Contig4-2454_0005;IPF16308;IPF16308.2;IPF28608.1;orf19.11332;orf19.3851;orf6.2312;orf6.542	3644873	A0A1D8PT46
Candida albicans SC5314	3639020	peptidylprolyl isomerase	CAALFM_CR10670WA	R	stress-induced; heterozygous null mutant displays sensitivity to virgineone; rat catheter biofilm induced	CPR6	-0.694317	-1.61812	6.67814	-8.32923	2.3741e-06	2.90558e-05	4.06988	CR_10670W_A	CR_10670W_A-T	Ca22chrRA_C_albicans_SC5314:2,258,666..2,259,775(+)	stress-induced; heterozygous null mutant displays sensitivity to virgineone; rat catheter biofilm induced	protein coding	1	1	1	1110	CR_10670W_A	Previous IDs: CA6040;CAALFM_CR10670WA;CR_10670W;CYP5;CaO19.7654;Contig4-3108_0120;IPF574.1;orf19.7654;orf6.9002	3639020	Q5ACI8
Candida albicans SC5314	3645986	hypothetical protein	CAALFM_C604480CA	6	Ortholog of C. dubliniensis CD36 : Cd36_65220, C. parapsilosis CDC317 : CPAR2_213740, Candida tenuis NRRL Y-1498 : CANTEDRAFT_92162 and Debaryomyces hansenii CBS767 : DEHA2A01056g	null	-0.69355	-1.61726	5.00456	-9.1405	8.91436e-07	1.38284e-05	5.23419	C6_04480C_A	C6_04480C_A-T	Ca22chr6A_C_albicans_SC5314:995,286..995,987(-)	Ortholog of C. dubliniensis CD36 : Cd36_65220, C. parapsilosis CDC317 : CPAR2_213740, Candida tenuis NRRL Y-1498 : CANTEDRAFT_92162 and Debaryomyces hansenii CBS767 : DEHA2A01056g	protein coding	1	1	1	702	C6_04480C_A	Previous IDs: C6_04480C;CA3181;CAALFM_C604480CA;CaO19.2132;CaO19.9679;Contig4-2687_0003;IPF12241;IPF12241.1;IPF25191.1;orf19.2132;orf19.9679;orf6.5366	3645986	Q59RI7
Candida albicans SC5314	3638476	hypothetical protein	CAALFM_C307350WA	3	have Rab GTPase binding activity and Golgi apparatus localization	null	-0.692978	-1.61662	4.01287	-6.82007	1.78818e-05	0.000141166	2.20917	C3_07350W_A	C3_07350W_A-T	Ca22chr3A_C_albicans_SC5314:1,690,050..1,690,943(+)	have Rab GTPase binding activity and Golgi apparatus localization	protein coding	1	1	1	894	C3_07350W_A	Previous IDs: C3_07350W;CA5941;CAALFM_C307350WA;CaO19.14048;CaO19.6756;Contig4-3006_0001;IPF20393.1;IPF3486;IPF3486.1;orf19.14048;orf19.6756;orf6.8875	3638476	Q5ADT5
Candida albicans SC5314	3647750	centromeric DNA-binding histone H3-like protein	CAALFM_C300860WA	3	Centromeric histone H3 variant; role in structural changes of centromeric nucleosomes during cell cycle; 4 nucleosomes bind 1 centromere, each has 1 Cse4 molecule during most of cell cycle, 2 molecules in anaphase; Spider biofilm repressed	CSE4	-0.691495	-1.61496	5.02525	-6.68311	2.17809e-05	0.000165019	1.8634	C3_00860W_A	C3_00860W_A-T	Ca22chr3A_C_albicans_SC5314:173,043..173,678(+)	Centromeric histone H3 variant; role in structural changes of centromeric nucleosomes during cell cycle; 4 nucleosomes bind 1 centromere, each has 1 Cse4 molecule during most of cell cycle, 2 molecules in anaphase; Spider biofilm repressed	protein coding	1	1	1	636	C3_00860W_A	Previous IDs: C3_00860W;CA3148;CAALFM_C300860WA;CaO19.6163;Contig4-2276_0004;IPF9808;IPF9808.2;orf19.6163;orf6.5324	3647750	Q59LN9
Candida albicans SC5314	3646048	guanine nucleotide exchange factor	CAALFM_CR07470WA	R	Putative guanine nucleotide dissociation stimulator; transcription is positively regulated by Tbf1p	null	-0.689289	-1.61249	4.01779	-4.2654	0.00121739	0.00441739	-2.1733	CR_07470W_A	CR_07470W_A-T	Ca22chrRA_C_albicans_SC5314:1,620,898..1,621,350(+)	Putative guanine nucleotide dissociation stimulator; transcription is positively regulated by Tbf1p	protein coding	1	1	1	453	CR_07470W_A	Previous IDs: CA2993;CAALFM_CR07470WA;CR_07470W;CaO19.13537;CaO19.6118;Contig4-2916_0008;IPF20994.1;IPF9118;IPF9118.1;orf19.13537;orf19.6118;orf6.5099	3646048	Q59RR5
Candida albicans SC5314	3644051	Hal22p	CAALFM_C601030WA	6	Putative phosphoadenosine-5-prime -phosphate or 3-prime -phosphoadenosine 5-prime -phosphosulfate phosphatase; possible role in sulfur recycling; Hap43-repressed; F-12/CO2 biofilm induced	HAL22	-0.68886	-1.61201	4.18279	-8.77052	1.38177e-06	1.93964e-05	4.93976	C6_01030W_A	C6_01030W_A-T	Ca22chr6A_C_albicans_SC5314:200,518..201,594(+)	Putative phosphoadenosine-5-prime -phosphate or 3-prime -phosphoadenosine 5-prime -phosphosulfate phosphatase; possible role in sulfur recycling; Hap43-repressed; F-12/CO2 biofilm induced	protein coding	1	1	1	1077	C6_01030W_A	Previous IDs: C6_01030W;CA1154;CA1194;CAALFM_C601030WA;CaO19.105;Contig4-2013_0008;IPF10454.1;IPF17216.2;MET22;MET221;MET222;orf19.105;orf19.7752;orf6.2508;orf6.2571;orf6.390	3644051	Q59XQ1
Candida albicans SC5314	3642804	Pga43p	CAALFM_C406260WA	4	Putative GPI-anchored protein	PGA43	-0.686255	-1.6091	2.94101	-4.39219	0.000863946	0.00330505	-1.64175	C4_06260W_A	C4_06260W_A-T	Ca22chr4A_C_albicans_SC5314:1,396,271..1,396,981(+)	Putative GPI-anchored protein	protein coding	1	1	1	711	C4_06260W_A	Previous IDs: C4_06260W;CA3759;CAALFM_C406260WA;CaO19.10428;CaO19.2910;Contig4-2946_0022;IPF13139;IPF13139.2;IPF24446.1;orf19.10428;orf19.2910;orf6.6112	3642804	Q5A1A9
Candida albicans SC5314	3643925	hypothetical protein	CAALFM_C210230WA	2	Putative C2H2 transcription factor; expression upregulated in clinical isolates from HIV+ patients with oral candidiasis; Spider biofilm induced	null	-0.68536	-1.6081	3.06721	-5.6092	0.00011169	0.000624085	0.554432	C2_10230W_A	C2_10230W_A-T	Ca22chr2A_C_albicans_SC5314:2,102,788..2,104,539(+)	Putative C2H2 transcription factor; expression upregulated in clinical isolates from HIV+ patients with oral candidiasis; Spider biofilm induced	protein coding	1	1	1	1752	C2_10230W_A	Previous IDs: C2_10230W;CA2262;CAALFM_C210230WA;CaO19.1757;CaO19.9326;Contig4-2851_0019;IPF25560.1;IPF6857;IPF6857.1;orf19.1757;orf19.9326;orf6.4092	3643925	A0A1D8PIQ0
Candida albicans SC5314	3646684	hypothetical protein	CAALFM_CR05680CA	R	Protein of unknown function; 2 predicted transmembrane domains; transcript detected on high-resolution tiling arrays; flow model biofilm induced; Spider biofilm repressed	null	-0.683757	-1.60632	6.31736	-9.20324	8.28696e-07	1.31942e-05	5.21565	CR_05680C_A	CR_05680C_A-T	Ca22chrRA_C_albicans_SC5314:1,208,432..1,208,830(-)	Protein of unknown function; 2 predicted transmembrane domains; transcript detected on high-resolution tiling arrays; flow model biofilm induced; Spider biofilm repressed	protein coding	1	1	1	399	CR_05680C_A	Previous IDs: CAALFM_CR05680CA;CR_05680C;CaO19.13965;CaO19.6644;IPF20528.1;IPF5012.1;orf19.13965;orf19.6644;orf6.6541	3646684	Q59PS0
Candida albicans SC5314	3636892	trehalose-phosphatase	CAALFM_C103380WA	1	phosphatase; mutant heat sensitive, accumulates Tre6P, decreased mouse virulence; possible drug target; 2 conserved phospohydrolase motifs; no mammalian homolog; Hap43-repressed; flow model biofilm induced	TPS2	-0.679816	-1.60194	7.34236	-6.20578	5.30714e-05	0.000345549	0.759971	C1_03380W_A	C1_03380W_A-T	Ca22chr1A_C_albicans_SC5314:709,461..712,127(+)	phosphatase; mutant heat sensitive, accumulates Tre6P, decreased mouse virulence; possible drug target; 2 conserved phospohydrolase motifs; no mammalian homolog; Hap43-repressed; flow model biofilm induced	protein coding	1	1	1	2667	C1_03380W_A	Previous IDs: C1_03380W;CA5066;CAALFM_C103380WA;CaO19.10556;CaO19.3038;Contig4-3098_0048;IPF24244.1;IPF3588.2;orf19.10556;orf19.3038;orf6.7775	3636892	Q5AI14
Candida albicans SC5314	3637884	hypothetical protein	CAALFM_C402330CA	4	Ortholog of C. dubliniensis CD36 : Cd36_42220, C. parapsilosis CDC317 : CPAR2_500340, Debaryomyces hansenii CBS767 : DEHA2G17754g and Pichia stipitis Pignal : PICST_31424	null	-0.67981	-1.60193	0.876305	-3.3036	0.00624731	0.0171277	-3.18732	C4_02330C_A	C4_02330C_A-T	Ca22chr4A_C_albicans_SC5314:462,582..463,040(-)	Ortholog of C. dubliniensis CD36 : Cd36_42220, C. parapsilosis CDC317 : CPAR2_500340, Debaryomyces hansenii CBS767 : DEHA2G17754g and Pichia stipitis Pignal : PICST_31424	protein coding	1	1	1	459	C4_02330C_A	Previous IDs: C4_02330C;CA4121;CAALFM_C402330CA;CaO19.10286;CaO19.2770;Contig4-2112_0004;IPF24642.1;IPF7081;IPF7081.2;orf19.10286;orf19.2770;orf6.6582	3637884	Q5AF36
Candida albicans SC5314	3640550	hypothetical protein	CAALFM_C300440WA	3	Ortholog of C. dubliniensis CD36 : Cd36_80400, Candida tropicalis MYA-3404 : CTRG_06188 and Candida albicans WO-1 : CAWG_02379	null	-0.67949	-1.60157	0.679785	-3.3813	0.00540807	0.0151932	-2.93325	C3_00440W_A	C3_00440W_A-T	Ca22chr3A_C_albicans_SC5314:63,282..63,911(+)	Ortholog of C. dubliniensis CD36 : Cd36_80400, Candida tropicalis MYA-3404 : CTRG_06188 and Candida albicans WO-1 : CAWG_02379	protein coding	1	1	1	630	C3_00440W_A	Previous IDs: C3_00440W;CA5777;CAALFM_C300440WA;CaO19.12877;CaO19.5422;Contig4-2864_0004;IPF1118;IPF1118.1;IPF21761.1;orf19.12877;orf19.5422;orf6.8658	3640550	Q5A7P4
[truncated: 832 more rows]
