# Supplementary material for: Combining Genome-Wide Gene Expression Analysis (RNA-seq) and a Gene Editing Platform (CRISPR-Cas9) to Uncover the Selectively Pro-oxidant Activity of Aurone Compounds Against Candida albicans
Source: Front Microbiol. 2021 Jul 15;12:708267. doi: 10.3389/fmicb.2021.708267 (PMC8319688; doi:10.3389/fmicb.2021.708267)
Supplement: Supplementary Table 4 — List of gene drive construct and primers. [file Table_4.xlsx]

## Sheet: Sheet1
Name	Seq (5'->3')	Note	Ref
TYE7_Gene_Drive	GAGATCCAGAAAACTGAATTGTGCTTGAATACCACTTGTTTAGCCATGAGTTCATTCCAGCAAGAAAATCAATTGAACGCTAACAACAACAACAACAATGTCATGAATGAATATATTAGCTATTCGGTTCCATTATCTCCTGTCACTACAAACGAAAACCCTCAAGATTATTGGATGAACGGTTTGATTGCAAATTCTGTTCCGATCTCGCAAACCACAAGCAACTCCGATATCAATTATAGCCAACCACCAAATCCTATTAACTTCAATTAAAAGTCATTGGTCAATAACTATACTCGAGTATTGCCTCATCAAAGAAACAATCAAATATTATAGATACTCACTCCATCACGTGATAATTTCACTGGTATGGAAAAGTGGAAAATTTTATAAAAAAAA…	gene construct to clone the plasmid
PAC6725_F	TCAGTAACATCAAGAGAAAGAAACTGA	Forward universal primer Sanger sequencing to validate gene drive integration into plasmid	Shapiro et al, 2019
PAC6389_R	ACAGTTGCGTAGCCTGAATG	Reverse universal primer Sanger sequencing to validate gene drive integration into plasmid
oRS110_F	ACTATTAAAGAACGTGGACTCCAACGTCA	Forward primer to test for NEUT5L integration of the plasmid	Shapiro et al, 2019
oRS118_R	CAAGTTTGCACTCTTTTGTCTA	Reverse primer to test for NEUT5L 59 integration of the plasmid
oRTYE7OUT_F	GGCCATGCATAAAACTCTTGCT	Forward primer to test for TYE7 deletion placed outside the ORF	Primer Blast
oRTYE7OUT_R	TCTCTGTTAACCCTGAACGAGT	Reverse primer to test for TYE7 deletion placed outside the ORF
oRTYE7-in_F	GCTTTGGAATTCGCTTTTGA	Forward primer to test for TYE7 deletion placed inside the ORF	Asekw et al, 2009
oRTYE7-in_R	CCACCCAAGGAATGATTTTC	Reverse primer to test for TYE7 deletion placed inside the ORF
oRMET4-in_F	CAGGAAATTGGCAGTAGC	Forward primer to test for MET4 deletion placed inside the ORF	Li et al, 2013
oRMET4-in_R	GTGAAGCAAGAAGGGAAG	Reverse primer to test for MET4 deletion placed inside the ORF
